# Supplementary material for: Integrative proteomics and bioinformatic prediction enable a high-confidence apicoplast proteome in malaria parasites
Source: PLoS Biol. 2018 Sep 13;16(9):e2005895. doi: 10.1371/journal.pbio.2005895 (PMC6155542; doi:10.1371/journal.pbio.2005895)
Supplement: S1 Table — (XLSX) [file pbio.2005895.s009.xlsx]

## Sheet: ProteinAbundances
Reference	Annotation	Number of Apicoplast Biological Replicates Detected	Number of ER Biological Replicates Detected	Average Normalized Apicoplast Abundance	Average Normalized ER Abundance	Apicoplast:ER Abundance Ratio
PF3D7_0103600.1	ATP-dependent RNA helicase, putative	4	0	1.87028e-05	0	#DIV/0!
PF3D7_0208500.1	acyl carrier protein	4	0	0.0964496	0	#DIV/0!
PF3D7_0208600.1	ribosome-recycling factor	4	0	0.000687674	0	#DIV/0!
PF3D7_0311200.1	valine--tRNA ligase, putative	4	0	0.000484184	0	#DIV/0!
PF3D7_0313700.1	conserved Plasmodium protein, unknown function, unspecified product	4	0	0.000169083	0	#DIV/0!
PF3D7_0319200.1	endonuclease/exonuclease/phosphatase family protein, putative	4	0	3.83508e-05	0	#DIV/0!
PF3D7_0408900.1	tRNA N6-adenosine threonylcarbamoyltransferase	4	0	0.000217078	0	#DIV/0!
PF3D7_0410700.1	ribosome biogenesis GTPase A, putative	4	0	0.00020717	0	#DIV/0!
PF3D7_0411200.1	conserved Plasmodium protein, unknown function	4	0	0.000282618	0	#DIV/0!
PF3D7_0414100.1	conserved Plasmodium membrane protein, unknown function	4	0	0.000224188	0	#DIV/0!
PF3D7_0414700.1	GTP-binding protein, putative	4	0	0.000118083	0	#DIV/0!
PF3D7_0416100.1	glutamyl-tRNA(Gln) amidotransferase subunit A	4	0	7.20066e-05	0	#DIV/0!
PF3D7_0503100.1	4-diphosphocytidyl-2-C-methyl-D-erythritol kinase, putative	4	0	0.000907726	0	#DIV/0!
PF3D7_0505400.1	conserved Plasmodium protein, unknown function	4	0	0.000893725	0	#DIV/0!
PF3D7_0509600.1	asparagine--tRNA ligase	4	0	0.00144385	0	#DIV/0!
PF3D7_0514300.1	aspartate--tRNA ligase, putative	4	0	0.000676524	0	#DIV/0!
PF3D7_0602400.1	elongation factor G	4	0	0.00382309	0	#DIV/0!
PF3D7_0608100.1	conserved Plasmodium protein, unknown function	4	0	0.00024452	0	#DIV/0!
PF3D7_0628800.1	glutamyl-tRNA(Gln) amidotransferase subunit B	4	0	0.000458592	0	#DIV/0!
PF3D7_0706100.1	conserved Plasmodium protein, unknown function	4	0	0.000827548	0	#DIV/0!
PF3D7_0707800.1	RAP protein, putative	4	0	0.000310511	0	#DIV/0!
PF3D7_0727100.1	conserved Plasmodium protein, unknown function	4	0	0.00013142	0	#DIV/0!
PF3D7_0727500.1	mTERF domain-containing protein, putative	4	0	0.000798423	0	#DIV/0!
PF3D7_0813700.1	ABC transporter F family member 1, putative	4	0	9.41839e-05	0	#DIV/0!
PF3D7_0827500.1	apicoplast ribosomal protein L21 precursor, putative	4	0	0.000282464	0	#DIV/0!
PF3D7_0828200.1	leucine--tRNA ligase, putative	4	0	0.000191215	0	#DIV/0!
PF3D7_0911700.1	GTP-binding protein, putative	4	0	1.62189e-05	0	#DIV/0!
PF3D7_0913900.1	arginine--tRNA ligase, putative	4	0	0.000198894	0	#DIV/0!
PF3D7_0920200.1	CS domain protein, putative	4	0	0.00017706	0	#DIV/0!
PF3D7_0920600.1	conserved Plasmodium protein, unknown function	4	0	0.000126527	0	#DIV/0!
PF3D7_0921700.1	conserved Plasmodium protein, unknown function	4	0	0.000217979	0	#DIV/0!
PF3D7_0934000.1	histidine--tRNA ligase, putative	4	0	9.04885e-05	0	#DIV/0!
PF3D7_1032000.1	ribosome maturation factor RimM, putative	4	0	0.000426318	0	#DIV/0!
PF3D7_1217300.1	GTP-binding protein, putative	4	0	7.72151e-05	0	#DIV/0!
PF3D7_1223300.1	DNA gyrase subunit A	4	0	0.000487963	0	#DIV/0!
PF3D7_1225100.1	isoleucine--tRNA ligase, putative	4	0	0.000112875	0	#DIV/0!
PF3D7_1225900.1	conserved Plasmodium protein, unknown function	4	0	0.000471475	0	#DIV/0!
PF3D7_1232000.1	phenylalanine--tRNA ligase	4	0	0.000102664	0	#DIV/0!
PF3D7_1239500.1	DNA gyrase subunit B	4	0	0.000686585	0	#DIV/0!
PF3D7_1244000.1	glucose inhibited division protein a homologue, putative	4	0	0.000140353	0	#DIV/0!
PF3D7_1244400.1	RNA-binding protein, putative	4	0	0.000243617	0	#DIV/0!
PF3D7_1304600.1	conserved Plasmodium protein, unknown function	4	0	9.04676e-05	0	#DIV/0!
PF3D7_1313400.1	DEAD box helicase, putative	4	0	0.000110625	0	#DIV/0!
PF3D7_1338600.1	conserved Plasmodium protein, unknown function	4	0	0.000844196	0	#DIV/0!
PF3D7_1351800.1	conserved Plasmodium protein, unknown function	4	0	0.00232853	0	#DIV/0!
PF3D7_1352000.1	conserved Plasmodium protein, unknown function	4	0	0.000923433	0	#DIV/0!
PF3D7_1358300.1	rhomboid protease ROM7	4	0	0.000346621	0	#DIV/0!
PF3D7_1364600.1	aldehyde reductase, putative	4	0	5.8235e-05	0	#DIV/0!
PF3D7_1405400.1	DNA mismatch repair protein, putative	4	0	2.94414e-05	0	#DIV/0!
PF3D7_1413400.1	30S ribosomal protein S9, putative	4	0	0.00090797	0	#DIV/0!
PF3D7_1427000.1	conserved Plasmodium protein, unknown function	4	0	0.000664385	0	#DIV/0!
PF3D7_1472800.1	conserved Plasmodium protein, unknown function	4	0	0.00238992	0	#DIV/0!
PF3D7_API02900.1	elongation factor Tu	4	0	0.00160294	0	#DIV/0!
PF3D7_API03600.1	chaperone protein ClpM	4	0	0.000466435	0	#DIV/0!
PF3D7_0204600.1	5'-3' exonuclease, putative	4	0	3.46154e-05	0	#DIV/0!
PF3D7_0302600.1	ABC transporter B family member 4, putative	4	0	8.62528e-05	0	#DIV/0!
PF3D7_0305000.1	elongation factor Ts	4	0	0.000278131	0	#DIV/0!
PF3D7_0516600.1	sporozoite surface antigen MB2	4	0	1.38136e-05	0	#DIV/0!
PF3D7_0524600.1	50S ribosomal protein L12, apicoplast, putative	4	0	0.000696601	0	#DIV/0!
PF3D7_0621000.1	conserved Plasmodium protein, unknown function	4	0	5.7063e-05	0	#DIV/0!
PF3D7_0622700.1	conserved Plasmodium membrane protein, unknown function	4	0	0.000134618	0	#DIV/0!
PF3D7_0704900.1	peptide chain release factor 2	4	0	0.000116565	0	#DIV/0!
PF3D7_0719800.1	conserved Plasmodium protein, unknown function	4	0	5.96432e-05	0	#DIV/0!
PF3D7_0906200.1	conserved Plasmodium protein, unknown function	4	0	0.000200246	0	#DIV/0!
PF3D7_0914300.1	met-10+ like protein, putative	4	0	3.92029e-05	0	#DIV/0!
PF3D7_0929900.1	conserved Plasmodium protein, unknown function	4	0	0.00159578	0	#DIV/0!
PF3D7_1018000.1	tRNA pseudouridine synthase, putative	4	0	5.57098e-05	0	#DIV/0!
PF3D7_1106300.1	exonuclease, putative	4	0	0.000580506	0	#DIV/0!
PF3D7_1145500.1	ABC transporter B family member 3, putative	4	0	0.000144158	0	#DIV/0!
PF3D7_1220600.1	conserved Plasmodium protein, unknown function	4	0	0.00018071	0	#DIV/0!
PF3D7_1221700.1	FbpA domain protein, putative	4	0	0.000140737	0	#DIV/0!
PF3D7_1221800.1	conserved Plasmodium protein, unknown function	4	0	0.000126937	0	#DIV/0!
PF3D7_1409100.1	aldo-keto reductase, putative	4	0	0.000121538	0	#DIV/0!
PF3D7_1411600.1	GTP-binding protein, putative	4	0	0.000146162	0	#DIV/0!
PF3D7_1428600.1	peptide chain release factor 1	4	0	0.000491766	0	#DIV/0!
PF3D7_1429100.1	apicoplast ribosomal protein L15 precursor, putative	4	0	0.000114604	0	#DIV/0!
PF3D7_1437100.1	conserved Plasmodium protein, unknown function	4	0	0.00137541	0	#DIV/0!
PF3D7_0930100.1	conserved Plasmodium protein, unknown function	3	0	2.50242e-05	0	#DIV/0!
PF3D7_1406400.1	pentatricopeptide repeat domain-containing protein, putative	3	0	6.52726e-05	0	#DIV/0!
PF3D7_1416800.1	lysine--tRNA ligase, putative	3	0	0.000154162	0	#DIV/0!
PF3D7_0321000.1	conserved Plasmodium protein, unknown function	4	0	2.65538e-05	0	#DIV/0!
PF3D7_0420200.1	holo-[acyl-carrier-protein] synthase, putative	4	0	0.000109627	0	#DIV/0!
PF3D7_0522700.1	iron-sulfur assembly protein, putative	4	0	0.000312493	0	#DIV/0!
PF3D7_0806900.1	conserved Plasmodium protein, unknown function	4	0	7.11948e-05	0	#DIV/0!
PF3D7_0907900.1	peptide deformylase	4	0	0.000170926	0	#DIV/0!
PF3D7_1209900.1	ABC transporter B family member 7, putative	4	0	1.7627e-05	0	#DIV/0!
PF3D7_API04400.1	DNA-directed RNA polymerase subunit beta, putative	4	0	1.33049e-05	0	#DIV/0!
PF3D7_0111500.1	UMP-CMP kinase, putative	3	0	2.29987e-05	0	#DIV/0!
PF3D7_1005000.1	methionine--tRNA ligase, putative	3	0	2.38489e-05	0	#DIV/0!
PF3D7_1021000.1	conserved Plasmodium protein, unknown function	3	0	5.24777e-05	0	#DIV/0!
PF3D7_1021300.1	conserved Plasmodium membrane protein, unknown function	3	0	1.26544e-05	0	#DIV/0!
PF3D7_1207600.1	tRNA delta(2)-isopentenylpyrophosphate transferase, putative	3	0	2.30559e-05	0	#DIV/0!
PF3D7_1305100.1	conserved Plasmodium protein, unknown function	3	0	1.66903e-05	0	#DIV/0!
PF3D7_1313200.1	methionyl-tRNA formyltransferase, putative	3	0	6.4203e-06	0	#DIV/0!
PF3D7_1411800.1	conserved Plasmodium protein, unknown function	3	0	2.20612e-05	0	#DIV/0!
PF3D7_1457300.1	conserved Plasmodium protein, unknown function	3	0	4.60357e-05	0	#DIV/0!
PF3D7_0107900.1	conserved Plasmodium protein, unknown function	4	0	7.10115e-05	0	#DIV/0!
PF3D7_0209300.1	2C-methyl-D-erythritol 2,4-cyclodiphosphate synthase	4	0	4.41197e-05	0	#DIV/0!
PF3D7_1020800.1	dihydrolipoamide acyltransferase component E2	4	0	1.66534e-05	0	#DIV/0!
PF3D7_1419800.1	glutathione reductase	4	0	2.3163e-05	0	#DIV/0!
PF3D7_1433700.1	conserved Plasmodium protein, unknown function	4	0	5.52177e-06	0	#DIV/0!
PF3D7_0616400.1	conserved Plasmodium protein, unknown function	3	0	7.04243e-06	0	#DIV/0!
PF3D7_0812220.1	GTPase, putative	3	0	2.74194e-05	0	#DIV/0!
PF3D7_1002600.1	conserved Plasmodium protein, unknown function	3	0	2.39248e-05	0	#DIV/0!
PF3D7_1005900.1	conserved Plasmodium protein, unknown function	3	0	1.42556e-05	0	#DIV/0!
PF3D7_1343500.1	conserved Plasmodium protein, unknown function	3	0	7.38505e-05	0	#DIV/0!
PF3D7_0405400.1	pre-mRNA-processing-splicing factor 8, putative	2	0	1.30051e-07	0	#DIV/0!
PF3D7_0627700.1	transportin	2	0	3.65244e-06	0	#DIV/0!
PF3D7_0815700.1	ubiquitin	2	0	1.03803e-05	0	#DIV/0!
PF3D7_API04700.1	FeS cluster assembly protein SufB	2	0	1.19471e-05	0	#DIV/0!
PF3D7_0508800.1	single-stranded DNA-binding protein	4	1	0.00235911	1.17159e-07	20136
PF3D7_0723700.1	metallo-hydrolase/oxidoreductase, putative	4	1	0.00150327	8.1148e-08	18525
PF3D7_0827600.1	conserved Plasmodium protein, unknown function	4	1	0.000310021	2.12837e-08	14566.1
PF3D7_1229600.1	conserved Plasmodium protein, unknown function	4	1	0.00129373	1.4778e-07	8754.45
PF3D7_0516300.1	tRNA pseudouridine synthase, putative	4	1	0.000138755	2.59493e-08	5347.16
PF3D7_0526700.1	conserved protein, unknown function	4	3	0.00178412	4.97777e-07	3584.19
PF3D7_1369600.1	conserved Plasmodium protein, unknown function	4	4	0.00190409	8.04736e-07	2366.1
PF3D7_1106500.1	conserved Plasmodium protein, unknown function	4	1	0.000505472	2.67279e-07	1891.18
PF3D7_1350700.1	N6-adenine-specific methylase, putative	4	2	0.000181625	1.05855e-07	1715.79
PF3D7_0728800.1	conserved Plasmodium protein, unknown function	4	1	0.000347155	2.67049e-07	1299.96
PF3D7_0518100.1	RAP protein, putative	4	3	0.000682876	5.9018e-07	1157.06
PF3D7_0811900.1	RNA-binding protein, putative	4	2	0.00146777	1.30764e-06	1122.46
PF3D7_1470800.1	conserved Plasmodium protein, unknown function	4	2	0.00104998	1.28e-06	820.3
PF3D7_0307800.1	conserved Plasmodium protein, unknown function	4	3	0.000651228	8.05472e-07	808.504
PF3D7_0530200.1	phosphoenolpyruvate/phosphate translocator	4	2	0.00251412	3.14638e-06	799.051
PF3D7_1358000.1	patatin-like phospholipase, putative	4	4	0.00259255	3.35825e-06	771.994
PF3D7_0804400.1	methionine aminopeptidase 1c, putative	4	2	0.00438221	5.73684e-06	763.872
PF3D7_0904700.1	bacterial histone-like protein	4	2	0.0217858	3.29382e-05	661.415
PF3D7_1025300.1	conserved Plasmodium protein, unknown function	4	4	0.0445232	8.72261e-05	510.434
PF3D7_1120500.1	tRNA nucleotidyltransferase, putative	4	3	0.00118197	2.92567e-06	404
PF3D7_0521400.1	conserved Plasmodium protein, unknown function	4	4	0.00582872	1.46147e-05	398.824
PF3D7_1304100.1	DNA ligase I	4	1	5.75167e-05	1.54268e-07	372.837
PF3D7_0925300.1	proline--tRNA ligase, putative	4	1	6.81687e-05	1.98796e-07	342.907
PF3D7_1413500.1	FeS assembly ATPase SufC	4	1	0.000504354	1.72088e-06	293.079
PF3D7_0313800.1	conserved Plasmodium protein, unknown function	4	4	0.00481426	1.75318e-05	274.601
PF3D7_1323600.1	conserved Plasmodium protein, unknown function	4	4	0.00909399	3.43877e-05	264.455
PF3D7_1367700.1	alanine--tRNA ligase	4	3	0.000213665	8.52536e-07	250.623
PF3D7_0624400.1	conserved Plasmodium protein, unknown function	3	1	0.000186351	8.62273e-07	216.116
PF3D7_1437200.1	ribonucleoside-diphosphate reductase large subunit, putative	3	3	0.00393188	2.00311e-05	196.289
PF3D7_0607900.1	conserved Plasmodium protein, unknown function	4	3	0.00115118	6.16594e-06	186.7
PF3D7_0816600.1	chaperone protein ClpB1	4	4	0.0349283	0.000206749	168.941
PF3D7_0918200.1	50S ribosomal protein L3, apicoplast, putative	4	1	0.000143999	8.58823e-07	167.671
PF3D7_1440200.1	stromal-processing peptidase, putative	4	4	0.00236968	1.47857e-05	160.268
PF3D7_0520800.1	conserved Plasmodium protein, unknown function	4	4	0.0092897	6.83129e-05	135.987
PF3D7_0916200.1	conserved Plasmodium protein, unknown function	4	4	0.00129536	1.01092e-05	128.137
PF3D7_1411400.1	plastid replication-repair enzyme	4	4	0.00167521	1.46816e-05	114.103
PF3D7_0716600.1	cysteine desulfurase	2	1	4.28149e-05	4.66599e-07	91.7594
PF3D7_0729200.1	1-cys peroxiredoxin	4	2	0.00135048	1.79453e-05	75.2552
PF3D7_1308800.1	tyrosine recombinase	4	4	0.0171176	0.000238543	71.7591
PF3D7_1232100.1	60 kDa chaperonin	4	4	0.0191609	0.000282384	67.854
PF3D7_1446200.1	M17 leucyl aminopeptidase	3	2	0.00306956	4.75646e-05	64.5344
PF3D7_1022800.1	4-hydroxy-3-methylbut-2-en-1-yl diphosphate synthase	4	4	0.00234051	3.65506e-05	64.035
PF3D7_1228700.1	conserved Plasmodium protein, unknown function	4	1	0.000122703	2.06136e-06	59.5255
PF3D7_0820800.1	conserved Plasmodium protein, unknown function	4	4	0.000509171	9.27954e-06	54.8704
PF3D7_1333000.1	20 kDa chaperonin	4	4	0.0172038	0.000316396	54.3741
PF3D7_0112000.1	TatD-like deoxyribonuclease	4	2	0.000144542	2.68829e-06	53.7672
PF3D7_1212100.1	peripheral plastid protein 1, putative	4	3	0.0018329	3.48055e-05	52.6613
PF3D7_1420400.1	glycine--tRNA ligase	4	4	0.000642493	1.23783e-05	51.9047
PF3D7_0504400.1	ATP-dependent helicase, putative	4	4	0.000342811	6.69125e-06	51.2327
PF3D7_1443900.1	heat shock protein 90, putative	4	4	0.0375964	0.000742379	50.6431
PF3D7_1307600.1	DNA-directed RNA polymerase alpha chain, putative	4	3	0.000714595	1.44771e-05	49.3603
PF3D7_0106900.1	2-C-methyl-D-erythritol 4-phosphate cytidylyltransferase, putative	4	4	0.0020124	4.98295e-05	40.3857
PF3D7_1419200.1	thioredoxin-like protein, putative	4	4	0.00101491	3.05216e-05	33.2521
PF3D7_1333200.1	ubiquitin-activating enzyme	4	3	5.31581e-05	1.70702e-06	31.1408
PF3D7_1117500.1	tyrosine--tRNA ligase	4	3	0.000421956	1.3932e-05	30.2869
PF3D7_0913700.1	conserved Plasmodium protein, unknown function	4	4	0.000542634	2.02276e-05	26.8264
PF3D7_1205300.1	conserved Plasmodium protein, unknown function	3	2	2.3079e-05	8.73677e-07	26.4159
PF3D7_1037100.1	pyruvate kinase 2	4	4	0.0514459	0.00206825	24.8741
PF3D7_1363700.1	conserved Plasmodium protein, unknown function	4	4	0.00121881	4.90727e-05	24.8368
PF3D7_0316300.1	inorganic pyrophosphatase, putative	4	3	0.000719478	2.94471e-05	24.4329
PF3D7_1406600.1	ATP-dependent Clp protease regulatory subunit ClpC, putative	4	4	0.0035295	0.000149472	23.6131
PF3D7_1216000.1	serine--tRNA ligase, putative	4	4	0.00467069	0.000204285	22.8637
PF3D7_0104400.1	4-hydroxy-3-methylbut-2-enyl diphosphate reductase	4	4	0.000468761	2.0665e-05	22.6838
PF3D7_1126000.1	threonine--tRNA ligase	4	3	0.00028582	1.33529e-05	21.4051
PF3D7_0601900.1	conserved Plasmodium protein, unknown function	3	1	2.84905e-05	1.33192e-06	21.3906
PF3D7_0203900.1	5'-3' exonuclease, N-terminal resolvase-like domain, putative	4	4	0.00065646	3.10098e-05	21.1694
PF3D7_1251700.1	tryptophan--tRNA ligase	3	1	4.25391e-05	2.5397e-06	16.7497
PF3D7_1103400.1	FeS cluster assembly protein SufD, putative	4	4	0.0039668	0.000251618	15.7652
PF3D7_1106200.1	conserved Plasmodium protein, unknown function	4	2	0.000183336	1.70989e-05	10.7221
PF3D7_1430700.1	NADP-specific glutamate dehydrogenase	4	3	2.35166e-05	2.54776e-06	9.23031
PF3D7_0316400.1	conserved Plasmodium protein, unknown function	4	4	0.00201335	0.000243228	8.27763
PF3D7_1306200.1	conserved Plasmodium protein, unknown function	4	4	0.000571497	6.92344e-05	8.25452
PF3D7_1472700.1	DNA-directed RNA polymerase, alpha subunit, putative	4	4	0.00114627	0.000142499	8.04409
PF3D7_0721100.1	conserved Plasmodium protein, unknown function	4	4	0.00580098	0.000837662	6.92521
PF3D7_1332600.1	apurinic/apyrimidinic endonuclease Apn1, putative	2	1	1.38781e-05	2.36433e-06	5.86978
PF3D7_0508300.1	triose phosphate transporter	3	3	0.000256844	4.46645e-05	5.75051
PF3D7_1015200.1	cysteine--tRNA ligase	4	4	0.000310991	6.17703e-05	5.03464
PF3D7_1445100.1	histidine--tRNA ligase, putative	2	1	2.29446e-06	5.07063e-07	4.52501
PF3D7_1466800.1	conserved Plasmodium protein, unknown function	4	3	1.15663e-05	2.59625e-06	4.45501
PF3D7_1118200.1	heat shock protein 90, putative	4	4	0.000310928	7.97093e-05	3.90077
PF3D7_0417300.1	LETM1-like protein, putative	3	3	9.78287e-07	2.63385e-07	3.71428
PF3D7_1311900.1	V-type proton ATPase catalytic subunit A	4	2	3.42316e-05	9.51028e-06	3.59943
PF3D7_0932800.1	importin alpha re-exporter, putative	2	2	8.26417e-06	2.38918e-06	3.459
PF3D7_1345100.1	thioredoxin 2	4	3	0.000308934	9.05071e-05	3.41337
PF3D7_0214000.1	T-complex protein 1 subunit theta	3	4	0.000190167	5.66477e-05	3.35701
PF3D7_0829200.1	prohibitin, putative	4	3	8.8522e-05	2.63948e-05	3.35377
PF3D7_1469600.1	biotin carboxylase subunit of acetyl CoA carboxylase, putative	4	4	0.000113936	3.44938e-05	3.30308
PF3D7_1337200.1	1-deoxy-D-xylulose 5-phosphate synthase	4	4	0.000261457	7.99506e-05	3.27023
PF3D7_1467300.1	1-deoxy-D-xylulose 5-phosphate reductoisomerase	3	2	7.17451e-05	2.20571e-05	3.25271
PF3D7_0914000.1	pseudouridylate synthase, putative	4	4	0.00128146	0.000404601	3.16723
PF3D7_0401800.1	Plasmodium exported protein (PHISTb), unknown function	4	4	0.000536034	0.000174343	3.07459
PF3D7_1330400.1	ER lumen protein retaining receptor 1, putative, unspecified product	4	4	0.000219853	7.47829e-05	2.93989
PF3D7_0821700.1	60S ribosomal protein L22, putative	3	3	0.000273297	9.30982e-05	2.93558
PF3D7_1229500.1	T-complex protein 1 subunit gamma	4	4	0.000261695	8.95583e-05	2.92206
PF3D7_0520900.1	adenosylhomocysteinase	3	3	6.51853e-05	2.29368e-05	2.84195
PF3D7_0711000.1	AAA family ATPase, CDC48 subfamily	4	4	0.00107918	0.000395761	2.72686
PF3D7_1362300.1	conserved protein, unknown function	2	1	1.88083e-05	7.05062e-06	2.66761
PF3D7_0106100.1	V-type proton ATPase subunit C, putative	4	4	7.94818e-05	2.98745e-05	2.66053
PF3D7_1237700.1	conserved protein, unknown function	3	3	0.000369349	0.000139045	2.65632
PF3D7_0320300.1	T-complex protein 1 subunit epsilon	3	4	0.000473032	0.000178269	2.65347
PF3D7_1222000.1	tRNA-splicing ligase RtcB, putative	4	1	0.000121098	4.65964e-05	2.59887
PF3D7_1456800.1	V-type H(+)-translocating pyrophosphatase, putative	4	4	0.000315433	0.000121745	2.59095
PF3D7_0413700.1	lysine decarboxylase-like protein, putative	2	1	8.74552e-06	3.55736e-06	2.45843
PF3D7_1436300.1	translocon component PTEX150	4	4	0.00355598	0.00144889	2.45428
PF3D7_1129900.1	major facilitator superfamily-related transporter, putative	4	4	3.12015e-05	1.32536e-05	2.35418
PF3D7_1116700.1	dipeptidyl aminopeptidase 1	4	4	0.00834797	0.00357414	2.33566
PF3D7_1330800.1	RNA-binding protein, putative	2	3	4.85692e-05	2.13437e-05	2.27557
PF3D7_0418200.1	eukaryotic translation initiation factor 3 subunit M, putative	4	4	0.000109931	4.83346e-05	2.27437
PF3D7_0813300.1	conserved Plasmodium protein, unknown function	4	4	0.000120654	5.41928e-05	2.22639
PF3D7_0934800.1	cAMP-dependent protein kinase catalytic subunit	2	2	9.20546e-05	4.18207e-05	2.20117
PF3D7_0102900.1	aspartate--tRNA ligase	3	3	0.000141269	6.62674e-05	2.1318
PF3D7_1037300.1	ADP/ATP transporter on adenylate translocase	4	4	0.00496337	0.00235635	2.10639
PF3D7_0707400.1	AAA family ATPase, putative	4	4	5.23565e-05	2.50312e-05	2.09165
PF3D7_1006800.1	single-strand telomeric DNA-binding protein GBP2, putative	4	4	0.00104691	0.000508615	2.05836
PF3D7_0416800.1	small GTP-binding protein sar1	3	3	0.000218842	0.000106967	2.04589
PF3D7_0105200.1	RAP protein, putative	4	4	5.59861e-05	2.79884e-05	2.00033
PF3D7_1302800.1	40S ribosomal protein S7, putative	4	4	0.000569305	0.000289141	1.96895
PF3D7_0422300.1	alpha tubulin 2	3	2	2.4374e-05	1.2499e-05	1.95007
PF3D7_0112200.1	multidrug resistance-associated protein 1	4	4	0.0003339	0.000172244	1.93854
PF3D7_1129200.1	26S proteasome regulatory subunit RPN7, putative	2	2	1.09919e-05	5.68527e-06	1.9334
PF3D7_0624000.1	hexokinase	4	4	0.000125052	6.51439e-05	1.91962
PF3D7_1036900.1	conserved Plasmodium protein, unknown function	3	2	2.17136e-05	1.14447e-05	1.89726
PF3D7_0810800.1	hydroxymethyldihydropterin pyrophosphokinase-dihydropteroate synthase	2	3	2.38164e-06	1.2759e-06	1.86664
PF3D7_0624600.1	SNF2 helicase, putative	4	4	4.64806e-06	2.50318e-06	1.85686
PF3D7_0708400.1	heat shock protein 90	4	4	0.00324787	0.00179709	1.80729
PF3D7_0709000.1	chloroquine resistance transporter	2	2	0.000128606	7.14264e-05	1.80053
PF3D7_1460700.1	60S ribosomal protein L27	4	4	0.00173572	0.000971177	1.78723
PF3D7_0523000.1	multidrug resistance protein 1	4	4	0.000500832	0.000283522	1.76647
PF3D7_0302900.1	exportin-1, putative	3	4	1.85797e-05	1.0525e-05	1.7653
PF3D7_1105800.1	conserved Apicomplexan protein, unknown function	4	4	0.000199351	0.000114591	1.73968
PF3D7_0320900.1	histone H2A.Z	4	4	0.00183699	0.00105779	1.73663
PF3D7_0406100.1	V-type proton ATPase subunit B	3	3	5.7987e-05	3.38762e-05	1.71173
PF3D7_0402000.1	Plasmodium exported protein (PHISTa), unknown function	4	4	0.00222765	0.00131019	1.70025
PF3D7_1431700.1	60S ribosomal protein L14, putative	4	4	0.00156798	0.00093145	1.68337
PF3D7_1105000.1	histone H4	4	4	0.00136338	0.00082039	1.66187
PF3D7_0823900.1	dicarboxylate/tricarboxylate carrier	4	4	0.000138561	8.38859e-05	1.65178
PF3D7_1332900.1	isoleucine--tRNA ligase, putative	3	4	0.000129993	7.90121e-05	1.64522
PF3D7_0903200.1	ras-related protein RAB7	4	4	0.000484388	0.000294698	1.64368
PF3D7_0627500.1	protein DJ-1	3	4	4.17361e-05	2.54342e-05	1.64094
PF3D7_1468700.1	eukaryotic initiation factor 4A	4	4	0.00217409	0.00132831	1.63674
PF3D7_1428300.1	proliferation-associated protein 2g4, putative	3	4	0.000544886	0.000339587	1.60455
PF3D7_1003500.1	40S ribosomal protein S20e, putative	4	4	0.00165772	0.00103763	1.59761
PF3D7_1136300.1	tudor staphylococcal nuclease	4	4	0.000148253	9.28017e-05	1.59753
PF3D7_1366900.1	conserved Plasmodium protein, unknown function	2	2	1.3958e-06	8.75129e-07	1.59497
PF3D7_1248900.1	26S protease regulatory subunit 8, putative	3	2	2.54498e-05	1.59929e-05	1.59131
PF3D7_1338300.1	elongation factor 1-gamma, putative	4	3	0.000135052	8.49553e-05	1.58969
PF3D7_1341200.1	60S ribosomal protein L18, putative	4	4	0.00222496	0.00140441	1.58426
PF3D7_1130200.1	60S ribosomal protein P0	3	4	0.000200201	0.000127377	1.57172
PF3D7_1360900.1	polyadenylate-binding protein, putative	4	4	0.00014672	9.41663e-05	1.55809
PF3D7_0532400.1	lysine-rich membrane-associated PHISTb protein	3	2	1.64854e-05	1.05971e-05	1.55566
PF3D7_0209800.1	ATP-dependent RNA helicase UAP56	3	3	0.000303101	0.000194882	1.55531
PF3D7_0903400.1	ATP-dependent RNA helicase DDX60, putative	3	3	9.51863e-07	6.12367e-07	1.5544
PF3D7_1410700.1	conserved Plasmodium protein, unknown function	4	4	0.00301813	0.00194624	1.55075
PF3D7_0406200.1	sexual stage-specific protein precursor	2	1	4.70013e-05	3.04734e-05	1.54237
PF3D7_0619400.1	cell division cycle protein 48 homologue, putative	3	3	1.13106e-05	7.42019e-06	1.52431
PF3D7_0626800.1	pyruvate kinase	4	4	0.00209101	0.00137294	1.52302
PF3D7_0520000.1	40S ribosomal protein S9, putative	4	4	0.000351229	0.000230754	1.52209
PF3D7_0516200.1	40S ribosomal protein S11	4	4	0.00129906	0.000853803	1.5215
PF3D7_1019400.1	60S ribosomal protein L30e, putative	4	4	0.0266004	0.0175119	1.51899
PF3D7_0306800.1	T-complex protein 1 subunit beta	3	4	1.93195e-05	1.27276e-05	1.51792
PF3D7_1142600.1	60S ribosomal protein L35ae, putative	4	3	0.000645537	0.000428104	1.5079
PF3D7_1457000.1	signal peptide peptidase	4	4	6.98361e-05	4.63791e-05	1.50576
PF3D7_0517700.1	eukaryotic translation initiation factor 3 subunit B, putative	4	3	2.67096e-05	1.77555e-05	1.5043
PF3D7_1360800.1	falcilysin	4	4	0.00511795	0.00342647	1.49365
PF3D7_1117300.1	conserved Plasmodium protein, unknown function	4	4	0.00442004	0.00297369	1.48638
PF3D7_1120000.1	conserved Plasmodium protein, unknown function	3	3	2.34172e-05	1.59272e-05	1.47026
PF3D7_1120100.1	phosphoglycerate mutase, putative	3	2	0.000434096	0.000298199	1.45573
PF3D7_1451100.1	elongation factor 2	4	4	0.000669729	0.000463014	1.44645
PF3D7_1136500.1	casein kinase 1	4	4	0.000298577	0.000207769	1.43706
PF3D7_0204700.1	hexose transporter	4	4	0.000389322	0.000272194	1.43031
PF3D7_0922500.1	phosphoglycerate kinase	4	4	0.00131515	0.000923885	1.4235
PF3D7_1343000.1	phosphoethanolamine N-methyltransferase	4	4	0.00336162	0.00237092	1.41785
PF3D7_1465900.1	40S ribosomal protein S3	4	4	0.00576039	0.0040902	1.40834
PF3D7_1142500.1	60S ribosomal protein L28	4	4	0.000574955	0.000409137	1.40529
PF3D7_1008700.1	tubulin beta chain	3	4	0.000250724	0.000180457	1.38939
PF3D7_1410600.1	eukaryotic translation initiation factor 2 subunit gamma, putative	4	4	0.000165168	0.000119034	1.38757
PF3D7_1012900.1	autophagy-related protein 18, putative	3	4	7.39241e-05	5.41358e-05	1.36553
PF3D7_1121600.1	exported protein 1	4	4	0.00484661	0.00356689	1.35878
PF3D7_1033200.1	early transcribed membrane protein 10.2	4	4	0.00137011	0.00101032	1.35612
PF3D7_0103200.1	nucleoside transporter 4	4	4	0.000138624	0.000102269	1.35549
PF3D7_1004000.1	60S ribosomal protein L13, putative	4	4	0.00928666	0.00685612	1.35451
PF3D7_0308200.1	T-complex protein 1 subunit eta	4	3	3.56085e-05	2.63139e-05	1.35322
PF3D7_0812400.1	karyopherin alpha	4	4	0.000312727	0.000231548	1.35059
PF3D7_1014700.1	prohibitin, putative	4	3	7.42727e-05	5.5159e-05	1.34652
PF3D7_1357000.1	elongation factor 1-alpha	4	4	0.0184194	0.0136985	1.34463
PF3D7_1020900.1	ADP-ribosylation factor	4	4	0.000594043	0.000443017	1.3409
PF3D7_1347500.1	DNA/RNA-binding protein Alba 4	4	4	0.00024162	0.000180287	1.34019
PF3D7_1015900.1	enolase	4	4	0.00126113	0.00094374	1.33631
PF3D7_1109900.1	60S ribosomal protein L36	3	4	0.000678899	0.000508628	1.33476
PF3D7_1308200.1	carbamoyl phosphate synthetase	3	4	2.80855e-05	2.10601e-05	1.33359
PF3D7_1117700.1	GTP-binding nuclear protein RAN/TC4	4	4	0.00383981	0.00288912	1.32906
PF3D7_1121700.1	protein GCN20	2	1	1.37056e-05	1.03182e-05	1.32829
PF3D7_1338200.1	60S ribosomal protein L6-2, putative	4	4	0.000853622	0.000644581	1.32431
PF3D7_0605900.1	long chain polyunsaturated fatty acid elongation enzyme, putative	4	4	8.05776e-05	6.13454e-05	1.31351
PF3D7_1206200.1	eukaryotic translation initiation factor 3 subunit C, putative	4	4	7.41311e-05	5.66099e-05	1.30951
PF3D7_1012400.1	hypoxanthine-guanine phosphoribosyltransferase	4	4	0.000339601	0.000261076	1.30077
PF3D7_1239700.1	ATP-dependent zinc metalloprotease FTSH 1	4	4	0.00151999	0.00118144	1.28656
PF3D7_1118300.1	insulinase, putative	3	3	6.38904e-06	5.00056e-06	1.27766
PF3D7_1246200.1	actin I	4	4	0.00185633	0.00145732	1.2738
PF3D7_1026800.1	40S ribosomal protein S2	3	4	0.000567346	0.000445566	1.27332
PF3D7_0818200.1	14-3-3 protein	4	4	0.000435369	0.000345792	1.25905
PF3D7_1202200.1	mitochondrial phosphate carrier protein	2	3	2.30484e-05	1.83536e-05	1.25579
PF3D7_1134000.1	heat shock protein 70	4	4	0.00101283	0.000811969	1.24737
PF3D7_1330600.1	elongation factor Tu, putative	4	4	2.05298e-05	1.65138e-05	1.24319
PF3D7_1331800.1	60S ribosomal protein L23, putative	3	4	0.00164864	0.00132973	1.23982
PF3D7_1462800.1	glyceraldehyde-3-phosphate dehydrogenase	4	4	0.00414429	0.00334667	1.23833
PF3D7_1342000.1	40S ribosomal protein S6	4	4	0.000500021	0.000404611	1.23581
PF3D7_1464900.1	ATP-dependent zinc metalloprotease FTSH, putative	2	4	2.31595e-05	1.88093e-05	1.23128
PF3D7_0507100.1	60S ribosomal protein L4	4	4	0.0115602	0.00939699	1.2302
PF3D7_1455400.1	hemolysin III	4	4	0.000306875	0.000249702	1.22897
PF3D7_1358700.1	YOP1-like protein, putative	4	4	0.00249892	0.00203412	1.2285
PF3D7_0422400.1	40S ribosomal protein S19	4	4	0.00113726	0.000931148	1.22135
PF3D7_1358800.1	40S ribosomal protein S15	4	4	0.00162554	0.00134196	1.21132
PF3D7_0532100.1	early transcribed membrane protein 5	4	4	0.00335784	0.00277888	1.20834
PF3D7_1414300.1	60S ribosomal protein L10, putative	3	4	0.000777078	0.00064559	1.20367
PF3D7_1211900.1	non-SERCA-type Ca2+ -transporting P-ATPase	4	4	6.98901e-05	5.8375e-05	1.19726
PF3D7_0922200.1	S-adenosylmethionine synthetase	4	4	0.00108409	0.000924388	1.17277
PF3D7_0217800.1	40S ribosomal protein S26	4	4	0.00124508	0.001072	1.16146
PF3D7_0524000.1	karyopherin beta	3	4	0.000109397	9.44864e-05	1.15781
PF3D7_1306400.1	26S protease regulatory subunit 10B, putative	3	4	2.81674e-05	2.43514e-05	1.1567
PF3D7_0316800.1	40S ribosomal protein S15A, putative	4	4	0.00217396	0.00188049	1.15606
PF3D7_1129000.1	spermidine synthase	4	4	0.000204974	0.00017851	1.14825
PF3D7_1238800.1	acyl-CoA synthetase	4	4	5.27449e-05	4.598e-05	1.14713
PF3D7_1325100.1	phosphoribosylpyrophosphate synthetase	4	4	0.000266312	0.000233234	1.14182
PF3D7_1364100.1	6-cysteine protein	4	4	0.00620128	0.00543607	1.14076
PF3D7_0317600.1	40S ribosomal protein S11, putative	4	4	0.0027383	0.00241409	1.1343
PF3D7_0523100.1	mitochondrial-processing peptidase subunit alpha, putative	4	4	0.000199917	0.000176275	1.13412
PF3D7_1105100.1	histone H2B	4	4	0.0161445	0.0143115	1.12808
PF3D7_1213800.1	proline--tRNA ligase	3	3	6.94685e-06	6.16202e-06	1.12737
PF3D7_1105600.1	translocon component PTEX88	4	4	0.000979264	0.000869589	1.12612
PF3D7_1424400.1	60S ribosomal protein L7-3, putative	4	4	0.00200265	0.00181773	1.10173
PF3D7_1346300.1	DNA/RNA-binding protein Alba 2	3	3	1.21797e-05	1.1107e-05	1.09658
PF3D7_1227800.1	elongator complex protein 3, putative	4	4	2.28509e-06	2.08558e-06	1.09566
PF3D7_0413500.1	phosphoglucomutase-2	4	4	9.42966e-05	8.63824e-05	1.09162
PF3D7_1002900.1	conserved Plasmodium protein, unknown function	4	4	0.00147025	0.00134868	1.09014
PF3D7_1349200.1	glutamate--tRNA ligase, putative	3	4	0.000110619	0.000101662	1.0881
PF3D7_0217100.1	ATP synthase F1, alpha subunit	3	2	1.14945e-05	1.06186e-05	1.08249
PF3D7_0703500.1	erythrocyte membrane-associated antigen	4	4	6.53422e-05	6.04321e-05	1.08125
PF3D7_1224300.1	polyadenylate-binding protein, putative	4	4	0.000100294	9.33227e-05	1.0747
PF3D7_0517300.1	serine/arginine-rich splicing factor 1	4	4	0.000375614	0.000360029	1.04329
PF3D7_0819600.1	conserved Plasmodium protein, unknown function	4	4	7.82241e-05	7.58661e-05	1.03108
PF3D7_0304400.1	60S ribosomal protein L44	2	2	8.53439e-05	8.33504e-05	1.02392
PF3D7_0831400.1	Plasmodium exported protein, unknown function	2	3	0.000101601	0.000101663	0.999398
PF3D7_1471100.1	exported protein 2	4	4	0.0105129	0.010536	0.99781
PF3D7_1022400.1	serine/arginine-rich splicing factor 4	3	3	0.0011102	0.00111369	0.996865
PF3D7_1447000.1	40S ribosomal protein S5	4	4	0.00148137	0.00149555	0.99052
PF3D7_0107500.1	lipid/sterol:H+ symporter	4	4	1.41116e-05	1.43799e-05	0.98134
PF3D7_0306900.1	40S ribosomal protein S23, putative	4	4	0.000766011	0.000781164	0.980602
PF3D7_0405600.1	conserved Plasmodium membrane protein, unknown function	2	3	3.45087e-05	3.53342e-05	0.976638
PF3D7_1323400.1	60S ribosomal protein L23	4	4	0.000639351	0.000655171	0.975853
PF3D7_1317100.1	DNA replication licensing factor MCM4	4	4	2.82601e-05	2.89627e-05	0.975741
PF3D7_1234600.1	protein TOC75, putative	4	4	0.000220582	0.00022946	0.961308
PF3D7_1008800.1	nucleolar protein 5, putative	2	3	5.4411e-06	5.66543e-06	0.960404
PF3D7_1011800.1	PRE-binding protein	4	4	0.00016927	0.00018108	0.934778
PF3D7_0220000.1	liver stage antigen 3	2	3	2.31008e-06	2.49196e-06	0.927016
PF3D7_1105400.1	40S ribosomal protein S4, putative	4	4	0.00294443	0.00323596	0.909908
PF3D7_0935900.1	ring-exported protein 1	4	4	2.26745e-05	2.49345e-05	0.909364
PF3D7_1113300.1	UDP-galactose transporter, putative	2	2	8.19559e-05	9.04534e-05	0.906057
PF3D7_1424100.1	60S ribosomal protein L5, putative	4	4	0.00100795	0.00111636	0.902888
PF3D7_0617800.1	histone H2A	2	3	2.72595e-05	3.01929e-05	0.902847
PF3D7_0516900.1	60S ribosomal protein L2	4	4	0.000513914	0.000573677	0.895825
PF3D7_0322900.1	40S ribosomal protein S3A, putative	4	4	0.00126613	0.00141876	0.892417
PF3D7_0823200.1	RNA-binding protein, putative	4	4	0.00219897	0.00246544	0.891918
PF3D7_1144000.1	40S ribosomal protein S21	4	4	0.000224025	0.000252948	0.885657
PF3D7_1126200.1	40S ribosomal protein S18, putative	4	4	0.00092981	0.0010621	0.875442
PF3D7_1368200.1	ABC transporter E family member 1, putative	2	2	9.43407e-06	1.07853e-05	0.874719
PF3D7_1421200.1	40S ribosomal protein S25	4	4	0.00163828	0.00188788	0.867786
PF3D7_0903700.1	alpha tubulin 1	3	3	7.76834e-05	8.96348e-05	0.866665
PF3D7_0818900.1	heat shock protein 70	4	4	0.0100386	0.0115986	0.865499
PF3D7_0706000.1	importin-7, putative	3	4	5.7981e-05	6.69922e-05	0.865489
PF3D7_0503400.1	actin-depolymerizing factor 1	3	3	6.71402e-05	7.79145e-05	0.861717
PF3D7_1027800.1	60S ribosomal protein L3	4	4	0.000729148	0.000847628	0.860222
PF3D7_0626100.1	oxidoreductase, short-chain dehydrogenase family, putative	3	4	4.09056e-05	4.76456e-05	0.858538
PF3D7_0501300.1	skeleton-binding protein 1	4	4	9.97566e-05	0.000116623	0.855381
PF3D7_0422000.1	steroid dehydrogenase, putative	3	4	5.21618e-05	6.16656e-05	0.845881
PF3D7_1116800.1	heat shock protein 101	4	4	0.00336973	0.00398612	0.845367
PF3D7_0728000.1	eukaryotic translation initiation factor 2 subunit alpha, putative	3	3	9.21656e-05	0.000109509	0.841625
PF3D7_1429800.1	coatomer subunit beta, putative	3	4	1.31286e-05	1.56134e-05	0.840855
PF3D7_0719600.1	60S ribosomal protein L11a, putative	3	4	0.000297827	0.000355192	0.838496
PF3D7_1341300.1	60S ribosomal protein L18-2, putative	3	4	0.000550629	0.000658298	0.836444
PF3D7_0415900.1	60S ribosomal protein L15, putative	4	4	0.00059289	0.000709684	0.835428
PF3D7_0721600.1	40S ribosomal protein S5, putative	4	4	0.000917627	0.00109981	0.834348
PF3D7_0211800.1	asparagine--tRNA ligase	4	4	5.14156e-05	6.18628e-05	0.831124
PF3D7_0814200.1	DNA/RNA-binding protein Alba 1	4	4	0.00351191	0.00423601	0.82906
PF3D7_1412500.1	actin II	2	2	2.66737e-05	3.21978e-05	0.828432
PF3D7_0220200.1	Plasmodium exported protein, unknown function	2	3	0.000199451	0.000242304	0.823145
PF3D7_0716300.1	conserved Plasmodium protein, unknown function	3	4	6.09106e-05	7.40556e-05	0.822498
PF3D7_0802000.1	glutamate dehydrogenase, putative	2	3	7.37287e-06	9.09424e-06	0.810718
PF3D7_0614500.1	60S ribosomal protein L19	3	4	0.000220481	0.000273837	0.805154
PF3D7_1471200.1	inorganic anion exchanger, inorganic anion antiporter	3	3	7.86117e-06	9.78054e-06	0.803757
PF3D7_0730900.1	EMP1-trafficking protein	1	2	1.47312e-06	1.87225e-06	0.786817
PF3D7_1464600.1	serine/threonine protein phosphatase UIS2, putative	4	4	0.0118029	0.0150495	0.784268
PF3D7_1212700.1	eukaryotic translation initiation factor 3 subunit A, putative	4	4	3.04813e-05	3.91439e-05	0.778699
PF3D7_1417800.1	DNA replication licensing factor MCM2	2	3	6.3341e-06	8.18283e-06	0.774072
PF3D7_0705700.1	40S ribosomal protein S29, putative	4	4	0.00198122	0.00256025	0.77384
PF3D7_0627800.1	acetyl-CoA synthetase, putative	3	4	9.90529e-06	1.29605e-05	0.764271
PF3D7_1323100.1	60S ribosomal protein L6, putative	3	4	0.000342574	0.000457327	0.749078
PF3D7_0923900.1	RNA-binding protein, putative	4	4	0.000517934	0.000697365	0.742701
PF3D7_0813900.1	40S ribosomal protein S16, putative	4	4	0.00207229	0.00279559	0.741272
PF3D7_0621800.1	nascent polypeptide-associated complex subunit alpha, putative	1	3	3.42942e-05	4.63933e-05	0.739207
PF3D7_1426000.1	60S ribosomal protein L21	4	4	0.000680605	0.000923364	0.737092
PF3D7_0719700.1	40S ribosomal protein S10, putative	3	3	3.7964e-05	5.16408e-05	0.735156
PF3D7_1226900.1	conserved Plasmodium protein, unknown function	4	4	7.14778e-05	9.83436e-05	0.726816
PF3D7_1203400.1	major facilitator superfamily domain-containing protein, putative	3	3	8.2872e-07	1.14074e-06	0.726475
PF3D7_0830400.1	conserved Plasmodium protein, unknown function	4	4	0.00012884	0.000177472	0.72597
PF3D7_0623500.1	superoxide dismutase [Fe]	3	4	0.00140574	0.00197385	0.712181
PF3D7_0903900.1	60S ribosomal protein L32	4	4	0.000208856	0.000293791	0.710898
PF3D7_1436800.1	ATP-dependent Clp protease proteolytic subunit	4	4	0.000635155	0.000893717	0.71069
PF3D7_1451800.1	sortilin	4	4	0.000360022	0.000510276	0.705544
PF3D7_0608700.1	T-complex protein 1 subunit zeta	3	4	0.000408978	0.000580392	0.704658
PF3D7_0312800.1	60S ribosomal protein L26, putative	3	4	0.000333039	0.000474644	0.701661
PF3D7_0705400.1	DNA replication licensing factor MCM7	2	3	1.42296e-05	2.07314e-05	0.686377
PF3D7_1357800.1	T-complex protein 1 subunit delta	3	3	1.79768e-05	2.62613e-05	0.684534
PF3D7_0106300.1	calcium-transporting ATPase	4	4	0.00311698	0.00459624	0.678159
PF3D7_1419700.1	conserved Plasmodium protein, unknown function	4	4	1.59757e-05	2.36647e-05	0.675085
PF3D7_0307200.1	60S ribosomal protein L7, putative	4	4	0.00238858	0.00354278	0.674209
PF3D7_0525100.1	acyl-CoA synthetase	2	4	9.44638e-06	1.41458e-05	0.667787
PF3D7_0926700.1	glutamine-dependent NAD(+) synthetase, putative	2	1	2.67889e-06	4.04199e-06	0.662764
PF3D7_0106800.1	ras-related protein Rab-5C	4	4	0.000280147	0.000423112	0.66211
PF3D7_1447900.1	multidrug resistance protein 2	4	4	0.00157674	0.00240299	0.656158
PF3D7_0402400.1	Plasmodium exported protein, unknown function	4	4	0.000111802	0.000174673	0.640061
PF3D7_1318800.1	translocation protein SEC63	4	4	0.000563699	0.000888114	0.634714
PF3D7_0608800.1	ornithine aminotransferase	3	4	0.000104371	0.00016447	0.634591
PF3D7_1223400.1	phospholipid-transporting ATPase, putative	4	4	4.13684e-05	6.59589e-05	0.627185
PF3D7_1439800.1	vesicle-associated membrane protein, putative	4	4	0.000233693	0.000375457	0.622424
PF3D7_0915400.1	ATP-dependent 6-phosphofructokinase	4	4	9.80318e-05	0.000158522	0.61841
PF3D7_0710600.1	60S ribosomal protein L34	4	4	0.000105317	0.00017107	0.615635
PF3D7_1219100.1	clathrin heavy chain, putative	4	4	2.3842e-05	3.87989e-05	0.614503
PF3D7_0914700.1	major facilitator superfamily-related transporter, putative	4	4	8.53115e-05	0.000139688	0.61073
PF3D7_0614300.1	major facilitator superfamily-related transporter, putative	3	3	5.36166e-06	8.92651e-06	0.600645
PF3D7_1204300.1	eukaryotic translation initiation factor 5A	1	2	1.85074e-05	3.09662e-05	0.597664
PF3D7_1420700.1	surface protein P113	4	4	0.000813535	0.00137098	0.593397
PF3D7_0910100.1	exportin-7, putative	1	2	3.60359e-06	6.14653e-06	0.58628
PF3D7_1437900.1	HSP40, subfamily A	4	4	0.000104835	0.000181801	0.576644
PF3D7_1145400.1	dynamin-like protein	1	3	3.04196e-06	5.31348e-06	0.572497
PF3D7_1124600.1	ethanolamine kinase	3	3	1.90596e-05	3.33688e-05	0.571179
PF3D7_1132200.1	T-complex protein 1 subunit alpha	3	4	9.1874e-05	0.000160946	0.570838
PF3D7_1211800.1	polyubiquitin	4	4	0.00175839	0.00310553	0.566212
PF3D7_0810600.1	ATP-dependent RNA helicase DBP1, putative	4	4	4.96581e-05	8.93995e-05	0.555463
PF3D7_0210100.1	60S ribosomal protein L37ae, putative	4	4	0.000454645	0.000819639	0.55469
PF3D7_0532300.1	Plasmodium exported protein (PHISTb), unknown function	4	4	0.00012878	0.000235983	0.545715
PF3D7_1311800.1	M1-family alanyl aminopeptidase	4	4	0.000602191	0.00111924	0.538038
PF3D7_1309100.1	60S ribosomal protein L24, putative	3	4	0.000639809	0.00119326	0.536188
PF3D7_0706500.1	conserved Plasmodium protein, unknown function	3	4	3.74295e-06	7.01811e-06	0.533328
PF3D7_0813400.1	conserved Plasmodium protein, unknown function	4	4	2.10213e-05	3.99928e-05	0.525627
PF3D7_0610400.1	histone H3	4	4	0.00136089	0.0026232	0.518791
PF3D7_0918300.1	eukaryotic translation initiation factor 3 subunit F, putative	3	4	3.24761e-05	6.27359e-05	0.517663
PF3D7_0807300.1	ras-related protein Rab-18	4	4	0.000401986	0.000780387	0.515111
PF3D7_0315400.1	conserved Plasmodium protein, unknown function	3	4	0.000139805	0.000275282	0.507861
PF3D7_0415700.1	conserved Plasmodium protein, unknown function	3	3	1.33899e-05	2.74411e-05	0.48795
PF3D7_1231100.1	ras-related protein Rab-2	4	4	0.000399036	0.000826204	0.482975
PF3D7_1352500.1	thioredoxin-related protein, putative	4	4	0.00575439	0.0119334	0.482207
PF3D7_1324900.1	L-lactate dehydrogenase	3	4	0.000463963	0.000963618	0.48148
PF3D7_0217500.1	calcium-dependent protein kinase 1	2	4	2.70748e-05	5.64612e-05	0.47953
PF3D7_0706400.1	60S ribosomal protein L37	3	4	6.08169e-05	0.000128495	0.473303
PF3D7_1317800.1	40S ribosomal protein S19	4	4	0.00049348	0.00104908	0.470392
PF3D7_1331300.1	signal peptidase 21 kDa subunit	3	4	7.13541e-05	0.000154286	0.462481
PF3D7_1355100.1	DNA replication licensing factor MCM6	1	2	8.96291e-06	1.95157e-05	0.459267
PF3D7_0628300.1	choline/ethanolaminephosphotransferase, putative	4	4	0.00107436	0.00238568	0.450337
PF3D7_1460300.1	60S ribosomal protein L29, putative	4	4	0.000536398	0.00119529	0.448759
PF3D7_1222300.1	endoplasmin, putative	4	4	0.0582268	0.130039	0.447765
PF3D7_0618300.1	60S ribosomal protein L27a, putative	4	4	0.000493246	0.00114344	0.431369
PF3D7_1439000.1	copper transporter	3	3	7.88864e-05	0.000183907	0.428947
PF3D7_0814000.1	60S ribosomal protein L13-2, putative	2	4	0.000104054	0.000243318	0.427645
PF3D7_1454700.1	6-phosphogluconate dehydrogenase, decarboxylating, putative	2	4	0.000230336	0.000540702	0.425994
PF3D7_1444300.1	1-acyl-sn-glycerol-3-phosphate acyltransferase, putative	3	4	0.000284359	0.00067706	0.419991
PF3D7_0412000.1	conserved Plasmodium protein, unknown function	4	4	0.000312826	0.00074804	0.418194
PF3D7_0316600.1	formate-nitrite transporter	2	4	3.24255e-05	8.05048e-05	0.402778
PF3D7_1129100.1	parasitophorous vacuolar protein 1	4	4	0.000285552	0.000712331	0.40087
PF3D7_0612100.1	eukaryotic translation initiation factor 3 subunit L, putative	4	4	4.40526e-05	0.000110133	0.399994
PF3D7_1312700.1	conserved Plasmodium protein, unknown function	4	4	0.000650432	0.00163534	0.397736
PF3D7_1361800.1	glideosome-associated connector	3	2	8.14288e-07	2.05241e-06	0.396747
PF3D7_0513600.1	deoxyribodipyrimidine photo-lyase, putative	4	4	7.18976e-06	1.81625e-05	0.395857
PF3D7_0606700.1	coatomer alpha subunit, putative	3	4	7.9965e-06	2.03069e-05	0.393782
PF3D7_1408600.1	40S ribosomal protein S8e, putative	4	4	0.00173943	0.00442209	0.393351
PF3D7_0500800.1	mature parasite-infected erythrocyte surface antigen	4	4	1.06304e-05	2.72756e-05	0.389739
PF3D7_1104400.1	thioredoxin, putative	4	4	0.00473394	0.0125573	0.376987
PF3D7_1459000.1	ATP-dependent RNA helicase DBP5	3	2	5.79295e-06	1.5441e-05	0.375168
PF3D7_0709700.1	prodrug activation and resistance esterase	3	4	2.94932e-05	7.93401e-05	0.371731
PF3D7_1236000.1	vesicle transport v-SNARE protein VTI1, putative	4	4	0.00498046	0.0141053	0.353092
PF3D7_0517000.1	60S ribosomal protein L12, putative	3	3	0.000115294	0.000326847	0.352745
PF3D7_1242700.1	40S ribosomal protein S17, putative	2	3	3.89641e-05	0.000111813	0.348476
PF3D7_0917900.1	heat shock protein 70	4	4	0.0712558	0.204642	0.348198
PF3D7_1227100.1	DNA helicase 60	4	4	1.69316e-05	4.8633e-05	0.34815
PF3D7_0318900.1	conserved protein, unknown function	3	4	6.23408e-05	0.000181493	0.343488
PF3D7_1346100.1	protein transport protein SEC61 subunit alpha	3	4	4.70224e-05	0.000138366	0.339842
PF3D7_1034900.1	methionine--tRNA ligase	4	4	0.000336917	0.000997767	0.337671
PF3D7_1429600.1	conserved Plasmodium protein, unknown function	3	4	2.89564e-05	8.70869e-05	0.332499
PF3D7_1314500.1	cop-coated vesicle membrane protein p24 precursor, putative	2	4	1.71437e-05	5.17807e-05	0.331083
PF3D7_0904600.1	ubiquitin specific protease, putative	1	3	1.32138e-07	4.02512e-07	0.328284
PF3D7_1351400.1	60S ribosomal protein L17, putative	2	3	0.000125839	0.000383799	0.327878
PF3D7_0731600.1	acyl-CoA synthetase	4	4	4.47812e-05	0.000136832	0.327271
PF3D7_0823800.1	DnaJ protein, putative	4	4	0.00070685	0.00219604	0.321874
PF3D7_1134100.1	protein disulfide isomerase	4	4	0.000940008	0.00298302	0.315119
PF3D7_1108600.1	endoplasmic reticulum-resident calcium binding protein	4	4	0.0147897	0.0472502	0.313009
PF3D7_0202400.1	gamete antigen 27/25, putative	4	4	1.68537e-06	5.40972e-06	0.311545
PF3D7_1135900.1	3-oxo-5-alpha-steroid 4-dehydrogenase, putative	2	3	4.02339e-05	0.000131917	0.304995
PF3D7_1137300.1	CLPTM1 domain-containing protein, putative	4	4	0.000365379	0.00120314	0.303687
PF3D7_1033400.1	haloacid dehalogenase-like hydrolase	3	2	2.13576e-05	7.0385e-05	0.30344
PF3D7_1407800.1	plasmepsin IV	1	4	1.29419e-05	4.27279e-05	0.302891
PF3D7_1445700.1	conserved Plasmodium protein, unknown function	1	3	5.75318e-06	1.92975e-05	0.29813
PF3D7_0827900.1	protein disulfide isomerase	4	4	0.00585546	0.0199514	0.293486
PF3D7_1329100.1	myosin C	1	3	1.28658e-07	4.44905e-07	0.289181
PF3D7_1024800.1	conserved Plasmodium protein, unknown function	4	4	3.31025e-05	0.000117226	0.282381
PF3D7_0219400.1	ribosome associated membrane protein RAMP4, putative, unspecified product	2	3	0.000107482	0.000380792	0.28226
PF3D7_1442900.1	protein transport protein SEC7, putative	3	4	1.32262e-06	4.6895e-06	0.282039
PF3D7_0316700.1	protein YOP1, putative	2	4	7.87887e-05	0.000282836	0.278567
PF3D7_1320600.1	ras-related protein Rab-11A	1	2	1.18517e-05	4.30547e-05	0.275271
PF3D7_0511200.1	stearoyl-CoA desaturase	2	4	6.97032e-06	2.55635e-05	0.272667
PF3D7_1108700.1	heat shock protein DnaJ homologue Pfj2	4	4	0.00247333	0.00914872	0.270347
PF3D7_1016300.1	glycophorin binding protein	4	4	0.00196983	0.00772164	0.255105
PF3D7_1212500.1	glycerol-3-phosphate 1-O-acyltransferase	2	3	5.49366e-06	2.17905e-05	0.252112
PF3D7_1344200.1	heat shock protein 110, putative	4	4	0.00124706	0.0050555	0.246673
PF3D7_1251100.1	conserved Plasmodium protein, unknown function	1	4	1.4836e-05	6.06928e-05	0.244444
PF3D7_0926400.1	monocarboxylate transporter, putative	1	2	4.4575e-06	1.83058e-05	0.243503
PF3D7_1432800.1	HP12 protein homolog, putative	4	4	0.000300297	0.00124651	0.24091
PF3D7_1474600.1	conserved Plasmodium membrane protein, unknown function	3	4	0.00013935	0.000580925	0.239876
PF3D7_0629200.1	DnaJ protein, putative	4	4	0.000991774	0.00419896	0.236195
PF3D7_0826700.1	receptor for activated c kinase	3	4	0.000425656	0.00182012	0.233862
PF3D7_0708800.1	heat shock protein 110	2	4	1.17209e-05	5.04174e-05	0.232478
PF3D7_0919100.1	DnaJ protein, putative	4	4	0.000322229	0.00141288	0.228066
PF3D7_1468100.1	conserved Plasmodium protein, unknown function	3	2	6.29984e-07	2.79208e-06	0.225633
PF3D7_0912400.1	alkaline phosphatase, putative	4	4	0.000202339	0.000921836	0.219495
PF3D7_1416100.1	protein SEY1, putative	4	4	7.5999e-06	3.48409e-05	0.218131
PF3D7_1016400.1	serine/threonine protein kinase, FIKK family	4	4	0.000402319	0.00186202	0.216065
PF3D7_1007900.1	eukaryotic translation initiation factor 3 subunit D, putative	2	4	6.53252e-06	3.0484e-05	0.214293
PF3D7_0215000.1	acyl-CoA synthetase	4	4	0.00022176	0.00104435	0.212342
PF3D7_1413900.1	DnaJ protein, putative	4	4	3.40553e-05	0.000161527	0.210833
PF3D7_0811600.1	conserved Plasmodium protein, unknown function	4	4	8.70354e-05	0.000428947	0.202905
PF3D7_1215900.1	serpentine receptor, putative	3	4	4.14336e-05	0.000204703	0.202409
PF3D7_1123500.1	conserved Plasmodium protein, unknown function	4	4	0.00111961	0.00560476	0.199761
PF3D7_1320000.1	golgi protein 1	4	4	0.000208887	0.00105133	0.198688
PF3D7_1004400.1	RNA-binding protein, putative	1	3	2.42187e-06	1.23074e-05	0.196781
PF3D7_0522600.1	inner membrane complex protein	1	4	9.32163e-06	4.7451e-05	0.196448
PF3D7_1404900.1	conserved Plasmodium protein, unknown function	4	4	0.014212	0.0768526	0.184926
PF3D7_1123300.1	RING zinc finger protein, putative	1	3	7.83665e-07	4.34222e-06	0.180475
PF3D7_0821000.1	conserved Plasmodium protein, unknown function	4	4	0.000656855	0.00368556	0.178224
PF3D7_0617200.1	conserved Plasmodium protein, unknown function	2	3	5.41563e-06	3.04372e-05	0.177928
PF3D7_1328300.1	conserved Plasmodium protein, unknown function	4	4	0.000121021	0.000684703	0.17675
PF3D7_1013300.1	conserved Plasmodium protein, unknown function	4	4	0.000324615	0.00183789	0.176623
PF3D7_1324700.1	SNARE protein, putative	2	4	2.20377e-05	0.000125151	0.17609
PF3D7_1104300.1	conserved Plasmodium protein, unknown function	2	3	2.21232e-06	1.28633e-05	0.171987
PF3D7_1437000.1	N-acetyltransferase, putative	3	4	1.72897e-05	0.000101296	0.170685
PF3D7_1410200.1	cytidine triphosphate synthetase	3	2	5.47132e-06	3.22956e-05	0.169414
PF3D7_0811200.1	ER membrane protein complex subunit 1, putative	4	4	0.000468066	0.00277327	0.168778
PF3D7_0625400.1	conserved Plasmodium protein, unknown function	4	4	0.00341843	0.020386	0.167685
PF3D7_0104200.1	StAR-related lipid transfer protein	1	4	5.65498e-06	3.41862e-05	0.165417
PF3D7_1459400.1	conserved Plasmodium protein, unknown function	4	4	0.00100318	0.00619743	0.16187
PF3D7_1409400.1	conserved Plasmodium membrane protein, unknown function	2	3	2.17297e-05	0.000137039	0.158566
PF3D7_0302200.1	cytoadherence linked asexual protein 3.2	4	4	1.36467e-05	8.76524e-05	0.155691
PF3D7_0904900.1	copper-transporting ATPase	2	4	8.75039e-07	5.77596e-06	0.151497
PF3D7_1246800.1	signal recognition particle receptor, beta subunit	4	4	0.000198186	0.0013618	0.145532
PF3D7_1323500.1	plasmepsin V	4	4	0.000491776	0.00339653	0.144788
PF3D7_1353300.1	conserved Plasmodium protein, unknown function	1	3	3.70861e-07	2.58548e-06	0.14344
PF3D7_0103900.1	parasite-infected erythrocyte surface protein	4	4	0.00102037	0.00725845	0.140577
PF3D7_0929400.1	high molecular weight rhoptry protein 2	4	4	0.000788673	0.00581417	0.135647
PF3D7_1236400.1	conserved Plasmodium protein, unknown function	1	4	5.02352e-06	3.72607e-05	0.134821
PF3D7_0303000.1	N-ethylmaleimide-sensitive fusion protein	3	4	2.15581e-05	0.000160733	0.134124
PF3D7_1115600.1	peptidyl-prolyl cis-trans isomerase	2	4	4.70969e-05	0.000371493	0.126777
PF3D7_1407100.1	rRNA 2'-O-methyltransferase fibrillarin, putative	1	2	1.46984e-06	1.17026e-05	0.1256
PF3D7_0422100.1	transmembrane emp24 domain-containing protein, putative	4	4	0.000243619	0.00199249	0.122269
PF3D7_1477700.1	Plasmodium exported protein (PHISTa), unknown function	1	3	5.06783e-06	4.18909e-05	0.120977
PF3D7_0905400.1	high molecular weight rhoptry protein 3	4	4	9.53586e-05	0.000790136	0.120686
PF3D7_1110400.1	RNA-binding protein, putative	4	4	1.29425e-05	0.00011087	0.116736
PF3D7_0705500.1	inositol-phosphate phosphatase, putative	1	4	1.54816e-06	1.32985e-05	0.116416
PF3D7_1145100.1	coatomer subunit gamma, putative	2	4	8.2043e-07	7.06967e-06	0.116049
PF3D7_0512600.1	ras-related protein Rab-1B	4	4	0.000365988	0.00316652	0.115581
PF3D7_1310500.1	conserved protein, unknown function	4	4	3.02671e-05	0.000262319	0.115383
PF3D7_1243000.1	syntaxin, Qa-SNARE family	2	4	2.54747e-05	0.000221096	0.11522
PF3D7_0523400.1	DnaJ protein, putative	1	3	7.7938e-07	6.76878e-06	0.115143
PF3D7_0216400.1	vacuolar protein sorting-associated protein 45, putative	2	3	5.51211e-06	4.80447e-05	0.114729
PF3D7_1402300.1	26S proteasome regulatory subunit RPN6	2	1	6.20257e-06	5.44996e-05	0.11381
PF3D7_0302500.1	cytoadherence linked asexual protein 3.1	1	3	2.71767e-06	2.41721e-05	0.11243
PF3D7_1252100.1	rhoptry neck protein 3	4	4	2.93612e-05	0.000267146	0.109907
PF3D7_1366600.1	signal recognition particle receptor subunit alpha, putative	3	4	2.15398e-06	1.96827e-05	0.109435
PF3D7_1124500.1	pyruvate dehydrogenase E1 component subunit alpha	2	4	2.58705e-06	2.36846e-05	0.109229
PF3D7_1021400.1	endomembrane protein 70, putative	1	3	1.72359e-06	1.58097e-05	0.109021
PF3D7_0500900.1	serine/threonine protein kinase, FIKK family	2	4	1.98697e-05	0.00018273	0.108738
PF3D7_1212000.1	glutathione peroxidase-like thioredoxin peroxidase	4	4	0.00017866	0.00167489	0.10667
PF3D7_0529100.1	thioredoxin-like protein, putative	3	4	8.80991e-05	0.00085966	0.102481
PF3D7_0806800.1	V-type proton ATPase subunit a, putative	3	3	1.61061e-05	0.00015941	0.101036
PF3D7_0320800.1	ATP-dependent RNA helicase DDX6	1	3	9.15574e-07	9.54919e-06	0.0958797
PF3D7_1438100.1	secretory complex protein 62	3	4	5.20716e-05	0.000598628	0.0869848
PF3D7_0727800.1	cation transporting ATPase, putative	3	4	6.18762e-05	0.000715909	0.0864302
PF3D7_1223700.1	vacuolar iron transporter	1	4	5.10046e-06	5.99489e-05	0.0850801
PF3D7_1447700.1	conserved Plasmodium protein, unknown function	3	4	1.40348e-05	0.000170386	0.0823707
PF3D7_1115300.1	cysteine proteinase falcipain 2b	2	3	3.60181e-06	4.40344e-05	0.0817953
PF3D7_1333300.1	transmembrane protein Tmp21 homologue, putative	2	4	2.41246e-05	0.000297181	0.0811783
PF3D7_0513800.1	ras-related protein Rab-1A	1	3	7.11369e-06	9.02159e-05	0.0788519
PF3D7_0904400.1	signal peptidase complex subunit 3, putative	3	4	2.24659e-05	0.00029248	0.0768119
PF3D7_1353600.1	ER lumen protein retaining receptor	1	3	7.10632e-06	9.40691e-05	0.0755436
PF3D7_0208800.1	conserved Plasmodium protein, unknown function	4	4	0.000589087	0.00784437	0.0750967
PF3D7_0918000.1	glideosome-associated protein 50	4	4	0.000202878	0.00274641	0.0738703
PF3D7_1131100.1	serpentine receptor, putative	4	4	3.82373e-05	0.000533127	0.0717227
PF3D7_0311600.1	dolichyl-diphosphooligosaccharide--protein glycosyltransferase subunit 1, putative	3	4	4.08843e-05	0.000579107	0.0705988
PF3D7_1354200.1	inositol-polyphosphate 5-phosphatase, putative	2	4	3.47739e-06	4.96138e-05	0.0700892
PF3D7_0529000.1	conserved Plasmodium protein, unknown function	3	4	6.47223e-06	9.54514e-05	0.0678066
PF3D7_0935800.1	cytoadherence linked asexual protein 9	3	4	3.37147e-05	0.000503468	0.0669649
PF3D7_1302000.1	EMP1-trafficking protein	2	4	2.28156e-06	3.49362e-05	0.0653064
PF3D7_0505700.1	conserved Plasmodium membrane protein, unknown function	4	4	0.000448353	0.00691575	0.0648307
PF3D7_0419500.1	conserved Plasmodium membrane protein, unknown function	2	4	1.51809e-06	2.35803e-05	0.0643799
PF3D7_1462300.1	conserved Plasmodium protein, unknown function	4	4	0.000161225	0.0025825	0.0624298
PF3D7_0930300.1	merozoite surface protein 1	4	4	5.82912e-05	0.000988965	0.0589416
PF3D7_1445900.1	ATP-dependent RNA helicase DDX5, putative	1	3	7.05473e-07	1.22745e-05	0.0574748
PF3D7_1215400.1	conserved Plasmodium protein, unknown function	1	2	3.06625e-07	5.69436e-06	0.0538471
PF3D7_1351200.1	conserved Plasmodium protein, unknown function	4	4	4.0186e-05	0.000753025	0.0533661
PF3D7_1149000.1	antigen 332, DBL-like protein	4	4	5.45813e-06	0.00010513	0.0519182
PF3D7_0310400.1	parasite-infected erythrocyte surface protein	4	4	0.000259874	0.00522072	0.0497774
PF3D7_1228600.1	merozoite surface protein 9	3	4	5.39241e-06	0.000109566	0.0492163
PF3D7_0526900.1	transmembrane emp24 domain-containing protein, putative	1	4	1.0688e-05	0.000228022	0.0468729
PF3D7_0207500.1	serine repeat antigen 6	4	4	5.54068e-05	0.00119449	0.0463852
PF3D7_1127000.1	protein phosphatase, putative	1	3	1.50964e-06	3.27879e-05	0.0460428
PF3D7_0933300.1	conserved Plasmodium protein, unknown function	1	4	1.49804e-06	3.47271e-05	0.0431375
PF3D7_0908000.1	P1 nuclease, putative	2	4	7.47334e-06	0.000179395	0.0416585
PF3D7_1432100.1	voltage-dependent anion-selective channel protein, putative	1	2	1.20439e-06	2.95161e-05	0.0408044
PF3D7_1409900.1	cytidine diphosphate-diacylglycerol synthase	2	4	4.21293e-06	0.000105442	0.0399549
PF3D7_1116400.1	guanine nucleotide-exchange factor SEC12	3	4	6.78566e-06	0.000174992	0.0387769
PF3D7_0314000.1	co-chaperone p23	4	4	0.000303988	0.00785278	0.0387109
PF3D7_1133900.1	conserved Plasmodium protein, unknown function	4	4	2.93698e-05	0.00077571	0.0378618
PF3D7_0709100.1	Cg1 protein	4	4	3.61399e-05	0.000979389	0.0369004
PF3D7_1001200.1	acyl-CoA binding protein, isoform 2, ACBP2	2	4	5.30075e-05	0.00144935	0.0365733
PF3D7_1454400.1	aminopeptidase P	3	4	3.47579e-06	0.00010486	0.0331468
PF3D7_1322000.1	nucleoside-diphosphatase, putative	4	4	2.87682e-05	0.000952575	0.0302004
PF3D7_1105300.1	conserved Plasmodium protein, unknown function	2	4	2.28243e-06	7.63089e-05	0.0299104
PF3D7_0909600.1	conserved Plasmodium protein, unknown function	2	4	1.66577e-05	0.000572584	0.0290922
PF3D7_1346700.1	6-cysteine protein	2	4	1.39955e-05	0.000488534	0.0286479
PF3D7_1338900.1	serine/threonine protein kinase, putative	1	4	4.88231e-06	0.000172028	0.028381
PF3D7_1350500.1	conserved Plasmodium protein, unknown function	2	4	2.88194e-07	1.10525e-05	0.026075
PF3D7_1002300.1	conserved Plasmodium protein, unknown function	4	4	2.37904e-05	0.000922956	0.0257764
PF3D7_1136800.1	DnaJ protein, putative	4	4	0.00012431	0.00537771	0.0231158
PF3D7_0702400.1	small exported membrane protein 1	4	4	0.000216829	0.00988639	0.0219321
PF3D7_1229300.1	conserved Plasmodium protein, unknown function	2	4	2.49464e-06	0.000120733	0.0206626
PF3D7_1135400.1	conserved Plasmodium protein, unknown function	3	4	3.09535e-05	0.00160214	0.0193201
PF3D7_0404900.1	6-cysteine protein	1	4	1.77571e-06	0.000106573	0.016662
PF3D7_0628200.1	eukaryotic translation initiation factor 2-alpha kinase	4	4	9.35024e-06	0.000569341	0.0164229
PF3D7_0216600.1	MtN3-like protein	3	4	8.10493e-07	5.18625e-05	0.0156277
PF3D7_1248600.1	conserved Plasmodium protein, unknown function	2	4	8.03989e-07	6.04285e-05	0.0133048
PF3D7_0207600.1	serine repeat antigen 5	3	4	1.09734e-05	0.000847207	0.0129524
PF3D7_1124000.1	endoplasmic reticulum oxidoreductin, putative	1	4	3.79815e-06	0.000302433	0.0125587
PF3D7_1369000.1	glycosylphosphatidylinositol anchor attachment 1 protein, putative	1	4	1.18072e-06	9.68615e-05	0.0121898
PF3D7_1410400.1	rhoptry-associated protein 1	2	4	1.98287e-06	0.000169742	0.0116817
PF3D7_1029400.1	LEM3/CDC50 family protein, putative	2	4	5.66524e-06	0.000540703	0.0104776
PF3D7_1122100.1	GPI transamidase component GPI16, putative	1	4	2.57501e-06	0.000255294	0.0100864
PF3D7_0419400.1	conserved Plasmodium protein, unknown function	4	4	1.69192e-06	0.00018274	0.00925862
PF3D7_1018300.1	conserved Plasmodium protein, unknown function	3	4	5.68799e-06	0.000691671	0.00822355
PF3D7_1448400.1	ubiquitin-protein ligase, putative	1	4	4.50719e-06	0.000580066	0.00777013
PF3D7_0719400.1	conserved Plasmodium protein, unknown function	2	4	4.38881e-06	0.000577967	0.00759353
PF3D7_1409600.1	conserved Plasmodium protein, unknown function	2	4	1.09148e-06	0.000225187	0.00484698
PF3D7_0526100.1	conserved Plasmodium membrane protein, unknown function	1	4	1.19647e-06	0.000264661	0.00452075
PF3D7_0204100.1	conserved Plasmodium protein, unknown function	3	4	3.27012e-06	0.000736903	0.00443765
PF3D7_0209000.1	6-cysteine protein	4	4	5.59785e-06	0.00133891	0.00418089
PF3D7_1346800.1	6-cysteine protein	2	4	5.04709e-06	0.00127189	0.00396817
PF3D7_0207700.1	serine repeat antigen 4	1	4	2.77886e-07	8.10748e-05	0.00342752
PF3D7_1219600.1	aminophospholipid-transporting P-ATPase	1	4	5.30058e-07	0.000201538	0.00263006
PF3D7_0102800.1	conserved Plasmodium protein, unknown function	0	4	0	0.000178014	0
PF3D7_0108700.1	secreted ookinete protein, putative	0	4	0	0.000276135	0
PF3D7_0318300.1	conserved Plasmodium protein, unknown function	0	4	0	5.05355e-05	0
PF3D7_0508000.1	6-cysteine protein	0	4	0	0.000177579	0
PF3D7_0902800.1	serine repeat antigen 9	0	4	0	3.64817e-05	0
PF3D7_0919400.1	protein disulfide isomerase	0	4	0	0.000174002	0
PF3D7_0927900.1	phosphatidylserine decarboxylase	0	4	0	0.000126959	0
PF3D7_1010700.1	dolichyl-phosphate-mannose protein mannosyltransferase, putative	0	4	0	0.000335138	0
PF3D7_1214100.1	GPI ethanolamine phosphate transferase 3, putative	0	4	0	0.000131753	0
PF3D7_1215100.1	conserved Plasmodium protein, unknown function	0	4	0	0.000129689	0
PF3D7_1216400.1	conserved Plasmodium membrane protein, unknown function	0	4	0	2.29333e-05	0
PF3D7_1360300.1	conserved Plasmodium protein, unknown function	0	4	0	0.000198848	0
PF3D7_1439300.1	Sad1/UNC domain-containing protein, putative	0	4	0	0.000114518	0
PF3D7_1446900.1	glutaminyl-peptide cyclotransferase, putative	0	4	0	0.000151226	0
PF3D7_0207400.1	serine repeat antigen 7	0	4	0	9.12778e-05	0
PF3D7_0220800.1	cytoadherence linked asexual protein 2	0	4	0	3.01167e-05	0
PF3D7_1116600.1	dolichyl-diphosphooligosaccharide--protein glycosyltransferase subunit STT3, putative	0	4	0	5.97372e-05	0
PF3D7_1128700.1	GPI-anchor transamidase, putative	0	4	0	4.7594e-05	0
PF3D7_1205000.1	conserved Plasmodium protein, unknown function	0	4	0	5.59277e-06	0
PF3D7_1408100.1	plasmepsin III	0	4	0	0.00013187	0
PF3D7_1452000.1	rhoptry neck protein 2	0	4	0	0.000143256	0
PF3D7_0409500.1	conserved Plasmodium protein, unknown function	0	3	0	2.75876e-05	0
PF3D7_1352400.1	conserved Plasmodium protein, unknown function	0	3	0	6.06544e-06	0
PF3D7_0312100.1	E3 ubiquitin-protein ligase, putative	0	4	0	3.5951e-05	0
PF3D7_0409000.1	conserved Plasmodium protein, unknown function	0	4	0	2.62895e-06	0
PF3D7_0612800.1	6-cysteine protein	0	4	0	1.79971e-05	0
PF3D7_0719500.1	LEM3/CDC50 family protein, putative	0	4	0	1.25531e-05	0
PF3D7_1009600.1	protein phosphatase, putative	0	4	0	8.84087e-05	0
PF3D7_1115400.1	cysteine proteinase falcipain 3	0	4	0	3.7408e-05	0
PF3D7_1115700.1	cysteine proteinase falcipain 2a	0	4	0	2.07694e-05	0
PF3D7_1143800.1	conserved Plasmodium protein, unknown function	0	4	0	7.34387e-06	0
PF3D7_1222100.1	conserved Plasmodium protein, unknown function	0	4	0	4.7002e-05	0
PF3D7_0407200.1	peptidyl-tRNA hydrolase 2, putative	0	3	0	0.000114224	0
PF3D7_0419700.1	apical merozoite protein	0	3	0	4.30385e-05	0
PF3D7_0806200.1	C-mannosyltransferase, putative	0	3	0	6.63135e-06	0
PF3D7_0817700.1	rhoptry neck protein 5	0	3	0	2.50829e-05	0
PF3D7_0820500.1	protein transport protein YIF1, putative	0	3	0	7.05753e-06	0
PF3D7_1143200.1	DnaJ protein, putative	0	3	0	5.94133e-05	0
PF3D7_1218000.1	thrombospondin-related apical membrane protein	0	3	0	2.70912e-05	0
PF3D7_1330700.1	GPI transamidase subunit PIG-U, putative	0	3	0	1.64512e-05	0
PF3D7_1477300.1	Plasmodium exported protein (PHIST), unknown function	0	3	0	2.36655e-05	0
PF3D7_0109100.1	LCCL domain-containing protein	0	2	0	2.89149e-06	0
PF3D7_1234400.1	aspartyl protease, putative	0	2	0	7.45791e-05	0
PF3D7_1250100.1	osmiophilic body protein G377	0	2	0	1.74051e-06	0
PF3D7_1435400.1	ER membrane protein complex subunit 4, putative	0	2	0	5.71639e-05	0
PF3D7_1458300.1	conserved Plasmodium protein, unknown function	0	2	0	1.27647e-06	0
PF3D7_0320100.1	protein transport protein SEC22	0	4	0	3.47217e-05	0
PF3D7_0615300.1	GPI-anchored wall transfer protein 1, putative	0	4	0	8.64605e-06	0
PF3D7_1113800.1	conserved Plasmodium membrane protein, unknown function	0	4	0	2.26107e-05	0
PF3D7_0215600.1	conserved Plasmodium protein, unknown function	0	3	0	4.83617e-05	0
PF3D7_0925900.1	conserved Plasmodium protein, unknown function	0	3	0	0.000257335	0
PF3D7_1216500.1	male development gene 1	0	3	0	4.15409e-05	0
PF3D7_1408000.1	plasmepsin II	0	3	0	3.24377e-05	0
PF3D7_0703000.1	conserved Plasmodium protein, unknown function	0	2	0	2.94585e-06	0
PF3D7_0815500.1	conserved Plasmodium protein, unknown function	0	2	0	5.85562e-05	0
PF3D7_0831600.1	cytoadherence linked asexual protein 8	0	2	0	2.1048e-06	0
PF3D7_1001600.1	exported lipase 2	0	2	0	5.27778e-07	0
PF3D7_1038900.1	esterase, putative	0	2	0	1.13267e-05	0
PF3D7_1116000.1	rhoptry neck protein 4	0	2	0	7.21236e-07	0
PF3D7_1139900.1	conserved protein, unknown function	0	2	0	2.103e-05	0
PF3D7_1313800.1	conserved Plasmodium membrane protein, unknown function	0	2	0	1.83126e-06	0
PF3D7_1331700.1	glutamine--tRNA ligase, putative	0	2	0	1.52284e-06	0
PF3D7_1464500.1	conserved Plasmodium membrane protein, unknown function	0	2	0	6.90888e-07	0
PF3D7_1469200.1	shewanella-like protein phosphatase 1, putative	0	2	0	5.67692e-06	0

## Sheet: BioIDApicoplastProteome
Reference	Annotation	True/False Positive	Membrane/Soluble	Novelty	OrthoMCL Conservation	Pb Essentiality	Pf Essentiality
PF3D7_0103600.1	ATP-dependent RNA helicase, putative		Soluble	Known Pathway	Plasmodium and Other Apicomplexa	ND	Mutable in CDS
PF3D7_0208500.1	acyl carrier protein	TRUE	Soluble	Known Pathway	Conserved Outside of Apicomplexa	Essential	Non - Mutable in CDS
PF3D7_0208600.1	ribosome-recycling factor	TRUE	Soluble	Known Pathway	Plasmodium Only	Essential	Non - Mutable in CDS
PF3D7_0311200.1	valine--tRNA ligase, putative		Soluble	Known Pathway	Plasmodium Only	Essential	Non - Mutable in CDS
PF3D7_0313700.1	conserved Plasmodium protein, unknown function, unspecified product		Soluble	Unknown Function	Plasmodium Only	Essential	Non - Mutable in CDS
PF3D7_0319200.1	endonuclease/exonuclease/phosphatase family protein, putative		Soluble	Annotated Gene Product, Unknown Function	Conserved Outside of Apicomplexa	Dispensable	Mutable in CDS
PF3D7_0408900.1	tRNA N6-adenosine threonylcarbamoyltransferase	TRUE	Soluble	Known Pathway	Plasmodium Only	Essential	Non - Mutable in CDS
PF3D7_0410700.1	ribosome biogenesis GTPase A, putative		Soluble	Known Pathway	Conserved Outside of Apicomplexa	Essential	Non - Mutable in CDS
PF3D7_0411200.1	conserved Plasmodium protein, unknown function		Membrane	Unknown Function	Conserved Outside of Apicomplexa	Essential	Non - Mutable in CDS
PF3D7_0414100.1	conserved Plasmodium membrane protein, unknown function		Membrane	Unknown Function	Plasmodium Only	Slow	Mutable in CDS
PF3D7_0414700.1	GTP-binding protein, putative		Soluble	Annotated Gene Product, Unknown Function	Conserved Outside of Apicomplexa	Slow	Mutable in CDS
PF3D7_0416100.1	glutamyl-tRNA(Gln) amidotransferase subunit A	TRUE	Soluble	Known Pathway	Conserved Outside of Apicomplexa	Slow	Non - Mutable in CDS
PF3D7_0503100.1	4-diphosphocytidyl-2-C-methyl-D-erythritol kinase, putative	TRUE	Soluble	Known Pathway	Conserved Outside of Apicomplexa	Essential	Non - Mutable in CDS
PF3D7_0505400.1	conserved Plasmodium protein, unknown function		Soluble	Unknown Function	Plasmodium and Other Apicomplexa	Essential	Non - Mutable in CDS
PF3D7_0509600.1	asparagine--tRNA ligase		Soluble	Known Pathway	Conserved Outside of Apicomplexa	Essential	Non - Mutable in CDS
PF3D7_0514300.1	aspartate--tRNA ligase, putative		Soluble	Known Pathway	Plasmodium Only	ND	Non - Mutable in CDS
PF3D7_0602400.1	elongation factor G	TRUE	Soluble	Known Pathway	Conserved Outside of Apicomplexa	Essential	Non - Mutable in CDS
PF3D7_0608100.1	conserved Plasmodium protein, unknown function		Soluble	Unknown Function	Plasmodium Only	Essential	Non - Mutable in CDS
PF3D7_0628800.1	glutamyl-tRNA(Gln) amidotransferase subunit B	TRUE	Soluble	Known Pathway	Conserved Outside of Apicomplexa	Essential	Non - Mutable in CDS
PF3D7_0706100.1	conserved Plasmodium protein, unknown function		Soluble	Unknown Function	Conserved Outside of Apicomplexa	Essential	Mutable in CDS
PF3D7_0707800.1	RAP protein, putative		Soluble	Annotated Gene Product, Unknown Function	Plasmodium and Other Apicomplexa	Essential	Non - Mutable in CDS
PF3D7_0727100.1	conserved Plasmodium protein, unknown function		Soluble	Unknown Function	Plasmodium and Other Apicomplexa	Essential	Non - Mutable in CDS
PF3D7_0727500.1	mTERF domain-containing protein, putative		Soluble	Annotated Gene Product, Unknown Function	Conserved Outside of Apicomplexa	Essential	Non - Mutable in CDS
PF3D7_0813700.1	ABC transporter F family member 1, putative		Soluble	Annotated Gene Product, Unknown Function	Conserved Outside of Apicomplexa	Essential	Non - Mutable in CDS
PF3D7_0827500.1	apicoplast ribosomal protein L21 precursor, putative		Soluble	Known Pathway	Conserved Outside of Apicomplexa	Essential	Non - Mutable in CDS
PF3D7_0828200.1	leucine--tRNA ligase, putative		Membrane	Known Pathway	Conserved Outside of Apicomplexa	Essential	Non - Mutable in CDS
PF3D7_0911700.1	GTP-binding protein, putative		Soluble	Annotated Gene Product, Unknown Function	Conserved Outside of Apicomplexa	Slow	Mutable in CDS
PF3D7_0913900.1	arginine--tRNA ligase, putative		Soluble	Known Pathway	Conserved Outside of Apicomplexa	Essential	Non - Mutable in CDS
PF3D7_0920200.1	CS domain protein, putative		Soluble	Annotated Gene Product, Unknown Function	Conserved Outside of Apicomplexa	Essential	Non - Mutable in CDS
PF3D7_0920600.1	conserved Plasmodium protein, unknown function		Soluble	Unknown Function	Plasmodium Only	ND	Non - Mutable in CDS
PF3D7_0921700.1	conserved Plasmodium protein, unknown function		Soluble	Unknown Function	Plasmodium and Other Apicomplexa	ND	Non - Mutable in CDS
PF3D7_0934000.1	histidine--tRNA ligase, putative		Soluble	Known Pathway	Conserved Outside of Apicomplexa	ND	Mutable in CDS
PF3D7_1032000.1	ribosome maturation factor RimM, putative		Soluble	Known Pathway	Plasmodium and Other Apicomplexa	ND	Non - Mutable in CDS
PF3D7_1217300.1	GTP-binding protein, putative		Soluble	Annotated Gene Product, Unknown Function	Conserved Outside of Apicomplexa	Essential	Non - Mutable in CDS
PF3D7_1223300.1	DNA gyrase subunit A	TRUE	Soluble	Known Pathway	Conserved Outside of Apicomplexa	ND	Non - Mutable in CDS
PF3D7_1225100.1	isoleucine--tRNA ligase, putative	TRUE	Soluble	Known Pathway	Conserved Outside of Apicomplexa	Slow	Mutable in CDS
PF3D7_1225900.1	conserved Plasmodium protein, unknown function		Soluble	Unknown Function	Plasmodium Only	ND	Non - Mutable in CDS
PF3D7_1232000.1	phenylalanine--tRNA ligase	TRUE	Soluble	Known Pathway	Plasmodium Only	ND	Non - Mutable in CDS
PF3D7_1239500.1	DNA gyrase subunit B	TRUE	Soluble	Known Pathway	Conserved Outside of Apicomplexa	Essential	Non - Mutable in CDS
PF3D7_1244000.1	glucose inhibited division protein a homologue, putative		Soluble	Annotated Gene Product, Unknown Function	Conserved Outside of Apicomplexa	Essential	Non - Mutable in CDS
PF3D7_1244400.1	RNA-binding protein, putative		Soluble	Annotated Gene Product, Unknown Function	Plasmodium and Other Apicomplexa	ND	Non - Mutable in CDS
PF3D7_1304600.1	conserved Plasmodium protein, unknown function		Soluble	Unknown Function	Plasmodium Only	Slow	Non - Mutable in CDS
PF3D7_1313400.1	DEAD box helicase, putative		Soluble	Known Pathway	Plasmodium and Other Apicomplexa	Essential	Mutable in CDS
PF3D7_1338600.1	conserved Plasmodium protein, unknown function		Soluble	Unknown Function	Plasmodium and Other Apicomplexa	ND	Non - Mutable in CDS
PF3D7_1351800.1	conserved Plasmodium protein, unknown function		Soluble	Unknown Function	Plasmodium Only	ND	Non - Mutable in CDS
PF3D7_1352000.1	conserved Plasmodium protein, unknown function		Soluble	Unknown Function	Plasmodium and Other Apicomplexa	ND	Mutable in CDS
PF3D7_1358300.1	rhomboid protease ROM7		Membrane	Annotated Gene Product, Unknown Function	Conserved Outside of Apicomplexa	ND	Mutable in CDS
PF3D7_1364600.1	aldehyde reductase, putative		Soluble	Annotated Gene Product, Unknown Function	Conserved Outside of Apicomplexa	ND	Non - Mutable in CDS
PF3D7_1405400.1	DNA mismatch repair protein, putative		Soluble	Known Pathway	Plasmodium and Other Apicomplexa	Dispensable	Mutable in CDS
PF3D7_1413400.1	30S ribosomal protein S9, putative		Membrane	Known Pathway	Conserved Outside of Apicomplexa	ND	Non - Mutable in CDS
PF3D7_1427000.1	conserved Plasmodium protein, unknown function		Soluble	Unknown Function	Plasmodium Only	ND	Non - Mutable in CDS
PF3D7_1472800.1	conserved Plasmodium protein, unknown function		Soluble	Unknown Function	Plasmodium and Other Apicomplexa	ND	Non - Mutable in CDS
PF3D7_API02900.1	elongation factor Tu	Apicoplast-Encoded	Soluble	Known Pathway	Conserved Outside of Apicomplexa	ND	ND
PF3D7_API03600.1	chaperone protein ClpM	Apicoplast-Encoded	Soluble	Known Pathway	Plasmodium and Other Apicomplexa	ND	ND
PF3D7_0204600.1	5'-3' exonuclease, putative		Soluble	Known Pathway	Plasmodium Only	Slow	Mutable in CDS
PF3D7_0302600.1	ABC transporter B family member 4, putative		Membrane	Annotated Gene Product, Unknown Function	Plasmodium and Other Apicomplexa	Dispensable	Mutable in CDS
PF3D7_0305000.1	elongation factor Ts	TRUE	Soluble	Known Pathway	Conserved Outside of Apicomplexa	Essential	Non - Mutable in CDS
PF3D7_0516600.1	sporozoite surface antigen MB2	FALSE	Soluble	Annotated Gene Product, Unknown Function	Conserved Outside of Apicomplexa	Slow	Non - Mutable in CDS
PF3D7_0524600.1	50S ribosomal protein L12, apicoplast, putative		Soluble	Known Pathway	Conserved Outside of Apicomplexa	ND	Non - Mutable in CDS
PF3D7_0621000.1	conserved Plasmodium protein, unknown function		Soluble	Unknown Function	Conserved Outside of Apicomplexa	ND	Non - Mutable in CDS
PF3D7_0622700.1	conserved Plasmodium membrane protein, unknown function		Membrane	Unknown Function	Plasmodium Only	ND	Mutable in CDS
PF3D7_0704900.1	peptide chain release factor 2	TRUE	Soluble	Known Pathway	Conserved Outside of Apicomplexa	Slow	Non - Mutable in CDS
PF3D7_0719800.1	conserved Plasmodium protein, unknown function		Soluble	Unknown Function	Plasmodium and Other Apicomplexa	Essential	Non - Mutable in CDS
PF3D7_0906200.1	conserved Plasmodium protein, unknown function		Soluble	Unknown Function	Plasmodium Only	ND	Non - Mutable in CDS
PF3D7_0914300.1	met-10+ like protein, putative		Soluble	Annotated Gene Product, Unknown Function	Conserved Outside of Apicomplexa	Essential	Mutable in CDS
PF3D7_0929900.1	conserved Plasmodium protein, unknown function		Membrane	Unknown Function	Plasmodium Only	Essential	Non - Mutable in CDS
PF3D7_1018000.1	tRNA pseudouridine synthase, putative		Soluble	Known Pathway	Conserved Outside of Apicomplexa	Dispensable	Mutable in CDS
PF3D7_1106300.1	exonuclease, putative		Soluble	Known Pathway	Conserved Outside of Apicomplexa	ND	Non - Mutable in CDS
PF3D7_1145500.1	ABC transporter B family member 3, putative		Membrane	Annotated Gene Product, Unknown Function	Conserved Outside of Apicomplexa	ND	Mutable in CDS
PF3D7_1220600.1	conserved Plasmodium protein, unknown function		Membrane	Unknown Function	Plasmodium Only	ND	Non - Mutable in CDS
PF3D7_1221700.1	FbpA domain protein, putative		Soluble	Annotated Gene Product, Unknown Function	Plasmodium and Other Apicomplexa	Slow	Non - Mutable in CDS
PF3D7_1221800.1	conserved Plasmodium protein, unknown function		Soluble	Unknown Function	Plasmodium and Other Apicomplexa	Essential	Non - Mutable in CDS
PF3D7_1409100.1	aldo-keto reductase, putative		Soluble	Annotated Gene Product, Unknown Function	Conserved Outside of Apicomplexa	Essential	Non - Mutable in CDS
PF3D7_1411600.1	GTP-binding protein, putative		Soluble	Annotated Gene Product, Unknown Function	Conserved Outside of Apicomplexa	ND	Non - Mutable in CDS
PF3D7_1428600.1	peptide chain release factor 1		Soluble	Known Pathway	Conserved Outside of Apicomplexa	Dispensable	Non - Mutable in CDS
PF3D7_1429100.1	apicoplast ribosomal protein L15 precursor, putative		Soluble	Known Pathway	Conserved Outside of Apicomplexa	ND	Non - Mutable in CDS
PF3D7_1437100.1	conserved Plasmodium protein, unknown function		Membrane	Unknown Function	Plasmodium and Other Apicomplexa	ND	Non - Mutable in CDS
PF3D7_0930100.1	conserved Plasmodium protein, unknown function		Soluble	Unknown Function	Conserved Outside of Apicomplexa	ND	Non - Mutable in CDS
PF3D7_1406400.1	pentatricopeptide repeat domain-containing protein, putative		Soluble	Annotated Gene Product, Unknown Function	Conserved Outside of Apicomplexa	Essential	Non - Mutable in CDS
PF3D7_1416800.1	lysine--tRNA ligase, putative	TRUE	Soluble	Known Pathway	Plasmodium and Other Apicomplexa	Essential	Non - Mutable in CDS
PF3D7_0321000.1	conserved Plasmodium protein, unknown function		Soluble	Unknown Function	Conserved Outside of Apicomplexa	ND	Non - Mutable in CDS
PF3D7_0420200.1	holo-[acyl-carrier-protein] synthase, putative	TRUE	Soluble	Known Pathway	Conserved Outside of Apicomplexa	ND	Non - Mutable in CDS
PF3D7_0522700.1	iron-sulfur assembly protein, putative	TRUE	Soluble	Known Pathway	Conserved Outside of Apicomplexa	Dispensable	Non - Mutable in CDS
PF3D7_0806900.1	conserved Plasmodium protein, unknown function		Soluble	Unknown Function	Plasmodium and Other Apicomplexa	Essential	Non - Mutable in CDS
PF3D7_0907900.1	peptide deformylase	TRUE	Soluble	Known Pathway	Conserved Outside of Apicomplexa	Essential	Non - Mutable in CDS
PF3D7_1209900.1	ABC transporter B family member 7, putative		Membrane	Annotated Gene Product, Unknown Function	Conserved Outside of Apicomplexa	ND	Mutable in CDS
PF3D7_API04400.1	DNA-directed RNA polymerase subunit beta, putative	Apicoplast-Encoded	Membrane	Known Pathway	Conserved Outside of Apicomplexa	ND	ND
PF3D7_0111500.1	UMP-CMP kinase, putative		Soluble	Known Pathway	Conserved Outside of Apicomplexa	Insufficient data	Non - Mutable in CDS
PF3D7_1005000.1	methionine--tRNA ligase, putative	TRUE	Soluble	Known Pathway	Plasmodium Only	ND	Non - Mutable in CDS
PF3D7_1021000.1	conserved Plasmodium protein, unknown function		Soluble	Unknown Function	Plasmodium and Other Apicomplexa	Essential	Non - Mutable in CDS
PF3D7_1021300.1	conserved Plasmodium membrane protein, unknown function		Membrane	Unknown Function	Plasmodium Only	ND	Non - Mutable in CDS
PF3D7_1207600.1	tRNA delta(2)-isopentenylpyrophosphate transferase, putative		Soluble	Known Pathway	Conserved Outside of Apicomplexa	Dispensable	Mutable in CDS
PF3D7_1305100.1	conserved Plasmodium protein, unknown function		Soluble	Unknown Function	Plasmodium and Other Apicomplexa	ND	Non - Mutable in CDS
PF3D7_1313200.1	methionyl-tRNA formyltransferase, putative		Soluble	Known Pathway	Conserved Outside of Apicomplexa	ND	Mutable in CDS
PF3D7_1411800.1	conserved Plasmodium protein, unknown function		Soluble	Unknown Function	Conserved Outside of Apicomplexa	ND	Non - Mutable in CDS
PF3D7_1457300.1	conserved Plasmodium protein, unknown function		Soluble	Unknown Function	Conserved Outside of Apicomplexa	Dispensable	Non - Mutable in CDS
PF3D7_0107900.1	conserved Plasmodium protein, unknown function		Soluble	Unknown Function	Plasmodium Only	ND	Non - Mutable in CDS
PF3D7_0209300.1	2C-methyl-D-erythritol 2,4-cyclodiphosphate synthase	TRUE	Soluble	Known Pathway	Conserved Outside of Apicomplexa	ND	Non - Mutable in CDS
PF3D7_1020800.1	dihydrolipoamide acyltransferase component E2	TRUE	Soluble	Known Pathway	Conserved Outside of Apicomplexa	Dispensable	Non - Mutable in CDS
PF3D7_1419800.1	glutathione reductase	TRUE	Soluble	Known Pathway	Conserved Outside of Apicomplexa	Dispensable	Non - Mutable in CDS
PF3D7_1433700.1	conserved Plasmodium protein, unknown function		Soluble	Unknown Function	Conserved Outside of Apicomplexa	ND	Mutable in CDS
PF3D7_0616400.1	conserved Plasmodium protein, unknown function		Membrane	Unknown Function	Conserved Outside of Apicomplexa	Essential	Non - Mutable in CDS
PF3D7_0812220.1	GTPase, putative		Soluble	Annotated Gene Product, Unknown Function	Conserved Outside of Apicomplexa	ND	Non - Mutable in CDS
PF3D7_1002600.1	conserved Plasmodium protein, unknown function		Soluble	Unknown Function	Plasmodium Only	ND	Mutable in CDS
PF3D7_1005900.1	conserved Plasmodium protein, unknown function		Soluble	Unknown Function	Plasmodium and Other Apicomplexa	Essential	Non - Mutable in CDS
PF3D7_1343500.1	conserved Plasmodium protein, unknown function		Soluble	Unknown Function	Plasmodium Only	ND	Non - Mutable in CDS
PF3D7_0405400.1	pre-mRNA-processing-splicing factor 8, putative	FALSE	Soluble	Known Pathway	Conserved Outside of Apicomplexa	Essential	Non - Mutable in CDS
PF3D7_0627700.1	transportin	FALSE	Soluble	Known Pathway	Conserved Outside of Apicomplexa	Essential	Non - Mutable in CDS
PF3D7_0815700.1	ubiquitin	TRUE	Membrane	Known Pathway	Plasmodium Only	Slow	Non - Mutable in CDS
PF3D7_API04700.1	FeS cluster assembly protein SufB	Apicoplast-Encoded	Soluble	Known Pathway	Conserved Outside of Apicomplexa	ND	ND
PF3D7_0508800.1	single-stranded DNA-binding protein	TRUE	Soluble	Known Pathway	Conserved Outside of Apicomplexa	Slow	Non - Mutable in CDS
PF3D7_0723700.1	metallo-hydrolase/oxidoreductase, putative		Soluble	Annotated Gene Product, Unknown Function	Conserved Outside of Apicomplexa	ND	Non - Mutable in CDS
PF3D7_0827600.1	conserved Plasmodium protein, unknown function		Soluble	Unknown Function	Conserved Outside of Apicomplexa	Essential	Non - Mutable in CDS
PF3D7_1229600.1	conserved Plasmodium protein, unknown function		Soluble	Unknown Function	Plasmodium and Other Apicomplexa	ND	Non - Mutable in CDS
PF3D7_0516300.1	tRNA pseudouridine synthase, putative		Soluble	Known Pathway	Conserved Outside of Apicomplexa	Slow	Mutable in CDS
PF3D7_0526700.1	conserved protein, unknown function		Membrane	Unknown Function	Plasmodium Only	ND	Mutable in CDS
PF3D7_1369600.1	conserved Plasmodium protein, unknown function		Soluble	Unknown Function	Plasmodium Only	Essential	Mutable in CDS
PF3D7_1106500.1	conserved Plasmodium protein, unknown function		Soluble	Unknown Function	Plasmodium Only	ND	Non - Mutable in CDS
PF3D7_1350700.1	N6-adenine-specific methylase, putative		Soluble	Known Pathway	Conserved Outside of Apicomplexa	ND	Non - Mutable in CDS
PF3D7_0728800.1	conserved Plasmodium protein, unknown function		Soluble	Unknown Function	Plasmodium Only	Essential	Non - Mutable in CDS
PF3D7_0518100.1	RAP protein, putative		Soluble	Annotated Gene Product, Unknown Function	Plasmodium Only	Essential	Mutable in CDS
PF3D7_0811900.1	RNA-binding protein, putative		Soluble	Annotated Gene Product, Unknown Function	Conserved Outside of Apicomplexa	ND	Non - Mutable in CDS
PF3D7_1470800.1	conserved Plasmodium protein, unknown function		Soluble	Unknown Function	Plasmodium Only	Essential	Non - Mutable in CDS
PF3D7_0307800.1	conserved Plasmodium protein, unknown function		Soluble	Unknown Function	Conserved Outside of Apicomplexa	ND	Non - Mutable in CDS
PF3D7_0530200.1	phosphoenolpyruvate/phosphate translocator	TRUE	Membrane	Known Pathway	Conserved Outside of Apicomplexa	Essential	Mutable in CDS
PF3D7_1358000.1	patatin-like phospholipase, putative	TRUE	Soluble	Known Pathway	Plasmodium Only	Essential	Mutable in CDS
PF3D7_0804400.1	methionine aminopeptidase 1c, putative		Soluble	Known Pathway	Plasmodium and Other Apicomplexa	Essential	Non - Mutable in CDS
PF3D7_0904700.1	bacterial histone-like protein	TRUE	Soluble	Known Pathway	Conserved Outside of Apicomplexa	ND	Non - Mutable in CDS
PF3D7_1025300.1	conserved Plasmodium protein, unknown function		Soluble	Unknown Function	Plasmodium and Other Apicomplexa	Essential	Non - Mutable in CDS
PF3D7_1120500.1	tRNA nucleotidyltransferase, putative		Soluble	Known Pathway	Conserved Outside of Apicomplexa	Essential	Non - Mutable in CDS
PF3D7_0521400.1	conserved Plasmodium protein, unknown function		Soluble	Unknown Function	Conserved Outside of Apicomplexa	ND	Non - Mutable in CDS
PF3D7_1304100.1	DNA ligase I		Soluble	Known Pathway	Conserved Outside of Apicomplexa	Essential	Non - Mutable in CDS
PF3D7_0925300.1	proline--tRNA ligase, putative		Soluble	Known Pathway	Conserved Outside of Apicomplexa	ND	Non - Mutable in CDS
PF3D7_1413500.1	FeS assembly ATPase SufC	TRUE	Soluble	Known Pathway	Conserved Outside of Apicomplexa	Essential	Non - Mutable in CDS
PF3D7_0313800.1	conserved Plasmodium protein, unknown function		Soluble	Unknown Function	Plasmodium Only	ND	Non - Mutable in CDS
PF3D7_1323600.1	conserved Plasmodium protein, unknown function		Soluble	Unknown Function	Plasmodium and Other Apicomplexa	Essential	Non - Mutable in CDS
PF3D7_1367700.1	alanine--tRNA ligase	TRUE	Soluble	Known Pathway	Conserved Outside of Apicomplexa	Essential	Non - Mutable in CDS
PF3D7_0624400.1	conserved Plasmodium protein, unknown function		Soluble	Unknown Function	Conserved Outside of Apicomplexa	Insufficient data	Non - Mutable in CDS
PF3D7_1437200.1	ribonucleoside-diphosphate reductase large subunit, putative	FALSE	Soluble	Known Pathway	Conserved Outside of Apicomplexa	Essential	Non - Mutable in CDS
PF3D7_0607900.1	conserved Plasmodium protein, unknown function		Soluble	Unknown Function	Plasmodium Only	ND	Non - Mutable in CDS
PF3D7_0816600.1	chaperone protein ClpB1	TRUE	Soluble	Known Pathway	Conserved Outside of Apicomplexa	Essential	Non - Mutable in CDS
PF3D7_0918200.1	50S ribosomal protein L3, apicoplast, putative		Soluble	Known Pathway	Conserved Outside of Apicomplexa	Essential	Non - Mutable in CDS
PF3D7_1440200.1	stromal-processing peptidase, putative	TRUE	Soluble	Known Pathway	Conserved Outside of Apicomplexa	Essential	Non - Mutable in CDS
PF3D7_0520800.1	conserved Plasmodium protein, unknown function		Soluble	Unknown Function	Conserved Outside of Apicomplexa	Essential	Non - Mutable in CDS
PF3D7_0916200.1	conserved Plasmodium protein, unknown function		Soluble	Unknown Function	Plasmodium Only	ND	Non - Mutable in CDS
PF3D7_1411400.1	plastid replication-repair enzyme	TRUE	Soluble	Known Pathway	Conserved Outside of Apicomplexa	Essential	Non - Mutable in CDS
PF3D7_0716600.1	cysteine desulfurase	TRUE	Soluble	Known Pathway	Conserved Outside of Apicomplexa	Slow	Non - Mutable in CDS
PF3D7_0729200.1	1-cys peroxiredoxin	TRUE	Soluble	Known Pathway	Conserved Outside of Apicomplexa	Dispensable	Mutable in CDS
PF3D7_1308800.1	tyrosine recombinase		Soluble	Known Pathway	Conserved Outside of Apicomplexa	ND	Non - Mutable in CDS
PF3D7_1232100.1	60 kDa chaperonin	TRUE	Soluble	Known Pathway	Conserved Outside of Apicomplexa	Essential	Non - Mutable in CDS
PF3D7_1446200.1	M17 leucyl aminopeptidase		Soluble	Known Pathway	Conserved Outside of Apicomplexa	Slow	Non - Mutable in CDS
PF3D7_1022800.1	4-hydroxy-3-methylbut-2-en-1-yl diphosphate synthase	TRUE	Soluble	Known Pathway	Conserved Outside of Apicomplexa	Essential	Non - Mutable in CDS
PF3D7_1228700.1	conserved Plasmodium protein, unknown function		Soluble	Unknown Function	Plasmodium Only	Essential	Mutable in CDS
PF3D7_0820800.1	conserved Plasmodium protein, unknown function		Soluble	Unknown Function	Plasmodium Only	ND	Non - Mutable in CDS
PF3D7_1333000.1	20 kDa chaperonin	TRUE	Soluble	Known Pathway	Conserved Outside of Apicomplexa	Essential	Non - Mutable in CDS
PF3D7_0112000.1	TatD-like deoxyribonuclease	FALSE	Soluble	Annotated Gene Product, Unknown Function	Conserved Outside of Apicomplexa	ND	Non - Mutable in CDS
PF3D7_1212100.1	peripheral plastid protein 1, putative	TRUE	Soluble	Annotated Gene Product, Unknown Function	Plasmodium and Other Apicomplexa	Essential	Non - Mutable in CDS
PF3D7_1420400.1	glycine--tRNA ligase	TRUE	Soluble	Known Pathway	Conserved Outside of Apicomplexa	Essential	Non - Mutable in CDS
PF3D7_0504400.1	ATP-dependent helicase, putative	TRUE	Soluble	Known Pathway	Conserved Outside of Apicomplexa	Essential	Non - Mutable in CDS
PF3D7_1443900.1	heat shock protein 90, putative		Soluble	Known Pathway	Conserved Outside of Apicomplexa	Essential	Non - Mutable in CDS
PF3D7_1307600.1	DNA-directed RNA polymerase alpha chain, putative		Soluble	Known Pathway	Conserved Outside of Apicomplexa	Essential	Non - Mutable in CDS
PF3D7_0106900.1	2-C-methyl-D-erythritol 4-phosphate cytidylyltransferase, putative	TRUE	Soluble	Known Pathway	Plasmodium Only	Essential	Non - Mutable in CDS
PF3D7_1419200.1	thioredoxin-like protein, putative		Soluble	Known Pathway	Plasmodium and Other Apicomplexa	Essential	Mutable in CDS
PF3D7_1333200.1	ubiquitin-activating enzyme	TRUE	Membrane	Known Pathway	Conserved Outside of Apicomplexa	Essential	Non - Mutable in CDS
PF3D7_1117500.1	tyrosine--tRNA ligase		Soluble	Known Pathway	Conserved Outside of Apicomplexa	ND	Non - Mutable in CDS
PF3D7_0913700.1	conserved Plasmodium protein, unknown function		Soluble	Unknown Function	Plasmodium and Other Apicomplexa	Essential	Non - Mutable in CDS
PF3D7_1205300.1	conserved Plasmodium protein, unknown function		Soluble	Unknown Function	Plasmodium Only	ND	Non - Mutable in CDS
PF3D7_1037100.1	pyruvate kinase 2	TRUE	Soluble	Known Pathway	Conserved Outside of Apicomplexa	Essential	Non - Mutable in CDS
PF3D7_1363700.1	conserved Plasmodium protein, unknown function		Soluble	Unknown Function	Conserved Outside of Apicomplexa	Essential	Non - Mutable in CDS
PF3D7_0316300.1	inorganic pyrophosphatase, putative		Soluble	Annotated Gene Product, Unknown Function	Conserved Outside of Apicomplexa	ND	Mutable in CDS
PF3D7_1406600.1	ATP-dependent Clp protease regulatory subunit ClpC, putative	TRUE	Soluble	Known Pathway	Conserved Outside of Apicomplexa	Essential	Non - Mutable in CDS
PF3D7_1216000.1	serine--tRNA ligase, putative		Soluble	Known Pathway	Conserved Outside of Apicomplexa	Essential	Non - Mutable in CDS
PF3D7_0104400.1	4-hydroxy-3-methylbut-2-enyl diphosphate reductase	TRUE	Soluble	Known Pathway	Conserved Outside of Apicomplexa	ND	Mutable in CDS
PF3D7_1126000.1	threonine--tRNA ligase	TRUE	Soluble	Known Pathway	Conserved Outside of Apicomplexa	Essential	Non - Mutable in CDS
PF3D7_0601900.1	conserved Plasmodium protein, unknown function		Soluble	Unknown Function	Plasmodium Only	ND	Non - Mutable in CDS
PF3D7_0203900.1	5'-3' exonuclease, N-terminal resolvase-like domain, putative		Soluble	Known Pathway	Conserved Outside of Apicomplexa	Slow	Non - Mutable in CDS
PF3D7_1251700.1	tryptophan--tRNA ligase	TRUE	Soluble	Known Pathway	Conserved Outside of Apicomplexa	ND	Non - Mutable in CDS
PF3D7_1103400.1	FeS cluster assembly protein SufD, putative	TRUE	Soluble	Known Pathway	Conserved Outside of Apicomplexa	Essential	Non - Mutable in CDS
PF3D7_1106200.1	conserved Plasmodium protein, unknown function		Soluble	Unknown Function	Plasmodium and Other Apicomplexa	ND	Non - Mutable in CDS
PF3D7_1430700.1	NADP-specific glutamate dehydrogenase	TRUE	Soluble	Known Pathway	Conserved Outside of Apicomplexa	ND	Non - Mutable in CDS
PF3D7_0316400.1	conserved Plasmodium protein, unknown function		Soluble	Unknown Function	Plasmodium Only	Essential	Non - Mutable in CDS
PF3D7_1306200.1	conserved Plasmodium protein, unknown function		Soluble	Unknown Function	Plasmodium and Other Apicomplexa	Essential	Non - Mutable in CDS
PF3D7_1472700.1	DNA-directed RNA polymerase, alpha subunit, putative		Soluble	Known Pathway	Plasmodium and Other Apicomplexa	ND	Non - Mutable in CDS
PF3D7_0721100.1	conserved Plasmodium protein, unknown function		Soluble	Unknown Function	Plasmodium Only	Essential	Non - Mutable in CDS
PF3D7_1332600.1	apurinic/apyrimidinic endonuclease Apn1, putative		Soluble	Known Pathway	Conserved Outside of Apicomplexa	ND	Mutable in CDS
PF3D7_0508300.1	triose phosphate transporter	TRUE	Membrane	Known Pathway	Conserved Outside of Apicomplexa	ND	Non - Mutable in CDS
PF3D7_1015200.1	cysteine--tRNA ligase	TRUE	Soluble	Known Pathway	Conserved Outside of Apicomplexa	ND	Non - Mutable in CDS
