# Supplementary material for: Integrative proteomics and bioinformatic prediction enable a high-confidence apicoplast proteome in malaria parasites
Source: PLoS Biol. 2018 Sep 13;16(9):e2005895. doi: 10.1371/journal.pbio.2005895 (PMC6155542; doi:10.1371/journal.pbio.2005895)
Supplement: S2 Table — (XLSX) [file pbio.2005895.s010.xlsx]

## Sheet: Apicoplast
Reference	Annotation	Reason for Inclusion	Citations	PMIDs	Functional Category
PF3D7_0104400.1	4-hydroxy-3-methylbut-2-enyl diphosphate reductase	Toxoplasma experimental localization	Nair (2011) Journal of Experimental Medicine	21690250	Isoprenoid Biosynthesis
PF3D7_0106900.1	2-C-methyl-D-erythritol 4-phosphate cytidylyltransferase, putative	MEP Pathway			Isoprenoid Biosynthesis
PF3D7_0206100.1	cysteine desulfuration protein SufE	Experimental localization	Gisselberg (2013) PLOS Pathogens, Charan (2014) Antimicrobial Agents and Chemotherapy, and Haussig (2014) PLOS ONE	24086138, 24709262, 24586983	Iron-Sulfur Cluster Biosynthesis
PF3D7_0208500.1	acyl carrier protein	Experimental localization	Waller (2000) EMBO J	10775264	Fatty Acid Biosynthesis and Utilization
PF3D7_0208600.1	ribosome-recycling factor	Experimental localization	Gupta (2013) Molecular Microbiology	23614815	Translation
PF3D7_0209300.1	2C-methyl-D-erythritol 2,4-cyclodiphosphate synthase	MEP Pathway			Isoprenoid Biosynthesis
PF3D7_0211400.1	beta-ketoacyl-ACP synthase III	Experimental localization	Waller (2000) EMBO J	10775264	Fatty Acid Biosynthesis and Utilization
PF3D7_0305000.1	elongation factor Ts	Experimental localization	Biswas (2011) International Journal for Parasitology	21163263	Translation
PF3D7_0307400.1	ATP-dependent Clp protease proteolytic subunit	Experimental localization	Rathore (2010) Molecular Microbiology and El Bakkouri (2010) Journal of Molecular Biology	20545854, 20887733	Protein Folding and Quality Control
PF3D7_0312100.1	E3 ubiquitin-protein ligase, putative	Experimental localization	Agrawal (2013) PLOS Pathogens	23785288	Protein Import
PF3D7_0314300.1	DER1-like protein	Experimental localization	Spork (2009) Eukaryotic Cell	19502583	Protein Import
PF3D7_0316900.1	E3 ubiquitin-protein ligase, putative	Experimental localization	Agrawal (2013) PLOS Pathogens	23785288	Protein Import
PF3D7_0408900.2	tRNA N6-adenosine threonylcarbamoyltransferase	Experimental localization	Mallari (2014) Journal of Biological Chemistry	25204654	Translation
PF3D7_0409400.1	chaperone protein DnaJ	Experimental localization	Kumar (2010) Molecular Microbiology	20487289	Protein Folding and Quality Control
PF3D7_0416100.1	glutamyl-tRNA(Gln) amidotransferase subunit A	Experimental localization	Mailu (2015) Journal of Biological Chemistry	26318454	Translation
PF3D7_0420200.1	holo-[acyl-carrier-protein] synthase, putative	FASII Pathway			Fatty Acid Biosynthesis and Utilization
PF3D7_0503100.1	4-diphosphocytidyl-2-C-methyl-D-erythritol kinase, putative	Experimental localization	Tonkin (2004) Molecular & Biochemical Parasitology	15279947	Isoprenoid Biosynthesis
PF3D7_0504400.1	ATP-dependent helicase, putative	Experimental localization	Mallari (2014) Journal of Biological Chemistry	25204654	DNA Replication
PF3D7_0508300.1	triose phosphate transporter	Experimental localization	Mullin (2006) PNAS	16760253	Metabolite Transport
PF3D7_0508800.1	single-stranded DNA-binding protein	Experimental localization	Prusty (2010) Nucleic Acids Research	20571080	DNA Replication
PF3D7_0522700.1	iron-sulfur assembly protein, putative	Experimental localization	Haussig (2014) PLOS ONE and Pala (2016) Gene	24586983, 27033210	Iron-Sulfur Cluster Biosynthesis
PF3D7_0529300.1	apicoplast TIC22 protein	Experimental localization	Kalanon (2009) Eukaryotic Cell	19502580	Protein Import
PF3D7_0530200.1	phosphoenolpyruvate/phosphate translocator	Experimental localization	Mullin (2006) PNAS	16760253	Metabolite Transport
PF3D7_0602400.1	elongation factor G	Experimental localization	Johnson (2011) PLOS ONE	21695207	Translation
PF3D7_0604700.1	glyoxalase I	Experimental localization	Kehr (2010) PLOS Pathogens	21203490	Redox Regulation
PF3D7_0607300.1	uroporphyrinogen III decarboxylase	Experimental localization	Nagaraj (2009) International Journal for Parasitology	19041871	Heme Biosynthesis
PF3D7_0615100.1	enoyl-acyl carrier reductase	Experimental localization	Nkrumah (2006) Nature Methods	16862136	Fatty Acid Biosynthesis and Utilization
PF3D7_0623200.1	ferredoxin--NADP reductase	Toxoplasma experimental localization	Striepen (2000) Journal of Cell Biology	11134072	Redox Regulation
PF3D7_0626300.1	3-oxoacyl-acyl-carrier protein synthase I/II	FASII Pathway			Fatty Acid Biosynthesis and Utilization
PF3D7_0628800.1	glutamyl-tRNA(Gln) amidotransferase subunit B	Experimental localization	Mailu (2015) Journal of Biological Chemistry	26318454	Translation
PF3D7_0704900.1	peptide chain release factor 2	Experimental localization	Vaishya (2016) Molecular Microbiology	26946524	Translation
PF3D7_0711000.1	AAA family ATPase, CDC48 subfamily	Experimental localization	Spork (2009) Eukaryotic Cell	19502583	Protein Import
PF3D7_0716600.1	cysteine desulfurase	Experimental localization	Gisselberg (2013) PLOS Pathogens, Charan (2014) Antimicrobial Agents and Chemotherapy, and Haussig (2014) PLOS ONE	24086138, 24709262, 24586983	Iron-Sulfur Cluster Biosynthesis
PF3D7_0729200.1	1-cys peroxiredoxin	Experimental localization	Kehr (2010) PLOS Pathogens	21203490	Redox Regulation
PF3D7_0815700.1	ubiquitin	Experimental localization	Spork (2009) Eukaryotic Cell	19502583	Protein Import
PF3D7_0815900.1	dihydrolipoyl dehydrogenase, apicoplast	Experimental localization	McMillan (2005) Molecular Microbiology	15612914	Fatty Acid Biosynthesis and Utilization
PF3D7_0816600.1	chaperone protein ClpB1	Experimental localization	El Bakkouri (2010) Journal of Molecular Biology	20887733	Protein Folding and Quality Control
PF3D7_0823600.1	lipoate-protein ligase B	Lipoic acid synthesis pathway			Fatty Acid Biosynthesis and Utilization
PF3D7_0904700.1	bacterial histone-like protein	Experimental localization	Raghu Ram (2008) Nucleic Acids Research	18663012	DNA Replication
PF3D7_0907900.1	peptide deformylase	Experimental localization	Tonkin (2004) Molecular & Biochemical Parasitology	15279947	Translation
PF3D7_0916500.1	ubiquitin fusion degradation protein 1	Toxoplasma experimental localization	Agrawal (2009) Journal of Biological Chemistry	19808683	Protein Import
PF3D7_0921400.1	NifU-like scaffold protein, putative	Experimental localization	Haussig (2013) PLOS ONE	23805304	Iron-Sulfur Cluster Biosynthesis
PF3D7_0922900.1	3-oxoacyl-[acyl-carrier-protein] reductase	Experimental localization	Vaughan (2009) Cellular Microbiology	19068099	Fatty Acid Biosynthesis and Utilization
PF3D7_0923600.1	lipoate-protein ligase 2	Experimental localization	Gunther (2007) PLOS Pathogens	18069893	Fatty Acid Biosynthesis and Utilization
PF3D7_1005000.1	methionine--tRNA ligase, putative	Experimental localization	Hussain (2015) Antimicrobial Agents and Chemotherapy	25583729	Translation
PF3D7_1015200.1	cysteine--tRNA ligase	Experimental localization	Pham (2014) Biochemical Journal	24428730	Translation
PF3D7_1020800.1	dihydrolipoamide acyltransferase component E2	Experimental localization	Foth (2005) Molecular Microbiology	15612915	Fatty Acid Biosynthesis and Utilization
PF3D7_1022800.1	4-hydroxy-3-methylbut-2-en-1-yl diphosphate synthase	Experimental localization	Saggu (2017) International Journal of Biological Macromolecules	28007455	Isoprenoid Biosynthesis
PF3D7_1034600.1	translation initiation factor IF-3, putative	Experimental localization	Haider (2015) Molecular Microbiology	25689481	Translation
PF3D7_1037100.1	pyruvate kinase 2	Experimental localization	Maeda (2009) Parasitology International	19015045	Isoprenoid Biosynthesis
PF3D7_1103400.1	FeS cluster assembly protein SufD, putative	Experimental localization	Haussig (2014) PLOS ONE	24586983	Iron-Sulfur Cluster Biosynthesis
PF3D7_1114800.1	glycerol-3-phosphate dehydrogenase, putative	Experimental localization	Lindner (2014) Molecular Microbiology	24330260	Fatty Acid Biosynthesis and Utilization
PF3D7_1124500.1	pyruvate dehydrogenase E1 component subunit alpha	Experimental localization	Foth (2005) Molecular Microbiology	15612915	Fatty Acid Biosynthesis and Utilization
PF3D7_1126000.1	threonine--tRNA ligase	Experimental localization	Jackson (2012) International Journal for Parasitology and Khan (2011) Scientific Reports	22222968, 22355703	Translation
PF3D7_1144700.1	apicoplast import protein Tic20, putative	Toxoplasma experimental localization	van Dooren (2008) PNAS	18757752	Protein Import
PF3D7_1205700.1	targeted glyoxalase II	Experimental localization	Urscher (2010) Molecular Microbiology and Kehr (2010) PLOS Pathogens	20149108, 21203490	Redox Regulation
PF3D7_1209600.1	porphobilinogen deaminase	Experimental localization	Sato (2004) Protist and Nagaraj (2008) Journal of Biological Chemistry	15144063, 17962188	Heme Biosynthesis
PF3D7_1212000.1	glutathione peroxidase-like thioredoxin peroxidase	Experimental localization	Kehr (2010) PLOS Pathogens and Chaudhari (2012) FEBS Journal	21203490, 22889167	Redox Regulation
PF3D7_1212100.1	peripheral plastid protein 1, putative	Toxoplasma experimental localization	Sheiner (2011) PLOS Pathogens	22144892	Protein Import
PF3D7_1223300.1	DNA gyrase subunit A	Experimental localization	Dar (2007) Eukaryotic Cell	17220464	DNA Replication
PF3D7_1225100.1	isoleucine--tRNA ligase, putative	Experimental localization	Istvan (2011) PNAS and Khan (2011) Scientific Reports	21205898, 22355703	Translation
PF3D7_1232000.1	phenylalanine--tRNA ligase	Experimental localization	Sharma (2015) Biochemical Journal	25391660	Translation
PF3D7_1232100.1	60 kDa chaperonin	Experimental localization	Sato (2004) Molecular & Biochemical Parasitology	14747157	Protein Folding and Quality Control
PF3D7_1234600.1	protein TOC75, putative	Toxoplasma experimental localization	Sheiner (2015) Traffic	26381927	Protein Import
PF3D7_1239500.1	DNA gyrase subunit B	Experimental localization	Dar (2007) Eukaryotic Cell and Raghu Ram (2007) Molecular & Biochemical Parasitology	17220464, 17499371	DNA Replication
PF3D7_1251700.1	tryptophan--tRNA ligase	Experimental localization	Pasaje (2016) Scientific Reports	27277538	Translation
PF3D7_1312000.1	malonyl CoA-acyl carrier protein transacylase	FASII Pathway			Fatty Acid Biosynthesis and Utilization
PF3D7_1318100.1	ferredoxin, putative	Experimental localization	Kimata-Ariga (2007) Journal of Biochemistry	17251200	Redox Regulation
PF3D7_1318200.1	glycerol-3-phosphate 1-O-acyltransferase	Experimental localization	Lindner (2014) Molecular Microbiology	24330260	Fatty Acid Biosynthesis and Utilization
PF3D7_1320100.1	ATP-dependent Clp protease adapter protein ClpS	Clp Protease Component			Protein Folding and Quality Control
PF3D7_1323000.1	beta-hydroxyacyl-ACP dehydratase	Experimental localization	Vaughan (2009) Cellular Microbiology	19068099	Fatty Acid Biosynthesis and Utilization
PF3D7_1329700.1	apicoplast calcium binding protein 1	Experimental localization	Cheemadan (2014) BioMed Research International	24877144	Calcium Signaling
PF3D7_1333000.1	20 kDa chaperonin	Experimental localization	Sato (2005) Molecular & Biochemical Parasitology	15926202	Protein Folding and Quality Control
PF3D7_1333200.1	ubiquitin-activating enzyme	Experimental localization	Spork (2009) Eukaryotic Cell	19502583	Protein Import
PF3D7_1337200.1	1-deoxy-D-xylulose 5-phosphate synthase	MEP Pathway			Isoprenoid Biosynthesis
PF3D7_1344600.1	lipoyl synthase	Experimental localization	Wrenger (2004) Molecular Microbiology	15225307	Fatty Acid Biosynthesis and Utilization
PF3D7_1345500.1	ubiquitin-conjugating enzyme E2	Experimental localization	Agrawal (2013) PLOS Pathogens	23785288	Protein Import
PF3D7_1357200.1	glutamate--tRNA ligase	Experimental localization	Mailu (2013) Journal of Biological Chemistry	24072705	Translation
PF3D7_1358000.1	patatin-like phospholipase, putative	Toxoplasma experimental localization	Lévêque (2017) Molecular Microbiology	28419631	Lipid Homeostasis
PF3D7_1360800.1	falcilysin	Experimental localization	Ponpuak (2007) Molecular Microbiology	17074076	Protein Folding and Quality Control
PF3D7_1367700.1	alanine--tRNA ligase	Experimental localization	Jackson (2012) International Journal for Parasitology and Khan (2011) Scientific Reports	22222968, 22355703	Translation
PF3D7_1406600.1	ATP-dependent Clp protease regulatory subunit ClpC, putative	Experimental localization	El Bakkouri (2010) Journal of Molecular Biology	20887733	Protein Folding and Quality Control
PF3D7_1411400.1	plastid replication-repair enzyme	Experimental localization	Seow (2005) Molecular & Biochemical Parasitology and Lindner (2011) Molecular & Biochemical Parasitology	15926203, 21856338	DNA Replication
PF3D7_1413500.1	FeS assembly ATPase SufC	Experimental localization	Kumar (2011) International Journal for Parasitology and Haussig (2014) PLOS ONE	21722645, 24586983	Iron-Sulfur Cluster Biosynthesis
PF3D7_1416800.1	lysine--tRNA ligase, putative	Experimental localization	Hoen (2013) Chembiochem	23444099	Translation
PF3D7_1419800.2	glutathione reductase	Experimental localization	Kehr (2010) PLOS Pathogens	21203490	Redox Regulation
PF3D7_1420400.1	glycine--tRNA ligase	Experimental localization	Jackson (2012) International Journal for Parasitology	22222968	Translation
PF3D7_1430700.1	NADP-specific glutamate dehydrogenase	Experimental localization	Zocher (2012) Molecular & Biochemical Parasitology	22342964	Redox Regulation
PF3D7_1436800.1	ATP-dependent Clp protease proteolytic subunit	Experimental localization	El Bakkouri (2013) Journal of Biological Chemistry	23192353	Protein Folding and Quality Control
PF3D7_1440200.1	stromal-processing peptidase, putative	Experimental localization	Sato (2004) Protist	15144063	Protein Import
PF3D7_1440300.1	porphobilinogen synthase	Experimental localization	Sato (2004) Protist and Dhanasekaran (2004) Journal of Biological Chemistry	15144063, 14638682	Heme Biosynthesis
PF3D7_1446400.1	pyruvate dehydrogenase E1 component subunit beta	Toxoplasma experimental localization	Fleige (2007) Eukaryotic Cell	17449654	Fatty Acid Biosynthesis and Utilization
PF3D7_1452300.1	DER1-like protein	Experimental localization	Sommer (2007) Molecular Biology and Evolution, Kalanon (2009) Eukaryotic Cell, and Spork (2009) Eukaryotic Cell	17244602, 19502580, 19502583	Protein Import
PF3D7_1467300.1	1-deoxy-D-xylulose 5-phosphate reductoisomerase	Toxoplasma experimental localization	Nair (2011) Journal of Experimental Medicine	21690250	Isoprenoid Biosynthesis
PF3D7_1469000.1	translation initiation factor IF-1	Experimental localization	Haider (2015) Molecular Microbiology	25689481	Translation
PF3D7_1469600.1	biotin carboxylase subunit of acetyl CoA carboxylase, putative	Experimental localization	Goodman (2014) International Journal for Parasitology	24583112	Fatty Acid Biosynthesis and Utilization

## Sheet: Non-apicoplast
Reference	Annotation
PF3D7_0100600.1	rifin
PF3D7_0100800.1	rifin
PF3D7_0100900.1	rifin
PF3D7_0101000.1	rifin
PF3D7_0101100.1	exported protein family 4
PF3D7_0101200.1	exported protein family 3
PF3D7_0101300.1	Pfmc-2TM Maurer's cleft two transmembrane protein
PF3D7_0101800.1	stevor
PF3D7_0101900.1	rifin
PF3D7_0102500.1	erythrocyte binding antigen-181
PF3D7_0102600.1	serine/threonine protein kinase, FIKK family
PF3D7_0102700.1	merozoite-associated tryptophan-rich antigen
PF3D7_0103900.1	parasite-infected erythrocyte surface protein
PF3D7_0104000.1	thrombospondin-related sporozoite protein
PF3D7_0104200.1	StAR-related lipid transfer protein
PF3D7_0106600.1	conserved Plasmodium protein, unknown function
PF3D7_0109100.1	LCCL domain-containing protein
PF3D7_0112800.1	Plasmodium exported protein (hyp11), unknown function
PF3D7_0113000.1	glutamic acid-rich protein
PF3D7_0113300.1	Plasmodium exported protein (hyp1), unknown function
PF3D7_0113700.1	heat shock protein 40, type II
PF3D7_0113900.1	CX3CL1-binding protein 1
PF3D7_0114100.1	Pfmc-2TM Maurer's cleft two transmembrane protein
PF3D7_0114200.1	exported protein family 3
PF3D7_0114500.1	Plasmodium exported protein (hyp10), unknown function
PF3D7_0114700.1	rifin
PF3D7_0114800.1	Plasmodium exported protein (hyp7), unknown function
PF3D7_0115100.1	Plasmodium exported protein (PHISTa), unknown function
PF3D7_0115300.1	rifin
PF3D7_0115400.1	stevor
PF3D7_0115600.1	rifin
PF3D7_0200200.1	rifin
PF3D7_0200400.1	stevor
PF3D7_0200600.1	rifin
PF3D7_0201000.1	rifin
PF3D7_0201200.1	rifin
PF3D7_0201300.1	stevor
PF3D7_0201400.1	Plasmodium exported protein (hyp10), unknown function
PF3D7_0201500.1	Plasmodium exported protein (hyp9), unknown function
PF3D7_0201800.1	knob associated heat shock protein 40
PF3D7_0201900.1	erythrocyte membrane protein 3
PF3D7_0202000.1	knob-associated histidine-rich protein
PF3D7_0202500.1	early transcribed membrane protein 2
PF3D7_0206800.1	merozoite surface protein 2
PF3D7_0206900.1	merozoite surface protein 5
PF3D7_0207000.1	merozoite surface protein 4
PF3D7_0207500.1	serine repeat antigen 6
PF3D7_0207600.1	serine repeat antigen 5
PF3D7_0207700.1	serine repeat antigen 4
PF3D7_0208900.1	6-cysteine protein
PF3D7_0209000.1	6-cysteine protein
PF3D7_0212600.1	secreted protein with altered thrombospondin repeat domain
PF3D7_0214900.1	rhoptry neck protein 6
PF3D7_0219800.1	Plasmodium exported protein (PHISTc), unknown function
PF3D7_0220500.1	Plasmodium exported protein (hyp2), unknown function
PF3D7_0220600.1	Plasmodium exported protein (hyp9), unknown function
PF3D7_0220800.1	cytoadherence linked asexual protein 2
PF3D7_0221200.1	Plasmodium exported protein (hyp15), unknown function
PF3D7_0221400.1	stevor
PF3D7_0222000.1	exported protein family 1
PF3D7_0222100.1	Pfmc-2TM Maurer's cleft two transmembrane protein
PF3D7_0222200.1	exported protein family 3
PF3D7_0222500.1	rifin
PF3D7_0222700.1	rifin
PF3D7_0222800.1	stevor
PF3D7_0223200.1	rifin
PF3D7_0223300.1	erythrocyte membrane protein 1 (PfEMP1), exon 2
PF3D7_0223400.1	rifin
PF3D7_0300400.1	stevor
PF3D7_0300500.1	rifin
PF3D7_0300700.1	rifin
PF3D7_0300800.1	rifin
PF3D7_0300900.1	stevor-like
PF3D7_0301100.1	Plasmodium exported protein (hyp13), unknown function
PF3D7_0301300.1	epoxide hydrolase 1
PF3D7_0302200.1	cytoadherence linked asexual protein 3.2
PF3D7_0302500.1	cytoadherence linked asexual protein 3.1
PF3D7_0304600.1	circumsporozoite (CS) protein
PF3D7_0310400.1	parasite-infected erythrocyte surface protein
PF3D7_0313100.1	ubiquitin-protein ligase, putative
PF3D7_0315200.1	circumsporozoite- and TRAP-related protein
PF3D7_0317100.1	6-cysteine protein
PF3D7_0320400.1	oocyst capsule protein Cap380, putative
PF3D7_0323400.1	Rh5 interacting protein
PF3D7_0324000.1	exported protein family 1
PF3D7_0324100.1	Pfmc-2TM Maurer's cleft two transmembrane protein
PF3D7_0324200.1	exported protein family 3
PF3D7_0324300.1	exported protein family 4
PF3D7_0324400.1	rifin
PF3D7_0324500.1	rifin
PF3D7_0324600.1	stevor
PF3D7_0324800.1	rifin
PF3D7_0400800.1	stevor
PF3D7_0400900.1	rifin
PF3D7_0401000.1	rifin
PF3D7_0401300.1	rifin
PF3D7_0401400.1	rifin
PF3D7_0401600.1	rifin
PF3D7_0401600.2	rifin
PF3D7_0401800.1	Plasmodium exported protein (PHISTb), unknown function
PF3D7_0402100.1	Plasmodium exported protein (PHISTb), unknown function
PF3D7_0402300.1	reticulocyte binding protein homologue 1
PF3D7_0402600.1	stevor
PF3D7_0404700.1	dipeptidyl aminopeptidase 3
PF3D7_0404900.1	6-cysteine protein
PF3D7_0405300.1	liver specific protein 2, putative
PF3D7_0405900.1	apical sushi protein
PF3D7_0406200.1	sexual stage-specific protein precursor
PF3D7_0408600.1	sporozoite invasion-associated protein 1
PF3D7_0408700.1	perforin-like protein 1
PF3D7_0413200.1	rifin
PF3D7_0413300.1	rifin
PF3D7_0419700.1	apical merozoite protein
PF3D7_0421200.1	rifin
PF3D7_0423400.1	apical asparagine-rich protein AARP
PF3D7_0423700.1	early transcribed membrane protein 4
PF3D7_0423800.1	cysteine-rich protective antigen
PF3D7_0424000.1	Plasmodium exported protein (PHISTc), unknown function
PF3D7_0424100.1	reticulocyte binding protein homologue 5
PF3D7_0424200.1	reticulocyte binding protein homologue 4
PF3D7_0425100.1	Plasmodium exported protein (hyp6), unknown function
PF3D7_0425200.1	Plasmodium exported protein (hyp15), unknown function
PF3D7_0425500.1	stevor
PF3D7_0500400.1	rifin
PF3D7_0500500.1	rifin
PF3D7_0501200.1	parasite-infected erythrocyte surface protein
PF3D7_0501500.1	rhoptry-associated protein 3
PF3D7_0501600.1	rhoptry-associated protein 2
PF3D7_0502400.1	merozoite surface protein 8
PF3D7_0507500.1	subtilisin-like protease 1
PF3D7_0508000.1	6-cysteine protein
PF3D7_0511400.1	conserved Plasmodium protein, unknown function
PF3D7_0511600.1	apical rhoptry neck protein
PF3D7_0513700.1	secreted ookinete protein, putative
PF3D7_0522600.1	inner membrane complex protein
PF3D7_0530750.1	dolichol-phosphate mannosyltransferase subunit 3, putative
PF3D7_0532100.1	early transcribed membrane protein 5
PF3D7_0532200.1	Plasmodium exported protein (PHISTc), unknown function
PF3D7_0532600.1	Plasmodium exported protein, unknown function
PF3D7_0532900.1	rifin
PF3D7_0600500.1	rifin
PF3D7_0600600.1	erythrocyte membrane protein 1 (PfEMP1), exon 2
PF3D7_0601000.1	exported protein family 4
PF3D7_0601100.1	exported protein family 3
PF3D7_0601200.1	Pfmc-2TM Maurer's cleft two transmembrane protein
PF3D7_0601300.1	exported protein family 1
PF3D7_0601500.1	Plasmodium exported protein (PHISTb), unknown function
PF3D7_0612700.1	6-cysteine protein
PF3D7_0612800.1	6-cysteine protein
PF3D7_0616500.1	TRAP-like protein
PF3D7_0617600.1	stevor
PF3D7_0617700.1	rifin
PF3D7_0620000.1	secreted ookinete protein 25, putative
PF3D7_0620400.1	merozoite surface protein 10
PF3D7_0621350.1	protein SYS1, putative
PF3D7_0624700.1	N-acetylglucosaminylphosphatidylinositol deacetylase, putative
PF3D7_0629300.1	phospholipase, putative
PF3D7_0631100.1	Plasmodium exported protein (PHISTb), unknown function
PF3D7_0631300.1	exported protein family 1
PF3D7_0631400.1	Pfmc-2TM Maurer's cleft two transmembrane protein
PF3D7_0631500.1	exported protein family 3
PF3D7_0631600.1	exported protein family 4
PF3D7_0631800.1	rifin
PF3D7_0631900.1	stevor
PF3D7_0632000.1	rifin
PF3D7_0632100.1	rifin
PF3D7_0632300.1	rifin
PF3D7_0632400.1	rifin
PF3D7_0700200.1	rifin
PF3D7_0700300.1	rifin
PF3D7_0700400.1	stevor
PF3D7_0700500.1	rifin
PF3D7_0700800.1	Pfmc-2TM Maurer's cleft two transmembrane protein
PF3D7_0701500.1	exported protein family 3
PF3D7_0701600.1	Pfmc-2TM Maurer's cleft two transmembrane protein
PF3D7_0701700.1	exported protein family 1
PF3D7_0701800.1	rifin
PF3D7_0702000.1	Plasmodium exported protein (hyp12), unknown function
PF3D7_0702300.1	sporozoite threonine and asparagine-rich protein
PF3D7_0707300.1	rhoptry-associated membrane antigen
PF3D7_0713000.1	rifin
PF3D7_0713100.1	Pfmc-2TM Maurer's cleft two transmembrane protein
PF3D7_0718300.1	cysteine repeat modular protein 2
PF3D7_0722200.1	rhoptry-associated leucine zipper-like protein 1
PF3D7_0731500.1	erythrocyte binding antigen-175
PF3D7_0731700.1	Plasmodium exported protein (hyp9), unknown function
PF3D7_0732000.1	stevor
PF3D7_0732300.1	rifin
PF3D7_0732400.1	rifin
PF3D7_0732500.1	rifin
PF3D7_0732700.1	rifin
PF3D7_0732800.1	erythrocyte membrane protein 1 (PfEMP1), exon 2
PF3D7_0800500.1	rifin
PF3D7_0800600.1	Plasmodium exported protein (PHISTa), unknown function
PF3D7_0800800.1	Plasmodium exported protein (hyp7), unknown function
PF3D7_0801300.1	von Willebrand factor A domain-related protein
PF3D7_0807700.1	serine protease DegP
PF3D7_0808200.1	plasmepsin X
PF3D7_0808800.1	rifin
PF3D7_0808900.1	rifin
PF3D7_0812300.1	sporozoite surface protein 3, putative
PF3D7_0818600.1	BEM46-like protein, putative
PF3D7_0819200.1	perforin-like protein 5
PF3D7_0819400.1	perforin-like protein 4
PF3D7_0822700.1	thrombospondin-related protein 1, putative
PF3D7_0827900.1	protein disulfide isomerase
PF3D7_0828800.1	GPI-anchored micronemal antigen
PF3D7_0829600.1	early transcribed membrane protein 8
PF3D7_0830300.1	sporozoite invasion-associated protein 2
PF3D7_0830400.1	conserved Plasmodium protein, unknown function
PF3D7_0831600.1	cytoadherence linked asexual protein 8
PF3D7_0831700.1	heat shock protein 70
PF3D7_0832000.1	stevor
PF3D7_0832400.1	stevor
PF3D7_0832500.1	rifin
PF3D7_0832600.1	stevor
PF3D7_0832900.1	stevor
PF3D7_0833000.1	rifin
PF3D7_0833100.1	rifin
PF3D7_0833200.1	rifin
PF3D7_0833400.1	rifin
PF3D7_0900200.1	rifin
PF3D7_0900300.1	rifin
PF3D7_0900500.1	rifin
PF3D7_0900600.1	rifin
PF3D7_0900700.1	rifin
PF3D7_0900900.1	stevor
PF3D7_0901000.1	rifin
PF3D7_0901100.1	rifin
PF3D7_0901400.1	rifin
PF3D7_0901500.1	rifin
PF3D7_0901600.1	stevor
PF3D7_0901700.1	Plasmodium exported protein (hyp5), unknown function
PF3D7_0902000.1	serine/threonine protein kinase, FIKK family
PF3D7_0902200.1	serine/threonine protein kinase, FIKK family
PF3D7_0902400.1	serine/threonine protein kinase, FIKK family
PF3D7_0902500.1	serine/threonine protein kinase, FIKK family
PF3D7_0902600.1	serine/threonine protein kinase, FIKK family
PF3D7_0903800.1	LCCL domain-containing protein
PF3D7_0904200.1	PH domain-containing protein, putative
PF3D7_0905400.1	high molecular weight rhoptry protein 3
PF3D7_0908000.1	P1 nuclease, putative
PF3D7_0911300.1	cysteine repeat modular protein 1
PF3D7_0911900.1	falstatin
PF3D7_0916100.1	thioredoxin 3
PF3D7_0917900.1	heat shock protein 70
PF3D7_0918000.1	glideosome-associated protein 50
PF3D7_0919400.1	protein disulfide isomerase
PF3D7_0919500.1	major facilitator superfamily domain-containing protein, putative
PF3D7_0923300.1	perforin-like protein 3
PF3D7_0929400.1	high molecular weight rhoptry protein 2
PF3D7_0930300.1	merozoite surface protein 1
PF3D7_0935800.1	cytoadherence linked asexual protein 9
PF3D7_0936100.1	early transcribed membrane protein
PF3D7_0936200.1	Plasmodium exported protein (hyp11), unknown function
PF3D7_0936500.1	virulence-associated protein 1
PF3D7_0937000.1	Plasmodium exported protein (PHISTb), unknown function
PF3D7_0937300.1	rifin
PF3D7_0937400.1	rifin
PF3D7_1000300.1	rifin
PF3D7_1000500.1	rifin
PF3D7_1000600.1	rifin
PF3D7_1001000.1	Plasmodium exported protein (hyp12), unknown function
PF3D7_1001400.1	exported lipase 1
PF3D7_1001500.1	early transcribed membrane protein 10.1
PF3D7_1001700.1	Plasmodium exported protein (PHISTc), unknown function
PF3D7_1012200.1	rhoptry associated adhesin
PF3D7_1016900.1	early transcribed membrane protein 10.3
PF3D7_1017100.1	rhoptry neck protein 12
PF3D7_1017300.2	golgi re-assembly stacking protein 1, golgi re-assembly stacking protein 2
PF3D7_1022300.1	ZIP domain-containing protein, putative
PF3D7_1028700.1	merozoite TRAP-like protein
PF3D7_1030200.1	claudin-like apicomplexan microneme protein, putative
PF3D7_1031000.1	25 kDa ookinete surface antigen precursor
PF3D7_1032500.1	DER1-like protein, putative
PF3D7_1033200.1	early transcribed membrane protein 10.2
PF3D7_1035200.1	S-antigen
PF3D7_1035300.1	glutamate-rich protein
PF3D7_1035400.1	merozoite surface protein 3
PF3D7_1035500.1	merozoite surface protein 6
PF3D7_1035700.1	duffy binding-like merozoite surface protein
PF3D7_1036000.1	merozoite surface protein
PF3D7_1036300.1	duffy binding-like merozoite surface protein 2
PF3D7_1039700.1	Pfmc-2TM Maurer's cleft two transmembrane protein
PF3D7_1039800.1	exported protein family 3
PF3D7_1039900.1	exported protein family 4
PF3D7_1040000.1	rifin
PF3D7_1040100.1	rifin
PF3D7_1040200.1	stevor
PF3D7_1040300.1	rifin
PF3D7_1040400.1	rifin
PF3D7_1040500.1	rifin
PF3D7_1040600.1	rifin
PF3D7_1040700.1	rifin
PF3D7_1040800.1	rifin
PF3D7_1040900.1	rifin
PF3D7_1041000.1	rifin
PF3D7_1041100.1	rifin
PF3D7_1100400.1	rifin
PF3D7_1100500.1	rifin
PF3D7_1100800.1	Pfmc-2TM Maurer's cleft two transmembrane protein
PF3D7_1101200.1	rifin
PF3D7_1101300.1	rifin
PF3D7_1101500.1	exported protein family 4
PF3D7_1101600.1	exported protein family 3
PF3D7_1101700.1	Pfmc-2TM Maurer's cleft two transmembrane protein
PF3D7_1101800.1	exported protein family 1
PF3D7_1102300.1	Plasmodium exported protein, unknown function
PF3D7_1102700.1	early transcribed membrane protein 11.1
PF3D7_1102800.1	early transcribed membrane protein 11.2
PF3D7_1105600.1	translocon component PTEX88
PF3D7_1108600.1	endoplasmic reticulum-resident calcium binding protein
PF3D7_1108700.1	heat shock protein DnaJ homologue Pfj2
PF3D7_1115600.1	peptidyl-prolyl cis-trans isomerase
PF3D7_1115900.1	palmitoyltransferase DHHC9
PF3D7_1116000.1	rhoptry neck protein 4
PF3D7_1116700.1	dipeptidyl aminopeptidase 1
PF3D7_1116800.1	heat shock protein 101
PF3D7_1121600.1	exported protein 1
PF3D7_1124000.1	endoplasmic reticulum oxidoreductin, putative
PF3D7_1127500.1	protein disulfide-isomerase, putative
PF3D7_1129100.1	parasitophorous vacuolar protein 1
PF3D7_1133400.1	apical membrane antigen 1
PF3D7_1134100.1	protein disulfide isomerase
PF3D7_1136200.1	conserved Plasmodium protein, unknown function
PF3D7_1136900.1	subtilisin-like protease 2
PF3D7_1141600.1	dolichol-phosphate mannosyltransferase
PF3D7_1147800.1	membrane associated erythrocyte binding-like protein
PF3D7_1148700.1	Plasmodium exported protein (PHISTc), unknown function
PF3D7_1149300.1	serine/threonine protein kinase, FIKK family
PF3D7_1149800.1	rifin
PF3D7_1149900.1	stevor
PF3D7_1150000.1	rifin
PF3D7_1150200.1	rifin
PF3D7_1200200.1	rifin
PF3D7_1200300.1	rifin
PF3D7_1200500.1	rifin
PF3D7_1200800.1	serine/threonine protein kinase, FIKK family
PF3D7_1201000.1	Plasmodium exported protein (PHISTb), unknown function
PF3D7_1201300.1	liver stage associated protein 1
PF3D7_1206000.1	shewanella-like protein phosphatase 2
PF3D7_1208200.1	cysteine repeat modular protein 3
PF3D7_1212500.1	glycerol-3-phosphate 1-O-acyltransferase
PF3D7_1216500.1	male development gene 1
PF3D7_1216600.1	cell traversal protein for ookinetes and sporozoites
PF3D7_1218000.1	thrombospondin-related apical membrane protein
PF3D7_1222300.1	endoplasmin, putative
PF3D7_1228600.1	merozoite surface protein 9
PF3D7_1240100.1	early transcribed membrane protein 12
PF3D7_1244500.1	conserved Plasmodium protein, unknown function
PF3D7_1250100.1	osmiophilic body protein G377
PF3D7_1252100.1	rhoptry neck protein 3
PF3D7_1252200.1	chitinase
PF3D7_1253000.1	gametocyte erythrocyte cytosolic protein
PF3D7_1253400.1	acyl-CoA synthetase
PF3D7_1253700.1	rifin
PF3D7_1254000.1	rifin
PF3D7_1254100.1	stevor
PF3D7_1254200.1	rifin
PF3D7_1254300.1	stevor
PF3D7_1254400.1	rifin
PF3D7_1254500.1	rifin
PF3D7_1254600.1	stevor
PF3D7_1255000.1	rifin
PF3D7_1300500.1	rifin
PF3D7_1300600.1	rifin
PF3D7_1300700.1	rifin
PF3D7_1300900.1	stevor
PF3D7_1301400.1	Plasmodium exported protein (hyp12), unknown function
PF3D7_1301600.1	erythrocyte binding antigen-140
PF3D7_1301700.1	CX3CL1-binding protein 2
PF3D7_1302200.1	early transcribed membrane protein 13
PF3D7_1311800.1	M1-family alanyl aminopeptidase
PF3D7_1320000.1	golgi protein 1
PF3D7_1322000.1	nucleoside-diphosphatase, putative
PF3D7_1323500.1	plasmepsin V
PF3D7_1334300.1	MSP7-like protein
PF3D7_1334400.1	MSP7-like protein
PF3D7_1334500.1	MSP7-like protein
PF3D7_1334600.1	MSP7-like protein
PF3D7_1334700.1	MSP7-like protein
PF3D7_1334800.1	MSP7-like protein
PF3D7_1335000.1	MSP7-like protein
PF3D7_1335100.1	merozoite surface protein 7
PF3D7_1335900.1	thrombospondin-related anonymous protein
PF3D7_1338800.1	CPW-WPC family protein
PF3D7_1340000.1	secreted ookinete protein, putative
PF3D7_1340900.1	sodium-dependent phosphate transporter
PF3D7_1341600.1	GPI mannosyltransferase 3
PF3D7_1342500.1	sporozoite protein essential for cell traversal
PF3D7_1344200.1	heat shock protein 110, putative
PF3D7_1345100.1	thioredoxin 2
PF3D7_1346700.1	6-cysteine protein
PF3D7_1346800.1	6-cysteine protein
PF3D7_1353600.1	ER lumen protein retaining receptor
PF3D7_1364100.1	6-cysteine protein
PF3D7_1371700.1	serine/threonine protein kinase, FIKK family
PF3D7_1372100.1	Plasmodium exported protein (PHISTb), unknown function
PF3D7_1372300.1	Plasmodium exported protein (PHIST), unknown function
PF3D7_1372700.1	rifin
PF3D7_1372800.1	stevor
PF3D7_1373300.1	rifin
PF3D7_1373400.1	rifin
PF3D7_1400200.1	rifin
PF3D7_1400300.1	rifin
PF3D7_1400400.1	rifin
PF3D7_1400500.1	rifin
PF3D7_1400700.1	stevor
PF3D7_1400800.1	rifin
PF3D7_1401200.1	Plasmodium exported protein, unknown function
PF3D7_1401400.1	early transcribed membrane protein 14.1
PF3D7_1404300.1	secreted ookinete adhesive protein, putative
PF3D7_1404900.1	conserved Plasmodium protein, unknown function
PF3D7_1406300.1	glycerophosphodiester phosphodiesterase
PF3D7_1407000.1	LCCL domain-containing protein
PF3D7_1410400.1	rhoptry-associated protein 1
PF3D7_1418100.1	liver specific protein 1, putative
PF3D7_1420700.1	surface protein P113
PF3D7_1422500.1	ERAD-associated E3 ubiquitin-protein ligase HRD1
PF3D7_1430200.1	plasmepsin IX
PF3D7_1436300.1	translocon component PTEX150
PF3D7_1439000.1	copper transporter
PF3D7_1444300.1	1-acyl-sn-glycerol-3-phosphate acyltransferase, putative
PF3D7_1448400.1	ubiquitin-protein ligase, putative
PF3D7_1449000.1	gamete egress and sporozoite traversal protein, putative
PF3D7_1452000.1	rhoptry neck protein 2
PF3D7_1454400.1	aminopeptidase P
PF3D7_1455800.1	LCCL domain-containing protein
PF3D7_1456800.1	V-type H(+)-translocating pyrophosphatase, putative
PF3D7_1463900.1	EF-hand calcium-binding domain-containing protein, putative
PF3D7_1464600.1	serine/threonine protein phosphatase UIS2, putative
PF3D7_1468500.1	derlin-1
PF3D7_1469200.1	shewanella-like protein phosphatase 1, putative
PF3D7_1471100.1	exported protein 2
PF3D7_1472600.1	protein disulfide-isomerase
PF3D7_1475400.1	cysteine repeat modular protein 4
PF3D7_1475500.1	LCCL domain-containing protein
PF3D7_1476100.1	early transcribed membrane protein 14.2
PF3D7_1476300.1	Plasmodium exported protein (PHISTb), unknown function
PF3D7_1476600.1	Plasmodium exported protein, unknown function
PF3D7_1477100.1	Plasmodium exported protein (hyp6), unknown function
PF3D7_1477200.1	Plasmodium exported protein (hyp15), unknown function
PF3D7_1477400.1	Plasmodium exported protein (PHIST), unknown function
PF3D7_1478100.1	Plasmodium exported protein (hyp13), unknown function
PF3D7_1479000.1	acyl-CoA synthetase
PF3D7_1479400.1	rifin
PF3D7_1479500.1	stevor
PF3D7_1479600.1	rifin
PF3D7_1479800.1	rifin
PF3D7_1479900.1	stevor
PF3D7_1480000.1	rifin
