# Supplementary material for: Integrative proteomics and bioinformatic prediction enable a high-confidence apicoplast proteome in malaria parasites
Source: PLoS Biol. 2018 Sep 13;16(9):e2005895. doi: 10.1371/journal.pbio.2005895 (PMC6155542; doi:10.1371/journal.pbio.2005895)
Supplement: S3 Table — (XLSX) [file pbio.2005895.s011.xlsx]

## Sheet: PATS
Reference	Annotation
PF3D7_0100200.1	rifin
PF3D7_0100600.1	rifin
PF3D7_0100800.1	rifin
PF3D7_0100900.1	rifin
PF3D7_0101100.1	exported protein family 4
PF3D7_0101200.1	exported protein family 3
PF3D7_0101300.1	Pfmc-2TM Maurer's cleft two transmembrane protein
PF3D7_0101800.1	stevor
PF3D7_0102300.1	Plasmodium exported protein, unknown function
PF3D7_0102500.1	erythrocyte binding antigen-181
PF3D7_0103200.1	nucleoside transporter 4
PF3D7_0103500.1	conserved Plasmodium protein, unknown function
PF3D7_0103600.1	ATP-dependent RNA helicase, putative
PF3D7_0103900.1	parasite-infected erythrocyte surface protein
PF3D7_0104000.1	thrombospondin-related sporozoite protein
PF3D7_0104200.1	StAR-related lipid transfer protein
PF3D7_0104500.1	conserved protein, unknown function
PF3D7_0104700.1	major facilitator superfamily-related transporter, putative
PF3D7_0105400.1	conserved Plasmodium protein, unknown function
PF3D7_0105400.2	conserved Plasmodium protein, unknown function
PF3D7_0106600.1	conserved Plasmodium protein, unknown function
PF3D7_0106900.1	2-C-methyl-D-erythritol 4-phosphate cytidylyltransferase, putative
PF3D7_0107300.1	conserved Plasmodium protein, unknown function
PF3D7_0107700.1	conserved Plasmodium membrane protein, unknown function
PF3D7_0107900.1	conserved Plasmodium protein, unknown function
PF3D7_0108700.1	secreted ookinete protein, putative
PF3D7_0109100.1	LCCL domain-containing protein
PF3D7_0109850.1	phosphatidate cytidylyltransferase, putative
PF3D7_0110000.1	conserved Plasmodium protein, unknown function
PF3D7_0111500.1	UMP-CMP kinase, putative
PF3D7_0112000.1	TatD-like deoxyribonuclease
PF3D7_0112800.1	Plasmodium exported protein (hyp11), unknown function
PF3D7_0113300.1	Plasmodium exported protein (hyp1), unknown function
PF3D7_0114100.1	Pfmc-2TM Maurer's cleft two transmembrane protein
PF3D7_0114200.1	exported protein family 3
PF3D7_0114500.1	Plasmodium exported protein (hyp10), unknown function
PF3D7_0114800.1	Plasmodium exported protein (hyp7), unknown function
PF3D7_0115100.1	Plasmodium exported protein (PHISTa), unknown function
PF3D7_0115300.1	rifin
PF3D7_0115400.1	stevor
PF3D7_0115600.1	rifin
PF3D7_0200400.1	stevor
PF3D7_0200600.1	rifin
PF3D7_0201300.1	stevor
PF3D7_0201400.1	Plasmodium exported protein (hyp10), unknown function
PF3D7_0201500.1	Plasmodium exported protein (hyp9), unknown function
PF3D7_0201800.1	knob associated heat shock protein 40
PF3D7_0201900.1	erythrocyte membrane protein 3
PF3D7_0202400.1	gamete antigen 27/25, putative
PF3D7_0202500.1	early transcribed membrane protein 2
PF3D7_0202900.1	palmitoyltransferase DHHC12, putative
PF3D7_0203900.1	5'-3' exonuclease, N-terminal resolvase-like domain, putative
PF3D7_0204100.1	conserved Plasmodium protein, unknown function
PF3D7_0204200.1	conserved Plasmodium protein, unknown function
PF3D7_0204600.1	5'-3' exonuclease, putative
PF3D7_0206100.1	cysteine desulfuration protein SufE
PF3D7_0207400.1	serine repeat antigen 7
PF3D7_0208000.1	serine repeat antigen 1
PF3D7_0208500.1	acyl carrier protein
PF3D7_0208600.1	ribosome-recycling factor
PF3D7_0208800.1	conserved Plasmodium protein, unknown function
PF3D7_0208900.1	6-cysteine protein
PF3D7_0209000.1	6-cysteine protein
PF3D7_0209300.1	2C-methyl-D-erythritol 2,4-cyclodiphosphate synthase
PF3D7_0210400.1	50S ribosomal protein L33, putative
PF3D7_0210600.1	conserved Plasmodium protein, unknown function
PF3D7_0210800.1	conserved Plasmodium protein, unknown function
PF3D7_0211400.1	beta-ketoacyl-ACP synthase III
PF3D7_0211600.1	UDP-N-acetylglucosamine transferase subunit ALG14, putative
PF3D7_0212000.1	GDP-fructose:GMP antiporter, putative
PF3D7_0214900.1	rhoptry neck protein 6
PF3D7_0215000.1	acyl-CoA synthetase
PF3D7_0215300.1	acyl-CoA synthetase
PF3D7_0216600.1	MtN3-like protein
PF3D7_0216800.1	conserved Plasmodium membrane protein, unknown function
PF3D7_0217000.1	conserved Plasmodium membrane protein, unknown function
PF3D7_0217400.1	conserved Plasmodium protein, unknown function
PF3D7_0218300.1	apicoplast RNA methyltransferase precursor, putative
PF3D7_0219500.1	pseudouridine synthase, putative
PF3D7_0219800.1	Plasmodium exported protein (PHISTc), unknown function
PF3D7_0220200.1	Plasmodium exported protein, unknown function
PF3D7_0220300.1	Plasmodium exported protein, unknown function
PF3D7_0221000.1	Plasmodium exported protein, unknown function
PF3D7_0221200.1	Plasmodium exported protein (hyp15), unknown function
PF3D7_0221400.1	stevor
PF3D7_0222100.1	Pfmc-2TM Maurer's cleft two transmembrane protein
PF3D7_0222200.1	exported protein family 3
PF3D7_0222700.1	rifin
PF3D7_0222800.1	stevor
PF3D7_0223200.1	rifin
PF3D7_0223300.1	erythrocyte membrane protein 1 (PfEMP1), exon 2
PF3D7_0223400.1	rifin
PF3D7_0300200.1	rifin
PF3D7_0300400.1	stevor
PF3D7_0300500.1	rifin
PF3D7_0300700.1	rifin
PF3D7_0300900.1	stevor-like
PF3D7_0301000.1	acyl-CoA synthetase
PF3D7_0301100.1	Plasmodium exported protein (hyp13), unknown function
PF3D7_0301400.1	Plasmodium exported protein, unknown function
PF3D7_0302600.1	ABC transporter B family member 4, putative
PF3D7_0303900.1	phosphatidylethanolamine-binding protein, putative
PF3D7_0304600.1	circumsporozoite (CS) protein
PF3D7_0304700.1	conserved Plasmodium protein, unknown function
PF3D7_0305000.1	elongation factor Ts
PF3D7_0307400.1	ATP-dependent Clp protease proteolytic subunit
PF3D7_0307800.1	conserved Plasmodium protein, unknown function
PF3D7_0308800.1	conserved protein, unknown function
PF3D7_0309100.1	conserved Plasmodium protein, unknown function
PF3D7_0310000.1	50S ribosomal protein L9, apicoplast, putative
PF3D7_0310400.1	parasite-infected erythrocyte surface protein
PF3D7_0310800.1	conserved Plasmodium protein, unknown function
PF3D7_0311200.1	valine--tRNA ligase, putative
PF3D7_0311600.1	dolichyl-diphosphooligosaccharide--protein glycosyltransferase subunit 1, putative
PF3D7_0311700.1	plasmepsin VI
PF3D7_0313200.1	conserved Plasmodium protein, unknown function
PF3D7_0313300.1	apicoplast conserved ycf19 protein precursor, unknown function
PF3D7_0313700.1	conserved Plasmodium protein, unknown function, unspecified product
PF3D7_0313700.2	conserved Plasmodium protein, unknown function, unspecified product
PF3D7_0313800.1	conserved Plasmodium protein, unknown function
PF3D7_0313900.1	conserved Plasmodium protein, unknown function
PF3D7_0314000.1	co-chaperone p23
PF3D7_0314300.1	DER1-like protein
PF3D7_0315200.1	circumsporozoite- and TRAP-related protein
PF3D7_0315400.1	conserved Plasmodium protein, unknown function
PF3D7_0316300.2	inorganic pyrophosphatase, putative
PF3D7_0316400.1	conserved Plasmodium protein, unknown function
PF3D7_0317900.1	conserved Plasmodium protein, unknown function
PF3D7_0318000.1	conserved Plasmodium protein, unknown function
PF3D7_0318300.1	conserved Plasmodium protein, unknown function
PF3D7_0318800.1	triosephosphate isomerase, putative
PF3D7_0319200.1	endonuclease/exonuclease/phosphatase family protein, putative
PF3D7_0320200.1	CPW-WPC family protein
PF3D7_0320400.1	oocyst capsule protein Cap380, putative
PF3D7_0321000.1	conserved Plasmodium protein, unknown function
PF3D7_0323400.1	Rh5 interacting protein
PF3D7_0324100.1	Pfmc-2TM Maurer's cleft two transmembrane protein
PF3D7_0324200.1	exported protein family 3
PF3D7_0324300.1	exported protein family 4
PF3D7_0324400.1	rifin
PF3D7_0324500.1	rifin
PF3D7_0324600.1	stevor
PF3D7_0324800.1	rifin
PF3D7_0400300.1	rifin
PF3D7_0400700.1	rifin
PF3D7_0400800.1	stevor
PF3D7_0400900.1	rifin
PF3D7_0401000.1	rifin
PF3D7_0401300.1	rifin
PF3D7_0401400.1	rifin
PF3D7_0401600.1	rifin
PF3D7_0401600.2	rifin
PF3D7_0401900.1	acyl-CoA synthetase
PF3D7_0402300.1	reticulocyte binding protein homologue 1
PF3D7_0402400.1	Plasmodium exported protein, unknown function
PF3D7_0402600.1	stevor
PF3D7_0403100.1	regulator of chromosome condensation, putative
PF3D7_0403300.1	conserved Plasmodium protein, unknown function
PF3D7_0404700.1	dipeptidyl aminopeptidase 3
PF3D7_0404800.1	conserved Plasmodium protein, unknown function
PF3D7_0405300.1	liver specific protein 2, putative
PF3D7_0405900.1	apical sushi protein
PF3D7_0407100.1	methyltransferase, putative
PF3D7_0408600.1	sporozoite invasion-associated protein 1
PF3D7_0408700.1	perforin-like protein 1
PF3D7_0408800.1	conserved Plasmodium protein, unknown function
PF3D7_0408900.1	tRNA N6-adenosine threonylcarbamoyltransferase
PF3D7_0408900.2	tRNA N6-adenosine threonylcarbamoyltransferase
PF3D7_0409000.1	conserved Plasmodium protein, unknown function
PF3D7_0409400.1	chaperone protein DnaJ
PF3D7_0409500.1	conserved Plasmodium protein, unknown function
PF3D7_0409700.1	peptide chain release factor 2
PF3D7_0410700.1	ribosome biogenesis GTPase A, putative
PF3D7_0411200.1	conserved Plasmodium protein, unknown function
PF3D7_0411700.1	conserved Plasmodium protein, unknown function
PF3D7_0413300.1	rifin
PF3D7_0413800.1	50S ribosomal protein L10, putative
PF3D7_0414100.1	conserved Plasmodium membrane protein, unknown function
PF3D7_0414700.1	GTP-binding protein, putative
PF3D7_0415700.1	conserved Plasmodium protein, unknown function
PF3D7_0415900.1	60S ribosomal protein L15, putative
PF3D7_0416100.1	glutamyl-tRNA(Gln) amidotransferase subunit A
PF3D7_0417000.1	conserved Plasmodium protein, unknown function
PF3D7_0417400.1	conserved Plasmodium protein, unknown function
PF3D7_0418800.1	MOLO1 domain-containing protein, putative
PF3D7_0419200.1	protein transport protein GOT1, putative
PF3D7_0419400.1	conserved Plasmodium protein, unknown function
PF3D7_0420200.1	holo-[acyl-carrier-protein] synthase, putative
PF3D7_0421200.1	rifin
PF3D7_0422000.1	steroid dehydrogenase, putative
PF3D7_0422800.1	serpentine receptor, putative
PF3D7_0423300.1	conserved Plasmodium protein, unknown function
PF3D7_0423800.1	cysteine-rich protective antigen
PF3D7_0424000.1	Plasmodium exported protein (PHISTc), unknown function
PF3D7_0424100.1	reticulocyte binding protein homologue 5
PF3D7_0424200.1	reticulocyte binding protein homologue 4
PF3D7_0425100.1	Plasmodium exported protein (hyp6), unknown function
PF3D7_0425200.1	Plasmodium exported protein (hyp15), unknown function
PF3D7_0425900.1	rifin
PF3D7_0500500.1	rifin
PF3D7_0501100.1	heat shock protein 40, type II
PF3D7_0501100.2	heat shock protein 40, type II
PF3D7_0501200.1	parasite-infected erythrocyte surface protein
PF3D7_0501600.1	rhoptry-associated protein 2
PF3D7_0502500.1	conserved Plasmodium protein, unknown function
PF3D7_0503000.1	50S ribosomal protein L28, apicoplast, putative
PF3D7_0503100.1	4-diphosphocytidyl-2-C-methyl-D-erythritol kinase, putative
PF3D7_0504200.1	ATP-dependent RNA helicase DDX27, putative
PF3D7_0505400.1	conserved Plasmodium protein, unknown function
PF3D7_0505700.1	conserved Plasmodium membrane protein, unknown function
PF3D7_0506400.1	conserved Plasmodium protein, unknown function
PF3D7_0507200.1	subtilisin-like protease 3
PF3D7_0507300.1	conserved Plasmodium protein, unknown function
PF3D7_0508000.1	6-cysteine protein
PF3D7_0508200.1	longevity-assurance (LAG1) protein, putative
PF3D7_0508800.1	single-stranded DNA-binding protein
PF3D7_0509600.1	asparagine--tRNA ligase
PF3D7_0511100.1	conserved Plasmodium protein, unknown function
PF3D7_0511200.1	stearoyl-CoA desaturase
PF3D7_0511400.1	conserved Plasmodium protein, unknown function
PF3D7_0511600.1	apical rhoptry neck protein
PF3D7_0512800.1	conserved Plasmodium protein, unknown function
PF3D7_0513500.1	mitochondrial import inner membrane translocase subunit TIM16, putative
PF3D7_0513700.1	secreted ookinete protein, putative
PF3D7_0514200.1	conserved Plasmodium protein, unknown function
PF3D7_0514300.1	aspartate--tRNA ligase, putative
PF3D7_0515900.1	NLI interacting factor-like phosphatase, putative
PF3D7_0516300.1	tRNA pseudouridine synthase, putative
PF3D7_0516600.1	sporozoite surface antigen MB2
PF3D7_0518100.1	RAP protein, putative
PF3D7_0519900.1	conserved Plasmodium protein, unknown function
PF3D7_0520800.1	conserved Plasmodium protein, unknown function
PF3D7_0521400.1	conserved Plasmodium protein, unknown function
PF3D7_0522500.1	50S ribosomal protein L17, apicoplast, putative
PF3D7_0522700.1	iron-sulfur assembly protein, putative
PF3D7_0523200.1	conserved Plasmodium protein, unknown function
PF3D7_0524200.1	conserved Plasmodium membrane protein, unknown function
PF3D7_0525500.1	WD repeat-containing protein, putative
PF3D7_0525700.1	conserved Plasmodium protein, unknown function
PF3D7_0526100.1	conserved Plasmodium membrane protein, unknown function
PF3D7_0526700.1	conserved protein, unknown function
PF3D7_0526900.1	transmembrane emp24 domain-containing protein, putative
PF3D7_0528900.1	conserved Plasmodium protein, unknown function
PF3D7_0529000.1	conserved Plasmodium protein, unknown function
PF3D7_0529100.1	thioredoxin-like protein, putative
PF3D7_0529300.1	apicoplast TIC22 protein
PF3D7_0530200.1	phosphoenolpyruvate/phosphate translocator
PF3D7_0530300.1	conserved Plasmodium membrane protein, unknown function
PF3D7_0530500.1	conserved Plasmodium membrane protein, unknown function
PF3D7_0531000.1	conserved Plasmodium protein, unknown function
PF3D7_0532200.1	Plasmodium exported protein (PHISTc), unknown function
PF3D7_0532500.1	Plasmodium exported protein, unknown function
PF3D7_0532600.1	Plasmodium exported protein, unknown function
PF3D7_0532900.1	rifin
PF3D7_0600300.1	rifin
PF3D7_0600500.1	rifin
PF3D7_0600600.1	erythrocyte membrane protein 1 (PfEMP1), exon 2
PF3D7_0600700.1	rifin
PF3D7_0601000.1	exported protein family 4
PF3D7_0601100.1	exported protein family 3
PF3D7_0601200.1	Pfmc-2TM Maurer's cleft two transmembrane protein
PF3D7_0601500.1	Plasmodium exported protein (PHISTb), unknown function
PF3D7_0602300.1	liver merozoite formation protein, putative
PF3D7_0602400.1	elongation factor G
PF3D7_0604400.1	conserved Plasmodium protein, unknown function
PF3D7_0604700.1	glyoxalase I
PF3D7_0607300.1	uroporphyrinogen III decarboxylase
PF3D7_0608100.1	conserved Plasmodium protein, unknown function
PF3D7_0609100.1	zinc transporter ZIP1, putative
PF3D7_0609500.1	conserved Plasmodium protein, unknown function
PF3D7_0612300.1	conserved protein, unknown function
PF3D7_0612700.1	6-cysteine protein
PF3D7_0613100.1	conserved Plasmodium protein, unknown function
PF3D7_0613400.1	apicoplast ribosomal protein L18 precursor, putative
PF3D7_0613600.1	conserved Plasmodium protein, unknown function
PF3D7_0615100.1	enoyl-acyl carrier reductase
PF3D7_0615300.1	GPI-anchored wall transfer protein 1, putative
PF3D7_0616400.1	conserved Plasmodium protein, unknown function
PF3D7_0617600.1	stevor
PF3D7_0618400.1	conserved Plasmodium membrane protein, unknown function
PF3D7_0619100.1	conserved Plasmodium protein, unknown function
PF3D7_0620000.1	secreted ookinete protein 25, putative
PF3D7_0620400.1	merozoite surface protein 10
PF3D7_0621000.1	conserved Plasmodium protein, unknown function
PF3D7_0622000.1	conserved Plasmodium protein, unknown function
PF3D7_0622700.1	conserved Plasmodium membrane protein, unknown function
PF3D7_0623200.1	ferredoxin--NADP reductase
PF3D7_0624300.1	CPW-WPC family protein
PF3D7_0624400.1	conserved Plasmodium protein, unknown function
PF3D7_0624700.1	N-acetylglucosaminylphosphatidylinositol deacetylase, putative
PF3D7_0625300.1	DNA polymerase 1, putative
PF3D7_0625400.1	conserved Plasmodium protein, unknown function
PF3D7_0626300.1	3-oxoacyl-acyl-carrier protein synthase I/II
PF3D7_0628800.1	glutamyl-tRNA(Gln) amidotransferase subunit B
PF3D7_0628900.1	RAP protein, putative
PF3D7_0629200.1	DnaJ protein, putative
PF3D7_0629300.1	phospholipase, putative
PF3D7_0630400.1	conserved Plasmodium protein, unknown function
PF3D7_0631100.1	Plasmodium exported protein (PHISTb), unknown function
PF3D7_0631400.1	Pfmc-2TM Maurer's cleft two transmembrane protein
PF3D7_0631500.1	exported protein family 3
PF3D7_0631600.1	exported protein family 4
PF3D7_0631800.1	rifin
PF3D7_0631900.1	stevor
PF3D7_0632100.1	rifin
PF3D7_0632200.1	rifin
PF3D7_0632300.1	rifin
PF3D7_0632400.1	rifin
PF3D7_0632700.1	rifin
PF3D7_0700200.1	rifin
PF3D7_0700400.1	stevor
PF3D7_0700500.1	rifin
PF3D7_0700800.1	Pfmc-2TM Maurer's cleft two transmembrane protein
PF3D7_0701100.1	rifin
PF3D7_0701500.1	exported protein family 3
PF3D7_0701600.1	Pfmc-2TM Maurer's cleft two transmembrane protein
PF3D7_0701800.1	rifin
PF3D7_0702000.1	Plasmodium exported protein (hyp12), unknown function
PF3D7_0702300.1	sporozoite threonine and asparagine-rich protein
PF3D7_0702600.1	chitinase precursor fragment, truncated
PF3D7_0703500.1	erythrocyte membrane-associated antigen
PF3D7_0704900.1	peptide chain release factor 2
PF3D7_0705500.1	inositol-phosphate phosphatase, putative
PF3D7_0705800.1	cysteine-rich secretory protein, putative
PF3D7_0706100.1	conserved Plasmodium protein, unknown function
PF3D7_0707300.1	rhoptry-associated membrane antigen
PF3D7_0707800.1	RAP protein, putative
PF3D7_0708200.1	conserved Plasmodium protein, unknown function
PF3D7_0709100.1	Cg1 protein
PF3D7_0709800.1	conserved protein, unknown function
PF3D7_0710300.1	conserved Plasmodium membrane protein, unknown function
PF3D7_0710500.1	conserved Plasmodium protein, unknown function
PF3D7_0711000.1	AAA family ATPase, CDC48 subfamily
PF3D7_0711200.1	conserved Plasmodium protein, unknown function
PF3D7_0713000.1	rifin
PF3D7_0713100.1	Pfmc-2TM Maurer's cleft two transmembrane protein
PF3D7_0713600.1	mitochondrial ribosomal protein S5 precursor, putative
PF3D7_0716600.1	cysteine desulfurase
PF3D7_0716900.1	drug/metabolite transporter, putative
PF3D7_0718300.1	cysteine repeat modular protein 2
PF3D7_0719800.1	conserved Plasmodium protein, unknown function
PF3D7_0721100.1	conserved Plasmodium protein, unknown function
PF3D7_0721700.1	secreted ookinete protein, putative
PF3D7_0721900.1	V-type ATPase V0 subunit e, putative
PF3D7_0722800.1	conserved Plasmodium protein, unknown function
PF3D7_0723200.1	conserved Plasmodium protein, unknown function
PF3D7_0723700.1	metallo-hydrolase/oxidoreductase, putative
PF3D7_0724400.1	mitochondrial import inner membrane translocase subunit TIM14, putative
PF3D7_0725400.1	conserved Plasmodium protein, unknown function
PF3D7_0726700.1	conserved Plasmodium protein, unknown function
PF3D7_0727100.1	conserved Plasmodium protein, unknown function
PF3D7_0727500.1	mTERF domain-containing protein, putative
PF3D7_0728800.1	conserved Plasmodium protein, unknown function
PF3D7_0729200.1	1-cys peroxiredoxin
PF3D7_0730000.1	conserved Plasmodium protein, unknown function
PF3D7_0731500.1	erythrocyte binding antigen-175
PF3D7_0731600.1	acyl-CoA synthetase
PF3D7_0731700.1	Plasmodium exported protein (hyp9), unknown function
PF3D7_0731800.1	alpha/beta hydrolase, putative
PF3D7_0732000.1	stevor
PF3D7_0732300.1	rifin
PF3D7_0732400.1	rifin
PF3D7_0732500.1	rifin
PF3D7_0732700.1	rifin
PF3D7_0732800.1	erythrocyte membrane protein 1 (PfEMP1), exon 2
PF3D7_0732900.1	rifin
PF3D7_0800400.1	rifin
PF3D7_0800500.1	rifin
PF3D7_0800600.1	Plasmodium exported protein (PHISTa), unknown function
PF3D7_0800800.1	Plasmodium exported protein (hyp7), unknown function
PF3D7_0801000.1	Plasmodium exported protein (PHISTc), unknown function
PF3D7_0803600.1	conserved Plasmodium protein, unknown function
PF3D7_0804400.1	methionine aminopeptidase 1c, putative
PF3D7_0805600.1	PAP2-like protein, putative
PF3D7_0806200.1	C-mannosyltransferase, putative
PF3D7_0806900.1	conserved Plasmodium protein, unknown function
PF3D7_0807700.1	serine protease DegP
PF3D7_0808800.1	rifin
PF3D7_0808900.1	rifin
PF3D7_0809400.1	conserved Plasmodium protein, unknown function
PF3D7_0810100.1	apicoplast ribosomal protein L33 precursor, putative
PF3D7_0811900.1	RNA-binding protein, putative
PF3D7_0812200.1	trypsin-like serine protease, putative
PF3D7_0812220.1	GTPase, putative
PF3D7_0813700.1	ABC transporter F family member 1, putative
PF3D7_0814000.1	60S ribosomal protein L13-2, putative
PF3D7_0815000.1	selenoprotein
PF3D7_0815700.1	ubiquitin
PF3D7_0815900.1	dihydrolipoyl dehydrogenase, apicoplast
PF3D7_0816600.1	chaperone protein ClpB1
PF3D7_0817100.1	tRNA modification GTPase, putative
PF3D7_0817700.1	rhoptry neck protein 5
PF3D7_0818600.1	BEM46-like protein, putative
PF3D7_0819200.1	perforin-like protein 5
PF3D7_0819400.1	perforin-like protein 4
PF3D7_0819700.1	conserved Plasmodium protein, unknown function
PF3D7_0820100.1	conserved Plasmodium protein, unknown function
PF3D7_0820300.1	conserved Plasmodium protein, unknown function
PF3D7_0820600.1	conserved Plasmodium membrane protein, unknown function
PF3D7_0820800.1	conserved Plasmodium protein, unknown function
PF3D7_0822700.1	thrombospondin-related protein 1, putative
PF3D7_0823600.1	lipoate-protein ligase B
PF3D7_0824600.1	Fe-S cluster assembly protein DRE2, putative
PF3D7_0825200.1	translation initiation factor IF-3
PF3D7_0825700.1	conserved Plasmodium protein, unknown function
PF3D7_0825800.1	conserved Plasmodium protein, unknown function
PF3D7_0826400.1	dehydrodolichyl diphosphate synthetase, putative
PF3D7_0827400.1	conserved Plasmodium protein, unknown function
PF3D7_0827500.1	apicoplast ribosomal protein L21 precursor, putative
PF3D7_0827600.1	conserved Plasmodium protein, unknown function
PF3D7_0828200.1	leucine--tRNA ligase, putative
PF3D7_0830400.1	conserved Plasmodium protein, unknown function
PF3D7_0830900.1	Plasmodium exported protein, unknown function
PF3D7_0832000.1	stevor
PF3D7_0832400.1	stevor
PF3D7_0832600.1	stevor
PF3D7_0832900.1	stevor
PF3D7_0833200.1	rifin
PF3D7_0833400.1	rifin
PF3D7_0900200.1	rifin
PF3D7_0900300.1	rifin
PF3D7_0900500.1	rifin
PF3D7_0900600.1	rifin
PF3D7_0900900.1	stevor
PF3D7_0901000.1	rifin
PF3D7_0901100.1	rifin
PF3D7_0901400.1	rifin
PF3D7_0901500.1	rifin
PF3D7_0901600.1	stevor
PF3D7_0901700.1	Plasmodium exported protein (hyp5), unknown function
PF3D7_0902200.1	serine/threonine protein kinase, FIKK family
PF3D7_0902400.1	serine/threonine protein kinase, FIKK family
PF3D7_0902500.1	serine/threonine protein kinase, FIKK family
PF3D7_0902600.1	serine/threonine protein kinase, FIKK family
PF3D7_0902900.1	conserved Plasmodium protein, unknown function
PF3D7_0903800.1	LCCL domain-containing protein
PF3D7_0904200.1	PH domain-containing protein, putative
PF3D7_0904300.1	conserved protein, unknown function
PF3D7_0904400.1	signal peptidase complex subunit 3, putative
PF3D7_0904700.1	bacterial histone-like protein
PF3D7_0905000.1	conserved Plasmodium protein, unknown function
PF3D7_0905400.1	high molecular weight rhoptry protein 3
PF3D7_0906200.1	conserved Plasmodium protein, unknown function
PF3D7_0907800.1	apicoplast ribosomal protein L35 precursor, putative
PF3D7_0907900.1	peptide deformylase
PF3D7_0908100.1	conserved Plasmodium membrane protein, unknown function
PF3D7_0908300.1	conserved protein, unknown function
PF3D7_0908300.2	conserved protein, unknown function
PF3D7_0909200.1	GDP-fucose protein O-fucosyltransferase 2, putative
PF3D7_0909600.1	conserved Plasmodium protein, unknown function
PF3D7_0910300.1	conserved Plasmodium protein, unknown function
PF3D7_0910600.1	SNARE protein
PF3D7_0911600.1	conserved Plasmodium protein, unknown function
PF3D7_0911700.1	GTP-binding protein, putative
PF3D7_0911900.1	falstatin
PF3D7_0912200.1	conserved Plasmodium membrane protein, unknown function
PF3D7_0912400.1	alkaline phosphatase, putative
PF3D7_0913500.1	protease, putative
PF3D7_0913700.1	conserved Plasmodium protein, unknown function
PF3D7_0913900.1	arginine--tRNA ligase, putative
PF3D7_0914000.1	pseudouridylate synthase, putative
PF3D7_0914200.1	phospholipid or glycerol acyltransferase, putative
PF3D7_0914300.1	met-10+ like protein, putative
PF3D7_0916100.1	thioredoxin 3
PF3D7_0916500.1	ubiquitin fusion degradation protein 1
PF3D7_0917100.1	N-glycosylase/DNA lyase, putative
PF3D7_0917900.1	heat shock protein 70
PF3D7_0918000.1	glideosome-associated protein 50
PF3D7_0918200.1	50S ribosomal protein L3, apicoplast, putative
PF3D7_0918400.1	conserved Plasmodium protein, unknown function
PF3D7_0918800.1	dihydrouridine synthase, putative
PF3D7_0919100.1	DnaJ protein, putative
PF3D7_0919500.1	major facilitator superfamily domain-containing protein, putative
PF3D7_0919600.1	dolichyl-diphosphooligosaccharide--protein glycosyltransferase, putative
PF3D7_0920200.1	CS domain protein, putative
PF3D7_0920600.1	conserved Plasmodium protein, unknown function
PF3D7_0921400.1	NifU-like scaffold protein, putative
PF3D7_0921500.1	conserved Plasmodium protein, unknown function
PF3D7_0921700.1	conserved Plasmodium protein, unknown function
PF3D7_0922300.1	conserved Plasmodium protein, unknown function
PF3D7_0923200.1	nitric oxide synthase, putative
PF3D7_0923300.1	perforin-like protein 3
PF3D7_0924500.1	conserved Plasmodium membrane protein, unknown function
PF3D7_0924700.1	splicing factor 3A subunit 3, putative
PF3D7_0924800.1	telomeric repeat binding factor 1, putative
PF3D7_0925100.1	conserved Plasmodium protein, unknown function
PF3D7_0925300.1	proline--tRNA ligase, putative
PF3D7_0926200.1	conserved Plasmodium protein, unknown function
PF3D7_0926400.1	monocarboxylate transporter, putative
PF3D7_0929900.1	conserved Plasmodium protein, unknown function
PF3D7_0930100.1	conserved Plasmodium protein, unknown function
PF3D7_0930500.1	diacylglycerol kinase, putative
PF3D7_0931200.1	selenoprotein
PF3D7_0931500.1	conserved Plasmodium protein, unknown function
PF3D7_0932500.1	palmitoyltransferase DHHC6, putative
PF3D7_0932600.1	apicoplast ribosomal protein S6, putative
PF3D7_0933300.1	conserved Plasmodium protein, unknown function
PF3D7_0934000.1	histidine--tRNA ligase, putative
PF3D7_0934600.1	conserved Plasmodium protein, unknown function
PF3D7_0935100.1	protein kish, putative
PF3D7_0935300.1	phosphatidylinositol N-acetylglucosaminyltransferase subunit P, putative
PF3D7_0936100.1	early transcribed membrane protein
PF3D7_0936200.1	Plasmodium exported protein (hyp11), unknown function
PF3D7_0936400.1	ring-exported protein 4
PF3D7_0936500.1	virulence-associated protein 1
PF3D7_0937000.1	Plasmodium exported protein (PHISTb), unknown function
PF3D7_0937100.1	Plasmodium exported protein, unknown function
PF3D7_0937300.1	rifin
PF3D7_0937700.1	rifin
PF3D7_1000200.1	rifin
PF3D7_1000300.1	rifin
PF3D7_1000600.1	rifin
PF3D7_1001000.1	Plasmodium exported protein (hyp12), unknown function
PF3D7_1001400.1	exported lipase 1
PF3D7_1001600.1	exported lipase 2
PF3D7_1001700.1	Plasmodium exported protein (PHISTc), unknown function
PF3D7_1002000.1	Plasmodium exported protein (hyp2), unknown function
PF3D7_1002300.1	conserved Plasmodium protein, unknown function
PF3D7_1002600.1	conserved Plasmodium protein, unknown function
PF3D7_1003200.1	ribosome-binding factor A, putative
PF3D7_1004800.1	ADP/ATP carrier protein, putative
PF3D7_1005000.1	methionine--tRNA ligase, putative
PF3D7_1005300.1	conserved Plasmodium protein, unknown function
PF3D7_1005900.1	conserved Plasmodium protein, unknown function
PF3D7_1006300.1	conserved Plasmodium protein, unknown function
PF3D7_1007000.1	conserved membrane protein, unknown function
PF3D7_1008500.1	conserved Plasmodium membrane protein, unknown function
PF3D7_1009100.1	conserved Plasmodium membrane protein, unknown function
PF3D7_1009600.1	protein phosphatase, putative
PF3D7_1011900.1	heme oxygenase
PF3D7_1012200.1	rhoptry associated adhesin
PF3D7_1013300.1	conserved Plasmodium protein, unknown function
PF3D7_1013700.1	conserved Plasmodium protein, unknown function
PF3D7_1014100.1	conserved Plasmodium protein, unknown function
PF3D7_1014200.1	male gamete fusion factor HAP2, putative
PF3D7_1015200.1	cysteine--tRNA ligase
PF3D7_1015200.2	cysteine--tRNA ligase
PF3D7_1016100.1	conserved Plasmodium protein, unknown function
PF3D7_1017100.1	rhoptry neck protein 12
PF3D7_1017300.2	golgi re-assembly stacking protein 1, golgi re-assembly stacking protein 2
PF3D7_1018000.1	tRNA pseudouridine synthase, putative
PF3D7_1018300.1	conserved Plasmodium protein, unknown function
PF3D7_1019800.1	tRNA methyltransferase, putative
PF3D7_1020800.1	dihydrolipoamide acyltransferase component E2
PF3D7_1020900.1	ADP-ribosylation factor
PF3D7_1021000.1	conserved Plasmodium protein, unknown function
PF3D7_1021300.1	conserved Plasmodium membrane protein, unknown function
PF3D7_1021400.1	endomembrane protein 70, putative
PF3D7_1021700.1	conserved Plasmodium membrane protein, unknown function
PF3D7_1022800.1	4-hydroxy-3-methylbut-2-en-1-yl diphosphate synthase
PF3D7_1023400.1	HORMA domain protein, putative
PF3D7_1024000.1	conserved Plasmodium protein, unknown function
PF3D7_1024400.1	conserved Plasmodium protein, unknown function
PF3D7_1025300.1	conserved Plasmodium protein, unknown function
PF3D7_1025700.1	conserved Plasmodium protein, unknown function
PF3D7_1026300.1	conserved Plasmodium protein, unknown function
PF3D7_1031900.1	conserved Plasmodium protein, unknown function
PF3D7_1032000.1	ribosome maturation factor RimM, putative
PF3D7_1033800.1	plasmepsin VII
PF3D7_1034100.1	conserved Plasmodium protein, unknown function
PF3D7_1034200.1	apicoplast ribosomal protein L27 precursor, putative
PF3D7_1034700.1	ADP-ribosylation factor, putative
PF3D7_1034900.1	methionine--tRNA ligase
PF3D7_1035300.1	glutamate-rich protein
PF3D7_1035700.1	duffy binding-like merozoite surface protein
PF3D7_1036400.1	liver stage antigen 1
PF3D7_1037000.1	DNA polymerase zeta catalytic subunit, putative
PF3D7_1037100.1	pyruvate kinase 2
PF3D7_1038000.1	antigen UB05
PF3D7_1038000.2	antigen UB05
PF3D7_1038200.1	conserved Plasmodium protein, unknown function
PF3D7_1039700.1	Pfmc-2TM Maurer's cleft two transmembrane protein
PF3D7_1039800.1	exported protein family 3
PF3D7_1039900.1	exported protein family 4
PF3D7_1040000.1	rifin
PF3D7_1040200.1	stevor
PF3D7_1040500.1	rifin
PF3D7_1040600.1	rifin
PF3D7_1040800.1	rifin
PF3D7_1040900.1	rifin
PF3D7_1041000.1	rifin
PF3D7_1041100.1	rifin
PF3D7_1041200.1	rifin
PF3D7_1100500.1	rifin
PF3D7_1100800.1	Pfmc-2TM Maurer's cleft two transmembrane protein
PF3D7_1101100.1	rifin
PF3D7_1101200.1	rifin
PF3D7_1101300.1	rifin
PF3D7_1101500.1	exported protein family 4
PF3D7_1101600.1	exported protein family 3
PF3D7_1101700.1	Pfmc-2TM Maurer's cleft two transmembrane protein
PF3D7_1102300.1	Plasmodium exported protein, unknown function
PF3D7_1102700.1	early transcribed membrane protein 11.1
PF3D7_1103400.1	FeS cluster assembly protein SufD, putative
PF3D7_1103500.1	CPW-WPC family protein
PF3D7_1104800.1	metabolite/drug transporter, putative
PF3D7_1105300.1	conserved Plasmodium protein, unknown function
PF3D7_1105600.1	translocon component PTEX88
PF3D7_1105900.1	conserved Plasmodium membrane protein, unknown function
PF3D7_1106100.1	apicoplast ribosomal protein S15 precursor, putative
PF3D7_1106200.1	conserved Plasmodium protein, unknown function
PF3D7_1106300.1	exonuclease, putative
PF3D7_1106500.1	conserved Plasmodium protein, unknown function
PF3D7_1114800.1	glycerol-3-phosphate dehydrogenase, putative
PF3D7_1115000.1	conserved Plasmodium protein, unknown function
PF3D7_1115100.1	conserved Plasmodium protein, unknown function
PF3D7_1115600.1	peptidyl-prolyl cis-trans isomerase
PF3D7_1115900.1	palmitoyltransferase DHHC9
PF3D7_1116700.1	dipeptidyl aminopeptidase 1
PF3D7_1117200.1	conserved Plasmodium protein, unknown function
PF3D7_1117300.1	conserved Plasmodium protein, unknown function
PF3D7_1117500.1	tyrosine--tRNA ligase
PF3D7_1117600.1	peptidyl-tRNA hydrolase ICT1, peptidyl-tRNA hydrolase ICT1, putative
PF3D7_1117600.2	peptidyl-tRNA hydrolase ICT1, peptidyl-tRNA hydrolase ICT1, putative
PF3D7_1118100.1	AP-1 complex subunit sigma, putative
PF3D7_1118900.1	conserved Plasmodium protein, unknown function
PF3D7_1119000.1	acyl-CoA-binding protein, putative
PF3D7_1120200.1	conserved Plasmodium protein, unknown function
PF3D7_1120500.1	tRNA nucleotidyltransferase, putative
PF3D7_1120600.1	conserved Plasmodium protein, unknown function
PF3D7_1121800.1	petidase, M16 family
PF3D7_1122100.1	GPI transamidase component GPI16, putative
PF3D7_1122300.1	conserved Plasmodium protein, unknown function
PF3D7_1122700.1	conserved Plasmodium protein, unknown function
PF3D7_1123500.1	conserved Plasmodium protein, unknown function
PF3D7_1124000.1	endoplasmic reticulum oxidoreductin, putative
PF3D7_1124500.1	pyruvate dehydrogenase E1 component subunit alpha
PF3D7_1125000.1	conserved Plasmodium protein, unknown function
PF3D7_1125300.1	DNA-directed RNA polymerase
PF3D7_1126000.1	threonine--tRNA ligase
PF3D7_1127400.1	conserved Plasmodium protein, unknown function
PF3D7_1127500.1	protein disulfide-isomerase, putative
PF3D7_1128700.1	GPI-anchor transamidase, putative
PF3D7_1131100.1	serpentine receptor, putative
PF3D7_1131900.1	conserved Plasmodium protein, unknown function
PF3D7_1133000.1	conserved Plasmodium protein, unknown function
PF3D7_1133800.1	RNA (uracil-5-)methyltransferase, putative
PF3D7_1134100.1	protein disulfide isomerase
PF3D7_1135000.2	PQ-loop repeat-containing protein, unspecified product
PF3D7_1135000.3	PQ-loop repeat-containing protein, unspecified product
PF3D7_1135400.1	conserved Plasmodium protein, unknown function
PF3D7_1136100.1	conserved Plasmodium protein, unknown function
PF3D7_1136900.1	subtilisin-like protease 2
PF3D7_1137500.1	apicoplast ribosomal protein S14p/S29e precursor, putative
PF3D7_1140000.1	carbonic anhydrase
PF3D7_1141600.1	dolichol-phosphate mannosyltransferase
PF3D7_1142000.1	conserved Plasmodium protein, unknown function
PF3D7_1143000.1	alpha/beta hydrolase, putative
PF3D7_1143200.1	DnaJ protein, putative
PF3D7_1144100.1	mitochondrial large subunit ribosomal protein, putative
PF3D7_1144700.1	apicoplast import protein Tic20, putative
PF3D7_1145500.1	ABC transporter B family member 3, putative
PF3D7_1146100.1	conserved Plasmodium protein, unknown function
PF3D7_1148700.1	Plasmodium exported protein (PHISTc), unknown function
PF3D7_1149300.1	serine/threonine protein kinase, FIKK family
PF3D7_1149400.1	Plasmodium exported protein, unknown function
PF3D7_1149800.1	rifin
PF3D7_1149900.1	stevor
PF3D7_1150200.1	rifin
PF3D7_1200200.1	rifin
PF3D7_1200300.1	rifin
PF3D7_1200700.1	acyl-CoA synthetase
PF3D7_1200800.1	serine/threonine protein kinase, FIKK family
PF3D7_1201400.1	Plasmodium exported protein, unknown function
PF3D7_1201600.1	NIMA related kinase 3
PF3D7_1202600.1	conserved protein, unknown function
PF3D7_1204400.1	conserved Plasmodium membrane protein, unknown function
PF3D7_1204900.1	probable protein, unknown function
PF3D7_1205300.1	conserved Plasmodium protein, unknown function
PF3D7_1207300.1	conserved Plasmodium protein, unknown function
PF3D7_1207500.1	RNA-binding protein, putative
PF3D7_1207600.1	tRNA delta(2)-isopentenylpyrophosphate transferase, putative
PF3D7_1208000.1	apicoplast ribosomal protein L29 precursor, putative
PF3D7_1208200.1	cysteine repeat modular protein 3
PF3D7_1209600.1	porphobilinogen deaminase
PF3D7_1210000.1	50S ribosomal protein L1, apicoplast, putative
PF3D7_1212000.1	glutathione peroxidase-like thioredoxin peroxidase
PF3D7_1212100.1	peripheral plastid protein 1, putative
PF3D7_1212500.1	glycerol-3-phosphate 1-O-acyltransferase
PF3D7_1213500.1	integral membrane protein GPR180, putative
PF3D7_1214500.1	conserved Plasmodium protein, unknown function
PF3D7_1214700.1	conserved Plasmodium protein, unknown function
PF3D7_1214800.1	conserved Plasmodium protein, unknown function
PF3D7_1215900.1	serpentine receptor, putative
PF3D7_1216000.1	serine--tRNA ligase, putative
PF3D7_1216400.1	conserved Plasmodium membrane protein, unknown function
PF3D7_1216700.1	perforin-like protein 2
PF3D7_1217000.1	conserved Plasmodium protein, unknown function
PF3D7_1217100.1	meiotic recombination protein SPO11, putative
PF3D7_1217100.2	meiotic recombination protein SPO11, putative
PF3D7_1217300.1	GTP-binding protein, putative
PF3D7_1218100.1	conserved Plasmodium protein, unknown function
PF3D7_1220600.1	conserved Plasmodium protein, unknown function
PF3D7_1221100.1	conserved Plasmodium protein, unknown function
PF3D7_1221700.1	FbpA domain protein, putative
PF3D7_1221800.1	conserved Plasmodium protein, unknown function
PF3D7_1221900.1	conserved Plasmodium membrane protein, unknown function
PF3D7_1222000.1	tRNA-splicing ligase RtcB, putative
PF3D7_1223300.1	DNA gyrase subunit A
PF3D7_1225100.1	isoleucine--tRNA ligase, putative
PF3D7_1226000.1	conserved Plasmodium protein, unknown function
PF3D7_1226900.1	conserved Plasmodium protein, unknown function
PF3D7_1227900.1	RNA pseudouridylate synthase, putative
PF3D7_1228700.1	conserved Plasmodium protein, unknown function
PF3D7_1229300.1	conserved Plasmodium protein, unknown function
PF3D7_1229600.1	conserved Plasmodium protein, unknown function
PF3D7_1231700.1	conserved Plasmodium protein, unknown function
PF3D7_1232000.1	phenylalanine--tRNA ligase
PF3D7_1232100.1	60 kDa chaperonin
PF3D7_1234400.1	aspartyl protease, putative
PF3D7_1234500.1	conserved Plasmodium protein, unknown function
PF3D7_1234600.1	protein TOC75, putative
PF3D7_1234700.1	upregulated in late gametocytes ULG8
PF3D7_1236400.1	conserved Plasmodium protein, unknown function
PF3D7_1236700.1	S-adenosyl-methyltransferase, putative
PF3D7_1236800.1	protein-S-isoprenylcysteine O-methyltransferase, putative
PF3D7_1237100.1	conserved Plasmodium protein, unknown function
PF3D7_1237900.1	conserved Plasmodium protein, unknown function
PF3D7_1238000.1	COPI associated protein, putative
PF3D7_1239500.1	DNA gyrase subunit B
PF3D7_1240100.1	early transcribed membrane protein 12
PF3D7_1241900.1	tetratricopeptide repeat protein, putative
PF3D7_1242000.1	conserved Plasmodium protein, unknown function
PF3D7_1242200.1	queuine tRNA-ribosyltransferase, putative
PF3D7_1244000.1	glucose inhibited division protein a homologue, putative
PF3D7_1244400.1	RNA-binding protein, putative
PF3D7_1244500.1	conserved Plasmodium protein, unknown function
PF3D7_1245800.1	epsin, putative
PF3D7_1246000.1	conserved Plasmodium protein, unknown function
PF3D7_1247600.1	conserved Plasmodium protein, unknown function
PF3D7_1247800.1	dipeptidyl aminopeptidase 2
PF3D7_1248300.1	conserved Plasmodium membrane protein, unknown function
PF3D7_1248600.1	conserved Plasmodium protein, unknown function
PF3D7_1249900.1	apicoplast dimethyladenosine synthase, putative
PF3D7_1250100.1	osmiophilic body protein G377
PF3D7_1250200.1	CSC1-like protein, putative
PF3D7_1251000.1	conserved Plasmodium protein, unknown function
PF3D7_1251700.1	tryptophan--tRNA ligase
PF3D7_1252100.1	rhoptry neck protein 3
PF3D7_1252200.1	chitinase
PF3D7_1253000.1	gametocyte erythrocyte cytosolic protein
PF3D7_1253200.1	hypothetical protein
PF3D7_1253400.1	acyl-CoA synthetase
PF3D7_1253500.1	Plasmodium exported protein, unknown function
PF3D7_1253700.1	rifin
PF3D7_1254000.1	rifin
PF3D7_1254100.1	stevor
PF3D7_1254200.1	rifin
PF3D7_1254300.1	stevor
PF3D7_1254600.1	stevor
PF3D7_1255000.1	rifin
PF3D7_1255100.1	rifin
PF3D7_1300200.1	rifin
PF3D7_1300500.1	rifin
PF3D7_1300600.1	rifin
PF3D7_1300900.1	stevor
PF3D7_1301500.1	Plasmodium exported protein (PHISTa), unknown function
PF3D7_1301600.1	erythrocyte binding antigen-140
PF3D7_1301700.1	CX3CL1-binding protein 2
PF3D7_1301900.1	Plasmodium exported protein, unknown function
PF3D7_1302200.1	early transcribed membrane protein 13
PF3D7_1302300.1	Plasmodium exported protein, unknown function
PF3D7_1304100.1	DNA ligase I
PF3D7_1304600.1	conserved Plasmodium protein, unknown function
PF3D7_1305100.1	conserved Plasmodium protein, unknown function
PF3D7_1306200.1	conserved Plasmodium protein, unknown function
PF3D7_1306500.1	MORN repeat protein, putative
PF3D7_1307500.1	conserved Plasmodium protein, unknown function
PF3D7_1307600.1	DNA-directed RNA polymerase alpha chain, putative
PF3D7_1308800.1	tyrosine recombinase
PF3D7_1310200.1	conserved Plasmodium protein, unknown function
PF3D7_1310500.1	conserved protein, unknown function
PF3D7_1311800.1	M1-family alanyl aminopeptidase
PF3D7_1312000.1	malonyl CoA-acyl carrier protein transacylase
PF3D7_1313200.1	methionyl-tRNA formyltransferase, putative
PF3D7_1313300.1	peptidyl-prolyl cis-trans isomerase, putative
PF3D7_1313400.1	DEAD box helicase, putative
PF3D7_1314500.1	cop-coated vesicle membrane protein p24 precursor, putative
PF3D7_1315200.1	conserved Plasmodium protein, unknown function
PF3D7_1315600.1	CDP-diacylglycerol--inositol 3-phosphatidyltransferase
PF3D7_1316200.1	ADP-ribosylation factor, putative
PF3D7_1316300.1	conserved Plasmodium protein, unknown function
PF3D7_1316700.1	conserved Plasmodium protein, unknown function
PF3D7_1318100.1	ferredoxin, putative
PF3D7_1318200.1	glycerol-3-phosphate 1-O-acyltransferase
PF3D7_1319800.1	conserved Plasmodium protein, unknown function
PF3D7_1319900.1	conserved Plasmodium protein, unknown function
PF3D7_1320000.1	golgi protein 1
PF3D7_1320100.1	ATP-dependent Clp protease adapter protein ClpS
PF3D7_1320400.1	type I signal peptidase
PF3D7_1321100.1	conserved Plasmodium protein, unknown function
PF3D7_1321900.1	conserved Plasmodium protein, unknown function
PF3D7_1322000.1	nucleoside-diphosphatase, putative
PF3D7_1322900.1	conserved Plasmodium protein, unknown function
PF3D7_1323000.1	beta-hydroxyacyl-ACP dehydratase
PF3D7_1323500.1	plasmepsin V
PF3D7_1323600.1	conserved Plasmodium protein, unknown function
PF3D7_1324300.1	conserved Plasmodium membrane protein, unknown function
PF3D7_1326000.1	conserved Plasmodium protein, unknown function
PF3D7_1330100.1	conserved Plasmodium protein, unknown function
PF3D7_1330200.1	conserved Plasmodium protein, unknown function
PF3D7_1331400.1	CPW-WPC family protein
PF3D7_1331600.1	protein tyrosine phosphatase-like protein, putative
PF3D7_1332100.1	conserved Plasmodium membrane protein, unknown function
PF3D7_1333000.1	20 kDa chaperonin
PF3D7_1333200.1	ubiquitin-activating enzyme
PF3D7_1333300.1	transmembrane protein Tmp21 homologue, putative
PF3D7_1334600.1	MSP7-like protein
PF3D7_1334800.1	MSP7-like protein
PF3D7_1335300.1	reticulocyte binding protein 2 homologue b
PF3D7_1335400.1	reticulocyte binding protein 2 homologue a
PF3D7_1336600.1	conserved Plasmodium protein, unknown function
PF3D7_1336900.1	tryptophan--tRNA ligase
PF3D7_1337200.1	1-deoxy-D-xylulose 5-phosphate synthase
PF3D7_1338000.1	LMBR1 domain-containing protein, putative
PF3D7_1338600.1	conserved Plasmodium protein, unknown function
PF3D7_1338800.1	CPW-WPC family protein
PF3D7_1338900.1	serine/threonine protein kinase, putative
PF3D7_1340000.1	secreted ookinete protein, putative
PF3D7_1340200.1	conserved Plasmodium protein, unknown function
PF3D7_1343500.1	conserved Plasmodium protein, unknown function
PF3D7_1344200.1	heat shock protein 110, putative
PF3D7_1344600.1	lipoyl synthase
PF3D7_1344800.1	aspartate carbamoyltransferase
PF3D7_1345100.1	thioredoxin 2
PF3D7_1345200.1	rhomboid protease ROM6, putative
PF3D7_1345500.1	ubiquitin-conjugating enzyme E2
PF3D7_1346700.1	6-cysteine protein
PF3D7_1347600.1	conserved Plasmodium protein, unknown function
PF3D7_1349900.1	conserved Plasmodium protein, unknown function
PF3D7_1350500.1	conserved Plasmodium protein, unknown function
PF3D7_1350600.1	conserved Plasmodium protein, unknown function
PF3D7_1350700.1	N6-adenine-specific methylase, putative
PF3D7_1351200.1	conserved Plasmodium protein, unknown function
PF3D7_1351300.1	conserved Plasmodium membrane protein, unknown function
PF3D7_1351800.1	conserved Plasmodium protein, unknown function
PF3D7_1351800.2	conserved Plasmodium protein, unknown function
PF3D7_1352000.1	conserved Plasmodium protein, unknown function
PF3D7_1352500.1	thioredoxin-related protein, putative
PF3D7_1352900.1	Plasmodium exported protein, unknown function
PF3D7_1353300.1	conserved Plasmodium protein, unknown function
PF3D7_1353600.1	ER lumen protein retaining receptor
PF3D7_1357200.1	glutamate--tRNA ligase
PF3D7_1358000.1	patatin-like phospholipase, putative
PF3D7_1358300.1	rhomboid protease ROM7
PF3D7_1358700.1	YOP1-like protein, putative
PF3D7_1360200.1	ER membrane protein complex subunit 3, putative
PF3D7_1360300.1	conserved Plasmodium protein, unknown function
PF3D7_1360800.1	falcilysin
PF3D7_1362300.1	conserved protein, unknown function
PF3D7_1363700.1	conserved Plasmodium protein, unknown function
PF3D7_1363800.1	nuclear fusion protein, putative
PF3D7_1364100.1	6-cysteine protein
PF3D7_1364600.1	aldehyde reductase, putative
PF3D7_1365300.1	conserved Plasmodium protein, unknown function
PF3D7_1365400.1	ubiquitin-activating enzyme
PF3D7_1366200.1	conserved Plasmodium protein, unknown function
PF3D7_1366600.1	signal recognition particle receptor subunit alpha, putative
PF3D7_1366800.1	phosphatidylserine synthase, putative
PF3D7_1367100.1	U1 small nuclear ribonucleoprotein, putative
PF3D7_1367300.1	conserved Plasmodium protein, unknown function
PF3D7_1367500.1	NADH-cytochrome b5 reductase, putative
PF3D7_1367700.1	alanine--tRNA ligase
PF3D7_1367800.1	secreted ookinete protein, putative
PF3D7_1367900.1	conserved Plasmodium protein, unknown function
PF3D7_1368000.1	conserved Plasmodium protein, unknown function
PF3D7_1369600.1	conserved Plasmodium protein, unknown function
PF3D7_1371500.1	probable protein, unknown function
PF3D7_1371800.1	Plasmodium exported protein, unknown function
PF3D7_1371900.1	Plasmodium exported protein, unknown function
PF3D7_1372300.1	Plasmodium exported protein (PHIST), unknown function
PF3D7_1372400.1	acyl-CoA synthetase
PF3D7_1372700.1	rifin
PF3D7_1372800.1	stevor
PF3D7_1373300.1	rifin
PF3D7_1373400.1	rifin
PF3D7_1400200.1	rifin
PF3D7_1400300.1	rifin
PF3D7_1400400.1	rifin
PF3D7_1400700.1	stevor
PF3D7_1400800.1	rifin
PF3D7_1401200.1	Plasmodium exported protein, unknown function
PF3D7_1401700.1	conserved Plasmodium protein, unknown function
PF3D7_1403200.1	conserved Plasmodium protein, unknown function
PF3D7_1404300.1	secreted ookinete adhesive protein, putative
PF3D7_1404600.3	adenylyl cyclase alpha
PF3D7_1404700.1	conserved Plasmodium protein, unknown function
PF3D7_1404800.1	conserved Plasmodium protein, unknown function
PF3D7_1405400.1	DNA mismatch repair protein, putative
PF3D7_1406400.1	pentatricopeptide repeat domain-containing protein, putative
PF3D7_1406600.1	ATP-dependent Clp protease regulatory subunit ClpC, putative
PF3D7_1409100.1	aldo-keto reductase, putative
PF3D7_1409600.1	conserved Plasmodium protein, unknown function
PF3D7_1410400.1	rhoptry-associated protein 1
PF3D7_1410700.1	conserved Plasmodium protein, unknown function
PF3D7_1411400.1	plastid replication-repair enzyme
PF3D7_1411600.1	GTP-binding protein, putative
PF3D7_1411800.1	conserved Plasmodium protein, unknown function
PF3D7_1411900.1	p1/s1 nuclease, putative
PF3D7_1412000.1	p1/s1 nuclease, putative
PF3D7_1413400.1	30S ribosomal protein S9, putative
PF3D7_1413500.1	FeS assembly ATPase SufC
PF3D7_1413900.1	DnaJ protein, putative
PF3D7_1416000.1	conserved Plasmodium protein, unknown function
PF3D7_1416700.1	conserved Plasmodium protein, unknown function
PF3D7_1416800.1	lysine--tRNA ligase, putative
PF3D7_1418100.1	liver specific protein 1, putative
PF3D7_1419200.1	thioredoxin-like protein, putative
PF3D7_1420400.1	glycine--tRNA ligase
PF3D7_1420500.1	conserved Plasmodium membrane protein, unknown function
PF3D7_1420700.1	surface protein P113
PF3D7_1421900.1	copper transporter, putative
PF3D7_1422000.1	cytochrome c oxidase assembly protein COX14, putative
PF3D7_1422500.1	ERAD-associated E3 ubiquitin-protein ligase HRD1
PF3D7_1427000.1	conserved Plasmodium protein, unknown function
PF3D7_1427100.1	lipase, putative
PF3D7_1428600.1	peptide chain release factor 1
PF3D7_1429100.1	apicoplast ribosomal protein L15 precursor, putative
PF3D7_1429600.1	conserved Plasmodium protein, unknown function
PF3D7_1430700.1	NADP-specific glutamate dehydrogenase
PF3D7_1433600.1	signal peptidase complex subunit SPC1, putative
PF3D7_1433700.1	conserved Plasmodium protein, unknown function
PF3D7_1433900.1	protein kinase, putative
PF3D7_1436100.1	conserved Plasmodium membrane protein, unknown function
PF3D7_1436800.1	ATP-dependent Clp protease proteolytic subunit
PF3D7_1437100.1	conserved Plasmodium protein, unknown function
PF3D7_1439000.1	copper transporter
PF3D7_1439300.1	Sad1/UNC domain-containing protein, putative
PF3D7_1440200.1	stromal-processing peptidase, putative
PF3D7_1440300.1	porphobilinogen synthase
PF3D7_1442600.1	TRAP-like protein
PF3D7_1443600.1	gamma-tubulin complex component, putative
PF3D7_1443700.1	dephospho-CoA kinase, putative
PF3D7_1443900.1	heat shock protein 90, putative
PF3D7_1444300.1	1-acyl-sn-glycerol-3-phosphate acyltransferase, putative
PF3D7_1445800.1	conserved Plasmodium membrane protein, unknown function
PF3D7_1446300.1	conserved Plasmodium membrane protein, unknown function
PF3D7_1446400.1	pyruvate dehydrogenase E1 component subunit beta
PF3D7_1447600.1	conserved Plasmodium protein, unknown function
PF3D7_1448400.1	ubiquitin-protein ligase, putative
PF3D7_1448800.1	Appr-1-p processing domain protein
PF3D7_1452000.1	rhoptry neck protein 2
PF3D7_1452300.1	DER1-like protein
PF3D7_1453300.1	Yos1-like protein, putative
PF3D7_1453500.1	pyridine nucleotide transhydrogenase, putative
PF3D7_1453700.1	co-chaperone p23
PF3D7_1454100.1	tRNA intron endonuclease, putative
PF3D7_1454400.1	aminopeptidase P
PF3D7_1455900.1	polyprenol reductase, putative
PF3D7_1456900.1	conserved protein, unknown function
PF3D7_1459100.1	GTP-binding protein, putative
PF3D7_1459300.1	OPA3-like protein, putative
PF3D7_1459700.1	pyridoxal 5'-phosphate synthase, putative
PF3D7_1460900.1	apicoplast ribosomal protein S10, putative
PF3D7_1460900.2	apicoplast ribosomal protein S10, putative
PF3D7_1461700.1	conserved Plasmodium protein, unknown function
PF3D7_1463900.1	EF-hand calcium-binding domain-containing protein, putative
PF3D7_1464600.1	serine/threonine protein phosphatase UIS2, putative
PF3D7_1465500.1	potassium channel
PF3D7_1465700.1	plasmepsin VIII, putative
PF3D7_1466000.1	conserved Plasmodium protein, unknown function
PF3D7_1466500.1	conserved Plasmodium protein, unknown function
PF3D7_1467300.1	1-deoxy-D-xylulose 5-phosphate reductoisomerase
PF3D7_1467400.1	50S ribosomal protein L22, apicoplast, putative
PF3D7_1468500.1	derlin-1
PF3D7_1469000.1	translation initiation factor IF-1
PF3D7_1469200.1	shewanella-like protein phosphatase 1, putative
PF3D7_1469600.1	biotin carboxylase subunit of acetyl CoA carboxylase, putative
PF3D7_1470800.1	conserved Plasmodium protein, unknown function
PF3D7_1471100.1	exported protein 2
PF3D7_1471500.1	conserved protein, unknown function
PF3D7_1472300.1	conserved Plasmodium membrane protein, unknown function
PF3D7_1472700.1	DNA-directed RNA polymerase, alpha subunit, putative
PF3D7_1472800.1	conserved Plasmodium protein, unknown function
PF3D7_1474000.1	probable protein, unknown function
PF3D7_1475400.1	cysteine repeat modular protein 4
PF3D7_1475500.1	LCCL domain-containing protein
PF3D7_1476100.1	early transcribed membrane protein 14.2
PF3D7_1476600.1	Plasmodium exported protein, unknown function
PF3D7_1477100.1	Plasmodium exported protein (hyp6), unknown function
PF3D7_1477200.1	Plasmodium exported protein (hyp15), unknown function
PF3D7_1477700.1	Plasmodium exported protein (PHISTa), unknown function
PF3D7_1478100.1	Plasmodium exported protein (hyp13), unknown function
PF3D7_1478800.1	Plasmodium exported protein, unknown function
PF3D7_1479000.1	acyl-CoA synthetase
PF3D7_1479400.1	rifin
PF3D7_1479500.1	stevor
PF3D7_1479600.1	rifin
PF3D7_1479800.1	rifin
PF3D7_1479900.1	stevor

## Sheet: PlasmoAP
Reference	Annotation
PF3D7_0106900.1	2-C-methyl-D-erythritol 4-phosphate cytidylyltransferase, putative
PF3D7_0107900.1	conserved Plasmodium protein, unknown function
PF3D7_0111500.1	UMP-CMP kinase, putative
PF3D7_0203900.1	5'-3' exonuclease, N-terminal resolvase-like domain, putative
PF3D7_0204600.1	5'-3' exonuclease, putative
PF3D7_0206100.1	cysteine desulfuration protein SufE
PF3D7_0208500.1	acyl carrier protein
PF3D7_0209300.1	2C-methyl-D-erythritol 2,4-cyclodiphosphate synthase
PF3D7_0211400.1	beta-ketoacyl-ACP synthase III
PF3D7_0302600.1	ABC transporter B family member 4, putative
PF3D7_0305000.1	elongation factor Ts
PF3D7_0307400.1	ATP-dependent Clp protease proteolytic subunit
PF3D7_0307800.1	conserved Plasmodium protein, unknown function
PF3D7_0311200.1	valine--tRNA ligase, putative
PF3D7_0313700.1	conserved Plasmodium protein, unknown function, unspecified product
PF3D7_0313800.1	conserved Plasmodium protein, unknown function
PF3D7_0314300.1	DER1-like protein
PF3D7_0316300.2	inorganic pyrophosphatase, putative
PF3D7_0316400.1	conserved Plasmodium protein, unknown function
PF3D7_0319200.1	endonuclease/exonuclease/phosphatase family protein, putative
PF3D7_0321000.1	conserved Plasmodium protein, unknown function
PF3D7_0408900.1	tRNA N6-adenosine threonylcarbamoyltransferase
PF3D7_0408900.2	tRNA N6-adenosine threonylcarbamoyltransferase
PF3D7_0410700.1	ribosome biogenesis GTPase A, putative
PF3D7_0411200.1	conserved Plasmodium protein, unknown function
PF3D7_0414100.1	conserved Plasmodium membrane protein, unknown function
PF3D7_0414700.1	GTP-binding protein, putative
PF3D7_0416100.1	glutamyl-tRNA(Gln) amidotransferase subunit A
PF3D7_0503100.1	4-diphosphocytidyl-2-C-methyl-D-erythritol kinase, putative
PF3D7_0505400.1	conserved Plasmodium protein, unknown function
PF3D7_0508800.1	single-stranded DNA-binding protein
PF3D7_0509600.1	asparagine--tRNA ligase
PF3D7_0514300.1	aspartate--tRNA ligase, putative
PF3D7_0516300.1	tRNA pseudouridine synthase, putative
PF3D7_0518100.1	RAP protein, putative
PF3D7_0520800.1	conserved Plasmodium protein, unknown function
PF3D7_0521400.1	conserved Plasmodium protein, unknown function
PF3D7_0522700.1	iron-sulfur assembly protein, putative
PF3D7_0526700.1	conserved protein, unknown function
PF3D7_0529300.1	apicoplast TIC22 protein
PF3D7_0530200.1	phosphoenolpyruvate/phosphate translocator
PF3D7_0602400.1	elongation factor G
PF3D7_0604700.1	glyoxalase I
PF3D7_0608100.1	conserved Plasmodium protein, unknown function
PF3D7_0615100.1	enoyl-acyl carrier reductase
PF3D7_0616400.1	conserved Plasmodium protein, unknown function
PF3D7_0622700.1	conserved Plasmodium membrane protein, unknown function
PF3D7_0623200.1	ferredoxin--NADP reductase
PF3D7_0626300.1	3-oxoacyl-acyl-carrier protein synthase I/II
PF3D7_0628800.1	glutamyl-tRNA(Gln) amidotransferase subunit B
PF3D7_0704900.1	peptide chain release factor 2
PF3D7_0706100.1	conserved Plasmodium protein, unknown function
PF3D7_0707800.1	RAP protein, putative
PF3D7_0711000.1	AAA family ATPase, CDC48 subfamily
PF3D7_0716600.1	cysteine desulfurase
PF3D7_0719800.1	conserved Plasmodium protein, unknown function
PF3D7_0723700.1	metallo-hydrolase/oxidoreductase, putative
PF3D7_0727100.1	conserved Plasmodium protein, unknown function
PF3D7_0727500.1	mTERF domain-containing protein, putative
PF3D7_0728800.1	conserved Plasmodium protein, unknown function
PF3D7_0729200.1	1-cys peroxiredoxin
PF3D7_0804400.1	methionine aminopeptidase 1c, putative
PF3D7_0806900.1	conserved Plasmodium protein, unknown function
PF3D7_0811900.1	RNA-binding protein, putative
PF3D7_0812220.1	GTPase, putative
PF3D7_0813700.1	ABC transporter F family member 1, putative
PF3D7_0815700.1	ubiquitin
PF3D7_0815900.1	dihydrolipoyl dehydrogenase, apicoplast
PF3D7_0816600.1	chaperone protein ClpB1
PF3D7_0820800.1	conserved Plasmodium protein, unknown function
PF3D7_0823600.1	lipoate-protein ligase B
PF3D7_0827500.1	apicoplast ribosomal protein L21 precursor, putative
PF3D7_0827600.1	conserved Plasmodium protein, unknown function
PF3D7_0828200.1	leucine--tRNA ligase, putative
PF3D7_0904700.1	bacterial histone-like protein
PF3D7_0906200.1	conserved Plasmodium protein, unknown function
PF3D7_0907900.1	peptide deformylase
PF3D7_0911700.1	GTP-binding protein, putative
PF3D7_0913700.1	conserved Plasmodium protein, unknown function
PF3D7_0913900.1	arginine--tRNA ligase, putative
PF3D7_0914300.1	met-10+ like protein, putative
PF3D7_0916200.1	conserved Plasmodium protein, unknown function
PF3D7_0916500.1	ubiquitin fusion degradation protein 1
PF3D7_0918200.1	50S ribosomal protein L3, apicoplast, putative
PF3D7_0920200.1	CS domain protein, putative
PF3D7_0920600.1	conserved Plasmodium protein, unknown function
PF3D7_0921400.1	NifU-like scaffold protein, putative
PF3D7_0922900.1	3-oxoacyl-[acyl-carrier-protein] reductase
PF3D7_0925300.1	proline--tRNA ligase, putative
PF3D7_0929900.1	conserved Plasmodium protein, unknown function
PF3D7_0930100.1	conserved Plasmodium protein, unknown function
PF3D7_0934000.1	histidine--tRNA ligase, putative
PF3D7_1005000.1	methionine--tRNA ligase, putative
PF3D7_1005900.1	conserved Plasmodium protein, unknown function
PF3D7_1015200.1	cysteine--tRNA ligase
PF3D7_1015200.2	cysteine--tRNA ligase
PF3D7_1018000.1	tRNA pseudouridine synthase, putative
PF3D7_1020800.1	dihydrolipoamide acyltransferase component E2
PF3D7_1021000.1	conserved Plasmodium protein, unknown function
PF3D7_1021300.1	conserved Plasmodium membrane protein, unknown function
PF3D7_1022800.1	4-hydroxy-3-methylbut-2-en-1-yl diphosphate synthase
PF3D7_1032000.1	ribosome maturation factor RimM, putative
PF3D7_1037100.1	pyruvate kinase 2
PF3D7_1103400.1	FeS cluster assembly protein SufD, putative
PF3D7_1106200.1	conserved Plasmodium protein, unknown function
PF3D7_1106300.1	exonuclease, putative
PF3D7_1106500.1	conserved Plasmodium protein, unknown function
PF3D7_1114800.1	glycerol-3-phosphate dehydrogenase, putative
PF3D7_1117500.1	tyrosine--tRNA ligase
PF3D7_1120500.1	tRNA nucleotidyltransferase, putative
PF3D7_1124500.1	pyruvate dehydrogenase E1 component subunit alpha
PF3D7_1126000.1	threonine--tRNA ligase
PF3D7_1144700.1	apicoplast import protein Tic20, putative
PF3D7_1145500.1	ABC transporter B family member 3, putative
PF3D7_1205300.1	conserved Plasmodium protein, unknown function
PF3D7_1205700.1	targeted glyoxalase II
PF3D7_1207600.1	tRNA delta(2)-isopentenylpyrophosphate transferase, putative
PF3D7_1209600.1	porphobilinogen deaminase
PF3D7_1212100.1	peripheral plastid protein 1, putative
PF3D7_1216000.1	serine--tRNA ligase, putative
PF3D7_1217300.1	GTP-binding protein, putative
PF3D7_1220600.1	conserved Plasmodium protein, unknown function
PF3D7_1221700.1	FbpA domain protein, putative
PF3D7_1221800.1	conserved Plasmodium protein, unknown function
PF3D7_1223300.1	DNA gyrase subunit A
PF3D7_1225100.1	isoleucine--tRNA ligase, putative
PF3D7_1228700.1	conserved Plasmodium protein, unknown function
PF3D7_1229600.1	conserved Plasmodium protein, unknown function
PF3D7_1232000.1	phenylalanine--tRNA ligase
PF3D7_1232100.1	60 kDa chaperonin
PF3D7_1234600.1	protein TOC75, putative
PF3D7_1239500.1	DNA gyrase subunit B
PF3D7_1244000.1	glucose inhibited division protein a homologue, putative
PF3D7_1251700.1	tryptophan--tRNA ligase
PF3D7_1304100.1	DNA ligase I
PF3D7_1304600.1	conserved Plasmodium protein, unknown function
PF3D7_1305100.1	conserved Plasmodium protein, unknown function
PF3D7_1306200.1	conserved Plasmodium protein, unknown function
PF3D7_1307600.1	DNA-directed RNA polymerase alpha chain, putative
PF3D7_1308800.1	tyrosine recombinase
PF3D7_1313200.1	methionyl-tRNA formyltransferase, putative
PF3D7_1313400.1	DEAD box helicase, putative
PF3D7_1318100.1	ferredoxin, putative
PF3D7_1318200.1	glycerol-3-phosphate 1-O-acyltransferase
PF3D7_1320100.1	ATP-dependent Clp protease adapter protein ClpS
PF3D7_1323000.1	beta-hydroxyacyl-ACP dehydratase
PF3D7_1329700.1	apicoplast calcium binding protein 1
PF3D7_1332600.1	apurinic/apyrimidinic endonuclease Apn1, putative
PF3D7_1333000.1	20 kDa chaperonin
PF3D7_1333200.1	ubiquitin-activating enzyme
PF3D7_1337200.1	1-deoxy-D-xylulose 5-phosphate synthase
PF3D7_1338600.1	conserved Plasmodium protein, unknown function
PF3D7_1343500.1	conserved Plasmodium protein, unknown function
PF3D7_1344600.1	lipoyl synthase
PF3D7_1345500.1	ubiquitin-conjugating enzyme E2
PF3D7_1350700.1	N6-adenine-specific methylase, putative
PF3D7_1351800.1	conserved Plasmodium protein, unknown function
PF3D7_1352000.1	conserved Plasmodium protein, unknown function
PF3D7_1357200.1	glutamate--tRNA ligase
PF3D7_1358000.1	patatin-like phospholipase, putative
PF3D7_1358300.1	rhomboid protease ROM7
PF3D7_1363700.1	conserved Plasmodium protein, unknown function
PF3D7_1364600.1	aldehyde reductase, putative
PF3D7_1367700.1	alanine--tRNA ligase
PF3D7_1369600.1	conserved Plasmodium protein, unknown function
PF3D7_1405400.1	DNA mismatch repair protein, putative
PF3D7_1406400.1	pentatricopeptide repeat domain-containing protein, putative
PF3D7_1406600.1	ATP-dependent Clp protease regulatory subunit ClpC, putative
PF3D7_1409100.1	aldo-keto reductase, putative
PF3D7_1411400.1	plastid replication-repair enzyme
PF3D7_1411600.1	GTP-binding protein, putative
PF3D7_1411800.1	conserved Plasmodium protein, unknown function
PF3D7_1413400.1	30S ribosomal protein S9, putative
PF3D7_1413500.1	FeS assembly ATPase SufC
PF3D7_1416800.1	lysine--tRNA ligase, putative
PF3D7_1419200.1	thioredoxin-like protein, putative
PF3D7_1419800.2	glutathione reductase
PF3D7_1420400.1	glycine--tRNA ligase
PF3D7_1427000.1	conserved Plasmodium protein, unknown function
PF3D7_1428600.1	peptide chain release factor 1
PF3D7_1429100.1	apicoplast ribosomal protein L15 precursor, putative
PF3D7_1430700.1	NADP-specific glutamate dehydrogenase
PF3D7_1433700.1	conserved Plasmodium protein, unknown function
PF3D7_1436800.1	ATP-dependent Clp protease proteolytic subunit
PF3D7_1437100.1	conserved Plasmodium protein, unknown function
PF3D7_1440200.1	stromal-processing peptidase, putative
PF3D7_1440300.1	porphobilinogen synthase
PF3D7_1443900.1	heat shock protein 90, putative
PF3D7_1446400.1	pyruvate dehydrogenase E1 component subunit beta
PF3D7_1452300.1	DER1-like protein
PF3D7_1467300.1	1-deoxy-D-xylulose 5-phosphate reductoisomerase
PF3D7_1469600.1	biotin carboxylase subunit of acetyl CoA carboxylase, putative
PF3D7_1470800.1	conserved Plasmodium protein, unknown function
PF3D7_1472700.1	DNA-directed RNA polymerase, alpha subunit, putative
PF3D7_1472800.1	conserved Plasmodium protein, unknown function
PF3D7_0101100.1	exported protein family 4
PF3D7_0101200.1	exported protein family 3
PF3D7_0101300.1	Pfmc-2TM Maurer's cleft two transmembrane protein
PF3D7_0101800.1	stevor
PF3D7_0114100.1	Pfmc-2TM Maurer's cleft two transmembrane protein
PF3D7_0114200.1	exported protein family 3
PF3D7_0114500.1	Plasmodium exported protein (hyp10), unknown function
PF3D7_0114800.1	Plasmodium exported protein (hyp7), unknown function
PF3D7_0115100.1	Plasmodium exported protein (PHISTa), unknown function
PF3D7_0115400.1	stevor
PF3D7_0200400.1	stevor
PF3D7_0201300.1	stevor
PF3D7_0201500.1	Plasmodium exported protein (hyp9), unknown function
PF3D7_0201800.1	knob associated heat shock protein 40
PF3D7_0202500.1	early transcribed membrane protein 2
PF3D7_0208900.1	6-cysteine protein
PF3D7_0219800.1	Plasmodium exported protein (PHISTc), unknown function
PF3D7_0221400.1	stevor
PF3D7_0222100.1	Pfmc-2TM Maurer's cleft two transmembrane protein
PF3D7_0222200.1	exported protein family 3
PF3D7_0222800.1	stevor
PF3D7_0223300.1	erythrocyte membrane protein 1 (PfEMP1), exon 2
PF3D7_0223400.1	rifin
PF3D7_0300400.1	stevor
PF3D7_0300800.1	rifin
PF3D7_0300900.1	stevor-like
PF3D7_0301100.1	Plasmodium exported protein (hyp13), unknown function
PF3D7_0324100.1	Pfmc-2TM Maurer's cleft two transmembrane protein
PF3D7_0324200.1	exported protein family 3
PF3D7_0324300.1	exported protein family 4
PF3D7_0324600.1	stevor
PF3D7_0400800.1	stevor
PF3D7_0404700.1	dipeptidyl aminopeptidase 3
PF3D7_0408700.1	perforin-like protein 1
PF3D7_0423400.1	apical asparagine-rich protein AARP
PF3D7_0424000.1	Plasmodium exported protein (PHISTc), unknown function
PF3D7_0425100.1	Plasmodium exported protein (hyp6), unknown function
PF3D7_0425200.1	Plasmodium exported protein (hyp15), unknown function
PF3D7_0425500.1	stevor
PF3D7_0501200.1	parasite-infected erythrocyte surface protein
PF3D7_0511600.1	apical rhoptry neck protein
PF3D7_0530750.1	dolichol-phosphate mannosyltransferase subunit 3, putative
PF3D7_0532200.1	Plasmodium exported protein (PHISTc), unknown function
PF3D7_0532600.1	Plasmodium exported protein, unknown function
PF3D7_0601000.1	exported protein family 4
PF3D7_0601100.1	exported protein family 3
PF3D7_0601200.1	Pfmc-2TM Maurer's cleft two transmembrane protein
PF3D7_0617600.1	stevor
PF3D7_0617700.1	rifin
PF3D7_0624700.1	N-acetylglucosaminylphosphatidylinositol deacetylase, putative
PF3D7_0631400.1	Pfmc-2TM Maurer's cleft two transmembrane protein
PF3D7_0631500.1	exported protein family 3
PF3D7_0631600.1	exported protein family 4
PF3D7_0631800.1	rifin
PF3D7_0631900.1	stevor
PF3D7_0632100.1	rifin
PF3D7_0700400.1	stevor
PF3D7_0700500.1	rifin
PF3D7_0701500.1	exported protein family 3
PF3D7_0701600.1	Pfmc-2TM Maurer's cleft two transmembrane protein
PF3D7_0701800.1	rifin
PF3D7_0702000.1	Plasmodium exported protein (hyp12), unknown function
PF3D7_0702300.1	sporozoite threonine and asparagine-rich protein
PF3D7_0713100.1	Pfmc-2TM Maurer's cleft two transmembrane protein
PF3D7_0722200.1	rhoptry-associated leucine zipper-like protein 1
PF3D7_0732000.1	stevor
PF3D7_0732800.1	erythrocyte membrane protein 1 (PfEMP1), exon 2
PF3D7_0800600.1	Plasmodium exported protein (PHISTa), unknown function
PF3D7_0800800.1	Plasmodium exported protein (hyp7), unknown function
PF3D7_0819200.1	perforin-like protein 5
PF3D7_0822700.1	thrombospondin-related protein 1, putative
PF3D7_0830300.1	sporozoite invasion-associated protein 2
PF3D7_0830400.1	conserved Plasmodium protein, unknown function
PF3D7_0832000.1	stevor
PF3D7_0832400.1	stevor
PF3D7_0832600.1	stevor
PF3D7_0832900.1	stevor
PF3D7_0900900.1	stevor
PF3D7_0901600.1	stevor
PF3D7_0901700.1	Plasmodium exported protein (hyp5), unknown function
PF3D7_0902000.1	serine/threonine protein kinase, FIKK family
PF3D7_0916100.1	thioredoxin 3
PF3D7_0918000.1	glideosome-associated protein 50
PF3D7_0936100.1	early transcribed membrane protein
PF3D7_0936500.1	virulence-associated protein 1
PF3D7_1000600.1	rifin
PF3D7_1001500.1	early transcribed membrane protein 10.1
PF3D7_1012200.1	rhoptry associated adhesin
PF3D7_1022300.1	ZIP domain-containing protein, putative
PF3D7_1033200.1	early transcribed membrane protein 10.2
PF3D7_1035300.1	glutamate-rich protein
PF3D7_1039700.1	Pfmc-2TM Maurer's cleft two transmembrane protein
PF3D7_1039800.1	exported protein family 3
PF3D7_1039900.1	exported protein family 4
PF3D7_1040200.1	stevor
PF3D7_1040400.1	rifin
PF3D7_1041000.1	rifin
PF3D7_1101500.1	exported protein family 4
PF3D7_1101600.1	exported protein family 3
PF3D7_1101700.1	Pfmc-2TM Maurer's cleft two transmembrane protein
PF3D7_1102700.1	early transcribed membrane protein 11.1
PF3D7_1102800.1	early transcribed membrane protein 11.2
PF3D7_1105600.1	translocon component PTEX88
PF3D7_1116700.1	dipeptidyl aminopeptidase 1
PF3D7_1116800.1	heat shock protein 101
PF3D7_1136900.1	subtilisin-like protease 2
PF3D7_1148700.1	Plasmodium exported protein (PHISTc), unknown function
PF3D7_1149900.1	stevor
PF3D7_1200800.1	serine/threonine protein kinase, FIKK family
PF3D7_1216500.1	male development gene 1
PF3D7_1240100.1	early transcribed membrane protein 12
PF3D7_1252100.1	rhoptry neck protein 3
PF3D7_1252200.1	chitinase
PF3D7_1254000.1	rifin
PF3D7_1254100.1	stevor
PF3D7_1254300.1	stevor
PF3D7_1254500.1	rifin
PF3D7_1254600.1	stevor
PF3D7_1300900.1	stevor
PF3D7_1301700.1	CX3CL1-binding protein 2
PF3D7_1302200.1	early transcribed membrane protein 13
PF3D7_1311800.1	M1-family alanyl aminopeptidase
PF3D7_1344200.1	heat shock protein 110, putative
PF3D7_1372300.1	Plasmodium exported protein (PHIST), unknown function
PF3D7_1372800.1	stevor
PF3D7_1400300.1	rifin
PF3D7_1400700.1	stevor
PF3D7_1401200.1	Plasmodium exported protein, unknown function
PF3D7_1401400.1	early transcribed membrane protein 14.1
PF3D7_1404300.1	secreted ookinete adhesive protein, putative
PF3D7_1418100.1	liver specific protein 1, putative
PF3D7_1430200.1	plasmepsin IX
PF3D7_1439000.1	copper transporter
PF3D7_1444300.1	1-acyl-sn-glycerol-3-phosphate acyltransferase, putative
PF3D7_1454400.1	aminopeptidase P
PF3D7_1469200.1	shewanella-like protein phosphatase 1, putative
PF3D7_1476600.1	Plasmodium exported protein, unknown function
PF3D7_1477100.1	Plasmodium exported protein (hyp6), unknown function
PF3D7_1477200.1	Plasmodium exported protein (hyp15), unknown function
PF3D7_1478100.1	Plasmodium exported protein (hyp13), unknown function
PF3D7_1479500.1	stevor
PF3D7_1479900.1	stevor
PF3D7_0102300.1	Plasmodium exported protein, unknown function
PF3D7_0109850.1	phosphatidate cytidylyltransferase, putative
PF3D7_0112000.1	TatD-like deoxyribonuclease
PF3D7_0204200.1	conserved Plasmodium protein, unknown function
PF3D7_0208800.1	conserved Plasmodium protein, unknown function
PF3D7_0210600.1	conserved Plasmodium protein, unknown function
PF3D7_0210800.1	conserved Plasmodium protein, unknown function
PF3D7_0218300.1	apicoplast RNA methyltransferase precursor, putative
PF3D7_0220300.1	Plasmodium exported protein, unknown function
PF3D7_0304700.1	conserved Plasmodium protein, unknown function
PF3D7_0306600.1	conserved Plasmodium protein, unknown function
PF3D7_0310000.1	50S ribosomal protein L9, apicoplast, putative
PF3D7_0313300.1	apicoplast conserved ycf19 protein precursor, unknown function
PF3D7_0313700.2	conserved Plasmodium protein, unknown function, unspecified product
PF3D7_0318300.1	conserved Plasmodium protein, unknown function
PF3D7_0318800.1	triosephosphate isomerase, putative
PF3D7_0403300.1	conserved Plasmodium protein, unknown function
PF3D7_0407200.1	peptidyl-tRNA hydrolase 2, putative
PF3D7_0409500.1	conserved Plasmodium protein, unknown function
PF3D7_0409700.1	peptide chain release factor 2
PF3D7_0413800.1	50S ribosomal protein L10, putative
PF3D7_0415700.1	conserved Plasmodium protein, unknown function
PF3D7_0422100.1	transmembrane emp24 domain-containing protein, putative
PF3D7_0502500.1	conserved Plasmodium protein, unknown function
PF3D7_0504200.1	ATP-dependent RNA helicase DDX27, putative
PF3D7_0507200.1	subtilisin-like protease 3
PF3D7_0507400.1	conserved Plasmodium protein, unknown function
PF3D7_0511100.1	conserved Plasmodium protein, unknown function
PF3D7_0514200.1	conserved Plasmodium protein, unknown function
PF3D7_0516600.1	sporozoite surface antigen MB2
PF3D7_0517100.1	conserved Plasmodium protein, unknown function
PF3D7_0519900.1	conserved Plasmodium protein, unknown function
PF3D7_0522500.1	50S ribosomal protein L17, apicoplast, putative
PF3D7_0529000.1	conserved Plasmodium protein, unknown function
PF3D7_0529100.1	thioredoxin-like protein, putative
PF3D7_0532500.1	Plasmodium exported protein, unknown function
PF3D7_0602300.1	liver merozoite formation protein, putative
PF3D7_0604400.1	conserved Plasmodium protein, unknown function
PF3D7_0612300.1	conserved protein, unknown function
PF3D7_0613400.1	apicoplast ribosomal protein L18 precursor, putative
PF3D7_0619100.1	conserved Plasmodium protein, unknown function
PF3D7_0621000.1	conserved Plasmodium protein, unknown function
PF3D7_0622200.1	radical SAM protein, putative
PF3D7_0623500.1	superoxide dismutase [Fe]
PF3D7_0624300.1	CPW-WPC family protein
PF3D7_0702600.1	chitinase precursor fragment, truncated
PF3D7_0705800.1	cysteine-rich secretory protein, putative
PF3D7_0710500.1	conserved Plasmodium protein, unknown function
PF3D7_0715200.1	conserved Plasmodium protein, unknown function
PF3D7_0715400.1	secreted ookinete protein, putative
PF3D7_0721100.1	conserved Plasmodium protein, unknown function
PF3D7_0721700.1	secreted ookinete protein, putative
PF3D7_0724400.1	mitochondrial import inner membrane translocase subunit TIM14, putative
PF3D7_0726700.1	conserved Plasmodium protein, unknown function
PF3D7_0730800.1	Plasmodium exported protein, unknown function, unspecified product
PF3D7_0730800.2	Plasmodium exported protein, unknown function, unspecified product
PF3D7_0810100.1	apicoplast ribosomal protein L33 precursor, putative
PF3D7_0815300.1	FAD-dependent monooxygenase, putative
PF3D7_0817100.1	tRNA modification GTPase, putative
PF3D7_0819700.1	conserved Plasmodium protein, unknown function
PF3D7_0820100.1	conserved Plasmodium protein, unknown function
PF3D7_0820300.1	conserved Plasmodium protein, unknown function
PF3D7_0820600.1	conserved Plasmodium membrane protein, unknown function
PF3D7_0825200.1	translation initiation factor IF-3
PF3D7_0825700.1	conserved Plasmodium protein, unknown function
PF3D7_0825800.1	conserved Plasmodium protein, unknown function
PF3D7_0827400.1	conserved Plasmodium protein, unknown function
PF3D7_0830900.1	Plasmodium exported protein, unknown function
PF3D7_0904300.1	conserved protein, unknown function
PF3D7_0907800.1	apicoplast ribosomal protein L35 precursor, putative
PF3D7_0908100.1	conserved Plasmodium membrane protein, unknown function
PF3D7_0910800.1	cytosolic Fe-S cluster assembly factor NBP35, putative
PF3D7_0911600.1	conserved Plasmodium protein, unknown function
PF3D7_0912200.1	conserved Plasmodium membrane protein, unknown function
PF3D7_0912400.1	alkaline phosphatase, putative
PF3D7_0913500.1	protease, putative
PF3D7_0914000.1	pseudouridylate synthase, putative
PF3D7_0918400.1	conserved Plasmodium protein, unknown function
PF3D7_0918800.1	dihydrouridine synthase, putative
PF3D7_0919100.1	DnaJ protein, putative
PF3D7_0919600.1	dolichyl-diphosphooligosaccharide--protein glycosyltransferase, putative
PF3D7_0922300.1	conserved Plasmodium protein, unknown function
PF3D7_0923200.1	nitric oxide synthase, putative
PF3D7_0931500.1	conserved Plasmodium protein, unknown function
PF3D7_0932500.1	palmitoyltransferase DHHC6, putative
PF3D7_0932600.1	apicoplast ribosomal protein S6, putative
PF3D7_1003200.1	ribosome-binding factor A, putative
PF3D7_1005300.1	conserved Plasmodium protein, unknown function
PF3D7_1009600.1	protein phosphatase, putative
PF3D7_1024000.1	conserved Plasmodium protein, unknown function
PF3D7_1031900.1	conserved Plasmodium protein, unknown function
PF3D7_1034200.1	apicoplast ribosomal protein L27 precursor, putative
PF3D7_1106100.1	apicoplast ribosomal protein S15 precursor, putative
PF3D7_1119000.1	acyl-CoA-binding protein, putative
PF3D7_1122700.1	conserved Plasmodium protein, unknown function
PF3D7_1125000.1	conserved Plasmodium protein, unknown function
PF3D7_1133800.1	RNA (uracil-5-)methyltransferase, putative
PF3D7_1135000.2	PQ-loop repeat-containing protein, unspecified product
PF3D7_1135000.3	PQ-loop repeat-containing protein, unspecified product
PF3D7_1137500.1	apicoplast ribosomal protein S14p/S29e precursor, putative
PF3D7_1143000.1	alpha/beta hydrolase, putative
PF3D7_1146100.1	conserved Plasmodium protein, unknown function
PF3D7_1149400.1	Plasmodium exported protein, unknown function
PF3D7_1201400.1	Plasmodium exported protein, unknown function
PF3D7_1204900.1	probable protein, unknown function
PF3D7_1208000.1	apicoplast ribosomal protein L29 precursor, putative
PF3D7_1210000.1	50S ribosomal protein L1, apicoplast, putative
PF3D7_1213500.1	integral membrane protein GPR180, putative
PF3D7_1214800.1	conserved Plasmodium protein, unknown function
PF3D7_1221100.1	conserved Plasmodium protein, unknown function
PF3D7_1222000.1	tRNA-splicing ligase RtcB, putative
PF3D7_1236400.1	conserved Plasmodium protein, unknown function
PF3D7_1236700.1	S-adenosyl-methyltransferase, putative
PF3D7_1237900.1	conserved Plasmodium protein, unknown function
PF3D7_1241900.1	tetratricopeptide repeat protein, putative
PF3D7_1242200.1	queuine tRNA-ribosyltransferase, putative
PF3D7_1247600.1	conserved Plasmodium protein, unknown function
PF3D7_1247800.1	dipeptidyl aminopeptidase 2
PF3D7_1248600.1	conserved Plasmodium protein, unknown function
PF3D7_1249900.1	apicoplast dimethyladenosine synthase, putative
PF3D7_1253200.1	hypothetical protein
PF3D7_1301900.1	Plasmodium exported protein, unknown function
PF3D7_1310200.1	conserved Plasmodium protein, unknown function
PF3D7_1321100.1	conserved Plasmodium protein, unknown function
PF3D7_1324900.1	L-lactate dehydrogenase
PF3D7_1330100.1	conserved Plasmodium protein, unknown function
PF3D7_1330200.1	conserved Plasmodium protein, unknown function
PF3D7_1332100.1	conserved Plasmodium membrane protein, unknown function
PF3D7_1333300.1	transmembrane protein Tmp21 homologue, putative
PF3D7_1340800.1	mitochondrial pyruvate carrier protein 1, putative
PF3D7_1344800.1	aspartate carbamoyltransferase
PF3D7_1349900.1	conserved Plasmodium protein, unknown function
PF3D7_1350600.1	conserved Plasmodium protein, unknown function
PF3D7_1351800.2	conserved Plasmodium protein, unknown function
PF3D7_1352900.1	Plasmodium exported protein, unknown function
PF3D7_1353300.1	conserved Plasmodium protein, unknown function
PF3D7_1360200.1	ER membrane protein complex subunit 3, putative
PF3D7_1360300.1	conserved Plasmodium protein, unknown function
PF3D7_1371500.1	probable protein, unknown function
PF3D7_1371800.1	Plasmodium exported protein, unknown function
PF3D7_1371900.1	Plasmodium exported protein, unknown function
PF3D7_1403200.1	conserved Plasmodium protein, unknown function
PF3D7_1409600.1	conserved Plasmodium protein, unknown function
PF3D7_1410700.1	conserved Plasmodium protein, unknown function
PF3D7_1427100.1	lipase, putative
PF3D7_1429600.1	conserved Plasmodium protein, unknown function
PF3D7_1431400.1	conserved Plasmodium protein, unknown function
PF3D7_1436100.1	conserved Plasmodium membrane protein, unknown function
PF3D7_1442600.1	TRAP-like protein
PF3D7_1443700.1	dephospho-CoA kinase, putative
PF3D7_1445800.1	conserved Plasmodium membrane protein, unknown function
PF3D7_1453300.1	Yos1-like protein, putative
PF3D7_1455900.1	polyprenol reductase, putative
PF3D7_1458100.1	protein PET117, putative
PF3D7_1460900.1	apicoplast ribosomal protein S10, putative
PF3D7_1460900.2	apicoplast ribosomal protein S10, putative
PF3D7_1461700.1	conserved Plasmodium protein, unknown function
PF3D7_1463600.1	conserved Plasmodium protein, unknown function
PF3D7_1465700.1	plasmepsin VIII, putative
PF3D7_1471000.1	RNA 3'-terminal phosphate cyclase-like protein, putative

## Sheet: ApicoAP
Reference	Annotation
PF3D7_0101100.1	exported protein family 4
PF3D7_0101200.1	exported protein family 3
PF3D7_0101300.1	Pfmc-2TM Maurer's cleft two transmembrane protein
PF3D7_0101800.1	stevor
PF3D7_0102300.1	Plasmodium exported protein, unknown function
PF3D7_0103600.1	ATP-dependent RNA helicase, putative
PF3D7_0103900.1	parasite-infected erythrocyte surface protein
PF3D7_0104000.1	thrombospondin-related sporozoite protein
PF3D7_0104200.1	StAR-related lipid transfer protein
PF3D7_0105400.1	conserved Plasmodium protein, unknown function
PF3D7_0105400.2	conserved Plasmodium protein, unknown function
PF3D7_0106600.1	conserved Plasmodium protein, unknown function
PF3D7_0106900.1	2-C-methyl-D-erythritol 4-phosphate cytidylyltransferase, putative
PF3D7_0107700.1	conserved Plasmodium membrane protein, unknown function
PF3D7_0108700.1	secreted ookinete protein, putative
PF3D7_0111500.1	UMP-CMP kinase, putative
PF3D7_0112000.1	TatD-like deoxyribonuclease
PF3D7_0113900.1	CX3CL1-binding protein 1
PF3D7_0114200.1	exported protein family 3
PF3D7_0114500.1	Plasmodium exported protein (hyp10), unknown function
PF3D7_0114800.1	Plasmodium exported protein (hyp7), unknown function
PF3D7_0115100.1	Plasmodium exported protein (PHISTa), unknown function
PF3D7_0115400.1	stevor
PF3D7_0200400.1	stevor
PF3D7_0201000.1	rifin
PF3D7_0201300.1	stevor
PF3D7_0201800.1	knob associated heat shock protein 40
PF3D7_0202000.1	knob-associated histidine-rich protein
PF3D7_0202500.1	early transcribed membrane protein 2
PF3D7_0202900.1	palmitoyltransferase DHHC12, putative
PF3D7_0203900.1	5'-3' exonuclease, N-terminal resolvase-like domain, putative
PF3D7_0210600.1	conserved Plasmodium protein, unknown function
PF3D7_0210800.1	conserved Plasmodium protein, unknown function
PF3D7_0214900.1	rhoptry neck protein 6
PF3D7_0215000.1	acyl-CoA synthetase
PF3D7_0215300.1	acyl-CoA synthetase
PF3D7_0215900.1	palmitoyltransferase DHHC11, putative
PF3D7_0216600.1	MtN3-like protein
PF3D7_0216800.1	conserved Plasmodium membrane protein, unknown function
PF3D7_0217000.1	conserved Plasmodium membrane protein, unknown function
PF3D7_0218300.1	apicoplast RNA methyltransferase precursor, putative
PF3D7_0219500.1	pseudouridine synthase, putative
PF3D7_0219800.1	Plasmodium exported protein (PHISTc), unknown function
PF3D7_0220200.1	Plasmodium exported protein, unknown function
PF3D7_0220300.1	Plasmodium exported protein, unknown function
PF3D7_0221400.1	stevor
PF3D7_0222100.1	Pfmc-2TM Maurer's cleft two transmembrane protein
PF3D7_0222200.1	exported protein family 3
PF3D7_0222700.1	rifin
PF3D7_0222800.1	stevor
PF3D7_0223200.1	rifin
PF3D7_0223300.1	erythrocyte membrane protein 1 (PfEMP1), exon 2
PF3D7_0300400.1	stevor
PF3D7_0300800.1	rifin
PF3D7_0300900.1	stevor-like
PF3D7_0301000.1	acyl-CoA synthetase
PF3D7_0301100.1	Plasmodium exported protein (hyp13), unknown function
PF3D7_0302600.1	ABC transporter B family member 4, putative
PF3D7_0304700.1	conserved Plasmodium protein, unknown function
PF3D7_0305000.1	elongation factor Ts
PF3D7_0306600.1	conserved Plasmodium protein, unknown function
PF3D7_0307800.1	conserved Plasmodium protein, unknown function
PF3D7_0310000.1	50S ribosomal protein L9, apicoplast, putative
PF3D7_0310800.1	conserved Plasmodium protein, unknown function
PF3D7_0311200.1	valine--tRNA ligase, putative
PF3D7_0311600.1	dolichyl-diphosphooligosaccharide--protein glycosyltransferase subunit 1, putative
PF3D7_0313300.1	apicoplast conserved ycf19 protein precursor, unknown function
PF3D7_0313700.1	conserved Plasmodium protein, unknown function, unspecified product
PF3D7_0313700.2	conserved Plasmodium protein, unknown function, unspecified product
PF3D7_0313800.1	conserved Plasmodium protein, unknown function
PF3D7_0313900.1	conserved Plasmodium protein, unknown function
PF3D7_0315200.1	circumsporozoite- and TRAP-related protein
PF3D7_0315400.1	conserved Plasmodium protein, unknown function
PF3D7_0316300.2	inorganic pyrophosphatase, putative
PF3D7_0316400.1	conserved Plasmodium protein, unknown function
PF3D7_0318800.1	triosephosphate isomerase, putative
PF3D7_0319200.1	endonuclease/exonuclease/phosphatase family protein, putative
PF3D7_0320200.1	CPW-WPC family protein
PF3D7_0320400.1	oocyst capsule protein Cap380, putative
PF3D7_0321000.1	conserved Plasmodium protein, unknown function
PF3D7_0324100.1	Pfmc-2TM Maurer's cleft two transmembrane protein
PF3D7_0324200.1	exported protein family 3
PF3D7_0324300.1	exported protein family 4
PF3D7_0324600.1	stevor
PF3D7_0400800.1	stevor
PF3D7_0401800.1	Plasmodium exported protein (PHISTb), unknown function
PF3D7_0401900.1	acyl-CoA synthetase
PF3D7_0403300.1	conserved Plasmodium protein, unknown function
PF3D7_0406200.1	sexual stage-specific protein precursor
PF3D7_0408700.1	perforin-like protein 1
PF3D7_0408900.1	tRNA N6-adenosine threonylcarbamoyltransferase
PF3D7_0408900.2	tRNA N6-adenosine threonylcarbamoyltransferase
PF3D7_0409500.1	conserved Plasmodium protein, unknown function
PF3D7_0409700.1	peptide chain release factor 2
PF3D7_0410700.1	ribosome biogenesis GTPase A, putative
PF3D7_0411200.1	conserved Plasmodium protein, unknown function
PF3D7_0413300.1	rifin
PF3D7_0413800.1	50S ribosomal protein L10, putative
PF3D7_0414100.1	conserved Plasmodium membrane protein, unknown function
PF3D7_0414700.1	GTP-binding protein, putative
PF3D7_0415700.1	conserved Plasmodium protein, unknown function
PF3D7_0416100.1	glutamyl-tRNA(Gln) amidotransferase subunit A
PF3D7_0417000.1	conserved Plasmodium protein, unknown function
PF3D7_0419200.1	protein transport protein GOT1, putative
PF3D7_0420200.1	holo-[acyl-carrier-protein] synthase, putative
PF3D7_0422100.1	transmembrane emp24 domain-containing protein, putative
PF3D7_0422800.1	serpentine receptor, putative
PF3D7_0423300.1	conserved Plasmodium protein, unknown function
PF3D7_0423700.1	early transcribed membrane protein 4
PF3D7_0424000.1	Plasmodium exported protein (PHISTc), unknown function
PF3D7_0425200.1	Plasmodium exported protein (hyp15), unknown function
PF3D7_0500400.1	rifin
PF3D7_0501600.1	rhoptry-associated protein 2
PF3D7_0502500.1	conserved Plasmodium protein, unknown function
PF3D7_0504200.1	ATP-dependent RNA helicase DDX27, putative
PF3D7_0505400.1	conserved Plasmodium protein, unknown function
PF3D7_0507200.1	subtilisin-like protease 3
PF3D7_0507400.1	conserved Plasmodium protein, unknown function
PF3D7_0508200.1	longevity-assurance (LAG1) protein, putative
PF3D7_0509600.1	asparagine--tRNA ligase
PF3D7_0511400.1	conserved Plasmodium protein, unknown function
PF3D7_0511600.1	apical rhoptry neck protein
PF3D7_0514200.1	conserved Plasmodium protein, unknown function
PF3D7_0514300.1	aspartate--tRNA ligase, putative
PF3D7_0516300.1	tRNA pseudouridine synthase, putative
PF3D7_0516600.1	sporozoite surface antigen MB2
PF3D7_0517100.1	conserved Plasmodium protein, unknown function
PF3D7_0518100.1	RAP protein, putative
PF3D7_0519900.1	conserved Plasmodium protein, unknown function
PF3D7_0520800.1	conserved Plasmodium protein, unknown function
PF3D7_0521400.1	conserved Plasmodium protein, unknown function
PF3D7_0522500.1	50S ribosomal protein L17, apicoplast, putative
PF3D7_0522600.1	inner membrane complex protein
PF3D7_0522700.1	iron-sulfur assembly protein, putative
PF3D7_0524200.1	conserved Plasmodium membrane protein, unknown function
PF3D7_0525700.1	conserved Plasmodium protein, unknown function
PF3D7_0526700.1	conserved protein, unknown function
PF3D7_0529100.1	thioredoxin-like protein, putative
PF3D7_0530500.1	conserved Plasmodium membrane protein, unknown function
PF3D7_0532100.1	early transcribed membrane protein 5
PF3D7_0532600.1	Plasmodium exported protein, unknown function
PF3D7_0600600.1	erythrocyte membrane protein 1 (PfEMP1), exon 2
PF3D7_0601000.1	exported protein family 4
PF3D7_0601100.1	exported protein family 3
PF3D7_0601200.1	Pfmc-2TM Maurer's cleft two transmembrane protein
PF3D7_0602300.1	liver merozoite formation protein, putative
PF3D7_0602400.1	elongation factor G
PF3D7_0604400.1	conserved Plasmodium protein, unknown function
PF3D7_0604700.1	glyoxalase I
PF3D7_0608100.1	conserved Plasmodium protein, unknown function
PF3D7_0611100.1	succinate dehydrogenase subunit 3, putative
PF3D7_0612300.1	conserved protein, unknown function
PF3D7_0613100.1	conserved Plasmodium protein, unknown function
PF3D7_0613400.1	apicoplast ribosomal protein L18 precursor, putative
PF3D7_0616400.1	conserved Plasmodium protein, unknown function
PF3D7_0617600.1	stevor
PF3D7_0617700.1	rifin
PF3D7_0621000.1	conserved Plasmodium protein, unknown function
PF3D7_0622200.1	radical SAM protein, putative
PF3D7_0622700.1	conserved Plasmodium membrane protein, unknown function
PF3D7_0624400.1	conserved Plasmodium protein, unknown function
PF3D7_0624700.1	N-acetylglucosaminylphosphatidylinositol deacetylase, putative
PF3D7_0624800.1	conserved Plasmodium protein, unknown function
PF3D7_0625400.1	conserved Plasmodium protein, unknown function
PF3D7_0628800.1	glutamyl-tRNA(Gln) amidotransferase subunit B
PF3D7_0629200.1	DnaJ protein, putative
PF3D7_0629300.1	phospholipase, putative
PF3D7_0630400.1	conserved Plasmodium protein, unknown function
PF3D7_0631400.1	Pfmc-2TM Maurer's cleft two transmembrane protein
PF3D7_0631500.1	exported protein family 3
PF3D7_0631600.1	exported protein family 4
PF3D7_0631900.1	stevor
PF3D7_0632100.1	rifin
PF3D7_0700400.1	stevor
PF3D7_0700800.1	Pfmc-2TM Maurer's cleft two transmembrane protein
PF3D7_0701500.1	exported protein family 3
PF3D7_0701600.1	Pfmc-2TM Maurer's cleft two transmembrane protein
PF3D7_0701800.1	rifin
PF3D7_0702300.1	sporozoite threonine and asparagine-rich protein
PF3D7_0702600.1	chitinase precursor fragment, truncated
PF3D7_0706100.1	conserved Plasmodium protein, unknown function
PF3D7_0707800.1	RAP protein, putative
PF3D7_0710300.1	conserved Plasmodium membrane protein, unknown function
PF3D7_0710500.1	conserved Plasmodium protein, unknown function
PF3D7_0715200.1	conserved Plasmodium protein, unknown function
PF3D7_0715400.1	secreted ookinete protein, putative
PF3D7_0716600.1	cysteine desulfurase
PF3D7_0716900.1	drug/metabolite transporter, putative
PF3D7_0719800.1	conserved Plasmodium protein, unknown function
PF3D7_0722200.1	rhoptry-associated leucine zipper-like protein 1
PF3D7_0723700.1	metallo-hydrolase/oxidoreductase, putative
PF3D7_0724400.1	mitochondrial import inner membrane translocase subunit TIM14, putative
PF3D7_0726700.1	conserved Plasmodium protein, unknown function
PF3D7_0727100.1	conserved Plasmodium protein, unknown function
PF3D7_0727500.1	mTERF domain-containing protein, putative
PF3D7_0728800.1	conserved Plasmodium protein, unknown function
PF3D7_0729200.1	1-cys peroxiredoxin
PF3D7_0730800.1	Plasmodium exported protein, unknown function, unspecified product
PF3D7_0730800.2	Plasmodium exported protein, unknown function, unspecified product
PF3D7_0731600.1	acyl-CoA synthetase
PF3D7_0731800.1	alpha/beta hydrolase, putative
PF3D7_0732000.1	stevor
PF3D7_0732800.1	erythrocyte membrane protein 1 (PfEMP1), exon 2
PF3D7_0800600.1	Plasmodium exported protein (PHISTa), unknown function
PF3D7_0800800.1	Plasmodium exported protein (hyp7), unknown function
PF3D7_0804400.1	methionine aminopeptidase 1c, putative
PF3D7_0806100.1	conserved Plasmodium protein, unknown function
PF3D7_0810100.1	apicoplast ribosomal protein L33 precursor, putative
PF3D7_0811900.1	RNA-binding protein, putative
PF3D7_0813700.1	ABC transporter F family member 1, putative
PF3D7_0817100.1	tRNA modification GTPase, putative
PF3D7_0817500.1	protein kinase c inhibitor-like protein, putative
PF3D7_0819700.1	conserved Plasmodium protein, unknown function
PF3D7_0820100.1	conserved Plasmodium protein, unknown function
PF3D7_0820300.1	conserved Plasmodium protein, unknown function
PF3D7_0820800.1	conserved Plasmodium protein, unknown function
PF3D7_0825700.1	conserved Plasmodium protein, unknown function
PF3D7_0825800.1	conserved Plasmodium protein, unknown function
PF3D7_0827500.1	apicoplast ribosomal protein L21 precursor, putative
PF3D7_0827600.1	conserved Plasmodium protein, unknown function
PF3D7_0829600.1	early transcribed membrane protein 8
PF3D7_0830300.1	sporozoite invasion-associated protein 2
PF3D7_0830900.1	Plasmodium exported protein, unknown function
PF3D7_0832400.1	stevor
PF3D7_0832600.1	stevor
PF3D7_0832900.1	stevor
PF3D7_0900500.1	rifin
PF3D7_0900900.1	stevor
PF3D7_0901400.1	rifin
PF3D7_0901600.1	stevor
PF3D7_0901700.1	Plasmodium exported protein (hyp5), unknown function
PF3D7_0902000.1	serine/threonine protein kinase, FIKK family
PF3D7_0902600.1	serine/threonine protein kinase, FIKK family
PF3D7_0904300.1	conserved protein, unknown function
PF3D7_0906200.1	conserved Plasmodium protein, unknown function
PF3D7_0907800.1	apicoplast ribosomal protein L35 precursor, putative
PF3D7_0908100.1	conserved Plasmodium membrane protein, unknown function
PF3D7_0910300.1	conserved Plasmodium protein, unknown function
PF3D7_0910800.1	cytosolic Fe-S cluster assembly factor NBP35, putative
PF3D7_0911600.1	conserved Plasmodium protein, unknown function
PF3D7_0911700.1	GTP-binding protein, putative
PF3D7_0912400.1	alkaline phosphatase, putative
PF3D7_0913100.1	conserved Plasmodium protein, unknown function
PF3D7_0913500.1	protease, putative
PF3D7_0913700.1	conserved Plasmodium protein, unknown function
PF3D7_0913900.1	arginine--tRNA ligase, putative
PF3D7_0914000.1	pseudouridylate synthase, putative
PF3D7_0914200.1	phospholipid or glycerol acyltransferase, putative
PF3D7_0916200.1	conserved Plasmodium protein, unknown function
PF3D7_0917200.1	conserved Plasmodium membrane protein, unknown function
PF3D7_0918400.1	conserved Plasmodium protein, unknown function
PF3D7_0918800.1	dihydrouridine synthase, putative
PF3D7_0919100.1	DnaJ protein, putative
PF3D7_0919600.1	dolichyl-diphosphooligosaccharide--protein glycosyltransferase, putative
PF3D7_0920200.1	CS domain protein, putative
PF3D7_0920600.1	conserved Plasmodium protein, unknown function
PF3D7_0921400.1	NifU-like scaffold protein, putative
PF3D7_0922300.1	conserved Plasmodium protein, unknown function
PF3D7_0923200.1	nitric oxide synthase, putative
PF3D7_0924500.1	conserved Plasmodium membrane protein, unknown function
PF3D7_0925300.1	proline--tRNA ligase, putative
PF3D7_0926400.1	monocarboxylate transporter, putative
PF3D7_0929900.1	conserved Plasmodium protein, unknown function
PF3D7_0930100.1	conserved Plasmodium protein, unknown function
PF3D7_0931200.1	selenoprotein
PF3D7_0931500.1	conserved Plasmodium protein, unknown function
PF3D7_0932500.1	palmitoyltransferase DHHC6, putative
PF3D7_0933300.1	conserved Plasmodium protein, unknown function
PF3D7_0934000.1	histidine--tRNA ligase, putative
PF3D7_0936100.1	early transcribed membrane protein
PF3D7_0936500.1	virulence-associated protein 1
PF3D7_0937100.1	Plasmodium exported protein, unknown function
PF3D7_1000600.1	rifin
PF3D7_1001500.1	early transcribed membrane protein 10.1
PF3D7_1002300.1	conserved Plasmodium protein, unknown function
PF3D7_1003200.1	ribosome-binding factor A, putative
PF3D7_1005000.1	methionine--tRNA ligase, putative
PF3D7_1005300.1	conserved Plasmodium protein, unknown function
PF3D7_1005900.1	conserved Plasmodium protein, unknown function
PF3D7_1007000.1	conserved membrane protein, unknown function
PF3D7_1008500.1	conserved Plasmodium membrane protein, unknown function
PF3D7_1013000.1	zinc finger protein, putative
PF3D7_1013300.1	conserved Plasmodium protein, unknown function
PF3D7_1013700.1	conserved Plasmodium protein, unknown function
PF3D7_1014200.1	male gamete fusion factor HAP2, putative
PF3D7_1016100.1	conserved Plasmodium protein, unknown function
PF3D7_1016900.1	early transcribed membrane protein 10.3
PF3D7_1018000.1	tRNA pseudouridine synthase, putative
PF3D7_1018300.1	conserved Plasmodium protein, unknown function
PF3D7_1019800.1	tRNA methyltransferase, putative
PF3D7_1021000.1	conserved Plasmodium protein, unknown function
PF3D7_1021300.1	conserved Plasmodium membrane protein, unknown function
PF3D7_1021400.1	endomembrane protein 70, putative
PF3D7_1022800.1	4-hydroxy-3-methylbut-2-en-1-yl diphosphate synthase
PF3D7_1024000.1	conserved Plasmodium protein, unknown function
PF3D7_1025300.1	conserved Plasmodium protein, unknown function
PF3D7_1030200.1	claudin-like apicomplexan microneme protein, putative
PF3D7_1031900.1	conserved Plasmodium protein, unknown function
PF3D7_1032000.1	ribosome maturation factor RimM, putative
PF3D7_1032500.1	DER1-like protein, putative
PF3D7_1033200.1	early transcribed membrane protein 10.2
PF3D7_1033800.1	plasmepsin VII
PF3D7_1034200.1	apicoplast ribosomal protein L27 precursor, putative
PF3D7_1035300.1	glutamate-rich protein
PF3D7_1039700.1	Pfmc-2TM Maurer's cleft two transmembrane protein
PF3D7_1039800.1	exported protein family 3
PF3D7_1039900.1	exported protein family 4
PF3D7_1040200.1	stevor
PF3D7_1040400.1	rifin
PF3D7_1040800.1	rifin
PF3D7_1041000.1	rifin
PF3D7_1100800.1	Pfmc-2TM Maurer's cleft two transmembrane protein
PF3D7_1101500.1	exported protein family 4
PF3D7_1101600.1	exported protein family 3
PF3D7_1101700.1	Pfmc-2TM Maurer's cleft two transmembrane protein
PF3D7_1102700.1	early transcribed membrane protein 11.1
PF3D7_1103400.1	FeS cluster assembly protein SufD, putative
PF3D7_1104400.1	thioredoxin, putative
PF3D7_1106100.1	apicoplast ribosomal protein S15 precursor, putative
PF3D7_1106200.1	conserved Plasmodium protein, unknown function
PF3D7_1106300.1	exonuclease, putative
PF3D7_1106500.1	conserved Plasmodium protein, unknown function
PF3D7_1114800.1	glycerol-3-phosphate dehydrogenase, putative
PF3D7_1115100.1	conserved Plasmodium protein, unknown function
PF3D7_1115900.1	palmitoyltransferase DHHC9
PF3D7_1116700.1	dipeptidyl aminopeptidase 1
PF3D7_1116800.1	heat shock protein 101
PF3D7_1117500.1	tyrosine--tRNA ligase
PF3D7_1119000.1	acyl-CoA-binding protein, putative
PF3D7_1120200.1	conserved Plasmodium protein, unknown function
PF3D7_1120500.1	tRNA nucleotidyltransferase, putative
PF3D7_1122100.1	GPI transamidase component GPI16, putative
PF3D7_1122700.1	conserved Plasmodium protein, unknown function
PF3D7_1123500.1	conserved Plasmodium protein, unknown function
PF3D7_1125000.1	conserved Plasmodium protein, unknown function
PF3D7_1126000.1	threonine--tRNA ligase
PF3D7_1127400.1	conserved Plasmodium protein, unknown function
PF3D7_1131900.1	conserved Plasmodium protein, unknown function
PF3D7_1133800.1	RNA (uracil-5-)methyltransferase, putative
PF3D7_1134100.1	protein disulfide isomerase
PF3D7_1135000.2	PQ-loop repeat-containing protein, unspecified product
PF3D7_1135000.3	PQ-loop repeat-containing protein, unspecified product
PF3D7_1135400.1	conserved Plasmodium protein, unknown function
PF3D7_1136900.1	subtilisin-like protease 2
PF3D7_1137500.1	apicoplast ribosomal protein S14p/S29e precursor, putative
PF3D7_1140000.1	carbonic anhydrase
PF3D7_1143000.1	alpha/beta hydrolase, putative
PF3D7_1144700.1	apicoplast import protein Tic20, putative
PF3D7_1145500.1	ABC transporter B family member 3, putative
PF3D7_1146100.1	conserved Plasmodium protein, unknown function
PF3D7_1149400.1	Plasmodium exported protein, unknown function
PF3D7_1149900.1	stevor
PF3D7_1200700.1	acyl-CoA synthetase
PF3D7_1200800.1	serine/threonine protein kinase, FIKK family
PF3D7_1201400.1	Plasmodium exported protein, unknown function
PF3D7_1201600.1	NIMA related kinase 3
PF3D7_1207500.1	RNA-binding protein, putative
PF3D7_1207600.1	tRNA delta(2)-isopentenylpyrophosphate transferase, putative
PF3D7_1208000.1	apicoplast ribosomal protein L29 precursor, putative
PF3D7_1208200.1	cysteine repeat modular protein 3
PF3D7_1210000.1	50S ribosomal protein L1, apicoplast, putative
PF3D7_1212000.1	glutathione peroxidase-like thioredoxin peroxidase
PF3D7_1212100.1	peripheral plastid protein 1, putative
PF3D7_1213500.1	integral membrane protein GPR180, putative
PF3D7_1216000.1	serine--tRNA ligase, putative
PF3D7_1216500.1	male development gene 1
PF3D7_1216700.1	perforin-like protein 2
PF3D7_1220600.1	conserved Plasmodium protein, unknown function
PF3D7_1221100.1	conserved Plasmodium protein, unknown function
PF3D7_1221700.1	FbpA domain protein, putative
PF3D7_1221800.1	conserved Plasmodium protein, unknown function
PF3D7_1222000.1	tRNA-splicing ligase RtcB, putative
PF3D7_1225100.1	isoleucine--tRNA ligase, putative
PF3D7_1226900.1	conserved Plasmodium protein, unknown function
PF3D7_1228700.1	conserved Plasmodium protein, unknown function
PF3D7_1229600.1	conserved Plasmodium protein, unknown function
PF3D7_1232000.1	phenylalanine--tRNA ligase
PF3D7_1234400.1	aspartyl protease, putative
PF3D7_1234600.1	protein TOC75, putative
PF3D7_1236400.1	conserved Plasmodium protein, unknown function
PF3D7_1236700.1	S-adenosyl-methyltransferase, putative
PF3D7_1236800.1	protein-S-isoprenylcysteine O-methyltransferase, putative
PF3D7_1240100.1	early transcribed membrane protein 12
PF3D7_1242000.1	conserved Plasmodium protein, unknown function
PF3D7_1242200.1	queuine tRNA-ribosyltransferase, putative
PF3D7_1244000.1	glucose inhibited division protein a homologue, putative
PF3D7_1244400.1	RNA-binding protein, putative
PF3D7_1244500.1	conserved Plasmodium protein, unknown function
PF3D7_1245800.1	epsin, putative
PF3D7_1246000.1	conserved Plasmodium protein, unknown function
PF3D7_1247800.1	dipeptidyl aminopeptidase 2
PF3D7_1249900.1	apicoplast dimethyladenosine synthase, putative
PF3D7_1251700.1	tryptophan--tRNA ligase
PF3D7_1252100.1	rhoptry neck protein 3
PF3D7_1252200.1	chitinase
PF3D7_1253200.1	hypothetical protein
PF3D7_1253400.1	acyl-CoA synthetase
PF3D7_1254100.1	stevor
PF3D7_1254300.1	stevor
PF3D7_1254500.1	rifin
PF3D7_1254600.1	stevor
PF3D7_1300900.1	stevor
PF3D7_1301400.1	Plasmodium exported protein (hyp12), unknown function
PF3D7_1301700.1	CX3CL1-binding protein 2
PF3D7_1301900.1	Plasmodium exported protein, unknown function
PF3D7_1302200.1	early transcribed membrane protein 13
PF3D7_1304100.1	DNA ligase I
PF3D7_1304600.1	conserved Plasmodium protein, unknown function
PF3D7_1305100.1	conserved Plasmodium protein, unknown function
PF3D7_1306200.1	conserved Plasmodium protein, unknown function
PF3D7_1307600.1	DNA-directed RNA polymerase alpha chain, putative
PF3D7_1308800.1	tyrosine recombinase
PF3D7_1311800.1	M1-family alanyl aminopeptidase
PF3D7_1313200.1	methionyl-tRNA formyltransferase, putative
PF3D7_1313400.1	DEAD box helicase, putative
PF3D7_1315200.1	conserved Plasmodium protein, unknown function
PF3D7_1316200.1	ADP-ribosylation factor, putative
PF3D7_1318200.1	glycerol-3-phosphate 1-O-acyltransferase
PF3D7_1319800.1	conserved Plasmodium protein, unknown function
PF3D7_1320100.1	ATP-dependent Clp protease adapter protein ClpS
PF3D7_1321900.1	conserved Plasmodium protein, unknown function
PF3D7_1323000.1	beta-hydroxyacyl-ACP dehydratase
PF3D7_1323600.1	conserved Plasmodium protein, unknown function
PF3D7_1324900.1	L-lactate dehydrogenase
PF3D7_1329700.1	apicoplast calcium binding protein 1
PF3D7_1330100.1	conserved Plasmodium protein, unknown function
PF3D7_1330200.1	conserved Plasmodium protein, unknown function
PF3D7_1332600.1	apurinic/apyrimidinic endonuclease Apn1, putative
PF3D7_1333300.1	transmembrane protein Tmp21 homologue, putative
PF3D7_1338900.1	serine/threonine protein kinase, putative
PF3D7_1340200.1	conserved Plasmodium protein, unknown function
PF3D7_1340800.1	mitochondrial pyruvate carrier protein 1, putative
PF3D7_1343500.1	conserved Plasmodium protein, unknown function
PF3D7_1344200.1	heat shock protein 110, putative
PF3D7_1344800.1	aspartate carbamoyltransferase
PF3D7_1345100.1	thioredoxin 2
PF3D7_1345500.1	ubiquitin-conjugating enzyme E2
PF3D7_1349900.1	conserved Plasmodium protein, unknown function
PF3D7_1350600.1	conserved Plasmodium protein, unknown function
PF3D7_1350700.1	N6-adenine-specific methylase, putative
PF3D7_1352000.1	conserved Plasmodium protein, unknown function
PF3D7_1352500.1	thioredoxin-related protein, putative
PF3D7_1353300.1	conserved Plasmodium protein, unknown function
PF3D7_1357200.1	glutamate--tRNA ligase
PF3D7_1358000.1	patatin-like phospholipase, putative
PF3D7_1358300.1	rhomboid protease ROM7
PF3D7_1360200.1	ER membrane protein complex subunit 3, putative
PF3D7_1363700.1	conserved Plasmodium protein, unknown function
PF3D7_1363800.1	nuclear fusion protein, putative
PF3D7_1364600.1	aldehyde reductase, putative
PF3D7_1366800.1	phosphatidylserine synthase, putative
PF3D7_1367500.1	NADH-cytochrome b5 reductase, putative
PF3D7_1367700.1	alanine--tRNA ligase
PF3D7_1369600.1	conserved Plasmodium protein, unknown function
PF3D7_1371500.1	probable protein, unknown function
PF3D7_1372400.1	acyl-CoA synthetase
PF3D7_1372800.1	stevor
PF3D7_1400200.1	rifin
PF3D7_1400500.1	rifin
PF3D7_1400700.1	stevor
PF3D7_1401200.1	Plasmodium exported protein, unknown function
PF3D7_1401400.1	early transcribed membrane protein 14.1
PF3D7_1403200.1	conserved Plasmodium protein, unknown function
PF3D7_1404300.1	secreted ookinete adhesive protein, putative
PF3D7_1405400.1	DNA mismatch repair protein, putative
PF3D7_1406400.1	pentatricopeptide repeat domain-containing protein, putative
PF3D7_1409100.1	aldo-keto reductase, putative
PF3D7_1410700.1	conserved Plasmodium protein, unknown function
PF3D7_1411800.1	conserved Plasmodium protein, unknown function
PF3D7_1413500.1	FeS assembly ATPase SufC
PF3D7_1416000.1	conserved Plasmodium protein, unknown function
PF3D7_1416800.1	lysine--tRNA ligase, putative
PF3D7_1418100.1	liver specific protein 1, putative
PF3D7_1419200.1	thioredoxin-like protein, putative
PF3D7_1420400.1	glycine--tRNA ligase
PF3D7_1427000.1	conserved Plasmodium protein, unknown function
PF3D7_1427100.1	lipase, putative
PF3D7_1428600.1	peptide chain release factor 1
PF3D7_1429100.1	apicoplast ribosomal protein L15 precursor, putative
PF3D7_1429600.1	conserved Plasmodium protein, unknown function
PF3D7_1430200.1	plasmepsin IX
PF3D7_1430700.1	NADP-specific glutamate dehydrogenase
PF3D7_1431400.1	conserved Plasmodium protein, unknown function
PF3D7_1433700.1	conserved Plasmodium protein, unknown function
PF3D7_1436100.1	conserved Plasmodium membrane protein, unknown function
PF3D7_1436800.1	ATP-dependent Clp protease proteolytic subunit
PF3D7_1437100.1	conserved Plasmodium protein, unknown function
PF3D7_1439000.1	copper transporter
PF3D7_1443700.1	dephospho-CoA kinase, putative
PF3D7_1443900.1	heat shock protein 90, putative
PF3D7_1444300.1	1-acyl-sn-glycerol-3-phosphate acyltransferase, putative
PF3D7_1448400.1	ubiquitin-protein ligase, putative
PF3D7_1452000.1	rhoptry neck protein 2
PF3D7_1453300.1	Yos1-like protein, putative
PF3D7_1455900.1	polyprenol reductase, putative
PF3D7_1458100.1	protein PET117, putative
PF3D7_1459900.1	conserved Plasmodium membrane protein, unknown function
PF3D7_1460900.1	apicoplast ribosomal protein S10, putative
PF3D7_1460900.2	apicoplast ribosomal protein S10, putative
PF3D7_1463600.1	conserved Plasmodium protein, unknown function
PF3D7_1465700.1	plasmepsin VIII, putative
PF3D7_1466000.1	conserved Plasmodium protein, unknown function
PF3D7_1467000.1	conserved Plasmodium membrane protein, unknown function
PF3D7_1467400.1	50S ribosomal protein L22, apicoplast, putative
PF3D7_1469000.1	translation initiation factor IF-1
PF3D7_1469200.1	shewanella-like protein phosphatase 1, putative
PF3D7_1470800.1	conserved Plasmodium protein, unknown function
PF3D7_1471100.1	exported protein 2
PF3D7_1472700.1	DNA-directed RNA polymerase, alpha subunit, putative
PF3D7_1472800.1	conserved Plasmodium protein, unknown function
PF3D7_1476100.1	early transcribed membrane protein 14.2
PF3D7_1476600.1	Plasmodium exported protein, unknown function
PF3D7_1477100.1	Plasmodium exported protein (hyp6), unknown function
PF3D7_1478100.1	Plasmodium exported protein (hyp13), unknown function
PF3D7_1479000.1	acyl-CoA synthetase
PF3D7_1479500.1	stevor
PF3D7_1479900.1	stevor

## Sheet: Compiled
Reference	Annotation	PATS	PlasmoAP	ApicoAP
PF3D7_0100200.1	rifin	yes	no	no
PF3D7_0100600.1	rifin	yes	no	no
PF3D7_0100800.1	rifin	yes	no	no
PF3D7_0100900.1	rifin	yes	no	no
PF3D7_0101100.1	exported protein family 4	yes	yes	yes
PF3D7_0101200.1	exported protein family 3	yes	yes	yes
PF3D7_0101300.1	Pfmc-2TM Maurer's cleft two transmembrane protein	yes	yes	yes
PF3D7_0101800.1	stevor	yes	yes	yes
PF3D7_0102300.1	Plasmodium exported protein, unknown function	yes	yes	yes
PF3D7_0102500.1	erythrocyte binding antigen-181	yes	no	no
PF3D7_0103200.1	nucleoside transporter 4	yes	no	no
PF3D7_0103500.1	conserved Plasmodium protein, unknown function	yes	no	no
PF3D7_0103600.1	ATP-dependent RNA helicase, putative	yes	no	yes
PF3D7_0103900.1	parasite-infected erythrocyte surface protein	yes	no	yes
PF3D7_0104000.1	thrombospondin-related sporozoite protein	yes	no	yes
PF3D7_0104200.1	StAR-related lipid transfer protein	yes	no	yes
PF3D7_0104500.1	conserved protein, unknown function	yes	no	no
PF3D7_0104700.1	major facilitator superfamily-related transporter, putative	yes	no	no
PF3D7_0105400.1	conserved Plasmodium protein, unknown function	yes	no	yes
PF3D7_0105400.2	conserved Plasmodium protein, unknown function	yes	no	yes
PF3D7_0106600.1	conserved Plasmodium protein, unknown function	yes	no	yes
PF3D7_0106900.1	2-C-methyl-D-erythritol 4-phosphate cytidylyltransferase, putative	yes	yes	yes
PF3D7_0107300.1	conserved Plasmodium protein, unknown function	yes	no	no
PF3D7_0107700.1	conserved Plasmodium membrane protein, unknown function	yes	no	yes
PF3D7_0107900.1	conserved Plasmodium protein, unknown function	yes	yes	no
PF3D7_0108700.1	secreted ookinete protein, putative	yes	no	yes
PF3D7_0109100.1	LCCL domain-containing protein	yes	no	no
PF3D7_0109850.1	phosphatidate cytidylyltransferase, putative	yes	yes	no
PF3D7_0110000.1	conserved Plasmodium protein, unknown function	yes	no	no
PF3D7_0111500.1	UMP-CMP kinase, putative	yes	yes	yes
PF3D7_0112000.1	TatD-like deoxyribonuclease	yes	yes	yes
PF3D7_0112800.1	Plasmodium exported protein (hyp11), unknown function	yes	no	no
PF3D7_0113300.1	Plasmodium exported protein (hyp1), unknown function	yes	no	no
PF3D7_0114100.1	Pfmc-2TM Maurer's cleft two transmembrane protein	yes	yes	no
PF3D7_0114200.1	exported protein family 3	yes	yes	yes
PF3D7_0114500.1	Plasmodium exported protein (hyp10), unknown function	yes	yes	yes
PF3D7_0114800.1	Plasmodium exported protein (hyp7), unknown function	yes	yes	yes
PF3D7_0115100.1	Plasmodium exported protein (PHISTa), unknown function	yes	yes	yes
PF3D7_0115300.1	rifin	yes	no	no
PF3D7_0115400.1	stevor	yes	yes	yes
PF3D7_0115600.1	rifin	yes	no	no
PF3D7_0200400.1	stevor	yes	yes	yes
PF3D7_0200600.1	rifin	yes	no	no
PF3D7_0201300.1	stevor	yes	yes	yes
PF3D7_0201400.1	Plasmodium exported protein (hyp10), unknown function	yes	no	no
PF3D7_0201500.1	Plasmodium exported protein (hyp9), unknown function	yes	yes	no
PF3D7_0201800.1	knob associated heat shock protein 40	yes	yes	yes
PF3D7_0201900.1	erythrocyte membrane protein 3	yes	no	no
PF3D7_0202400.1	gamete antigen 27/25, putative	yes	no	no
PF3D7_0202500.1	early transcribed membrane protein 2	yes	yes	yes
PF3D7_0202900.1	palmitoyltransferase DHHC12, putative	yes	no	yes
PF3D7_0203900.1	5'-3' exonuclease, N-terminal resolvase-like domain, putative	yes	yes	yes
PF3D7_0204100.1	conserved Plasmodium protein, unknown function	yes	no	no
PF3D7_0204200.1	conserved Plasmodium protein, unknown function	yes	yes	no
PF3D7_0204600.1	5'-3' exonuclease, putative	yes	yes	no
PF3D7_0206100.1	cysteine desulfuration protein SufE	yes	yes	no
PF3D7_0207400.1	serine repeat antigen 7	yes	no	no
PF3D7_0208000.1	serine repeat antigen 1	yes	no	no
PF3D7_0208500.1	acyl carrier protein	yes	yes	no
PF3D7_0208600.1	ribosome-recycling factor	yes	no	no
PF3D7_0208800.1	conserved Plasmodium protein, unknown function	yes	yes	no
PF3D7_0208900.1	6-cysteine protein	yes	yes	no
PF3D7_0209000.1	6-cysteine protein	yes	no	no
PF3D7_0209300.1	2C-methyl-D-erythritol 2,4-cyclodiphosphate synthase	yes	yes	no
PF3D7_0210400.1	50S ribosomal protein L33, putative	yes	no	no
PF3D7_0210600.1	conserved Plasmodium protein, unknown function	yes	yes	yes
PF3D7_0210800.1	conserved Plasmodium protein, unknown function	yes	yes	yes
PF3D7_0211400.1	beta-ketoacyl-ACP synthase III	yes	yes	no
PF3D7_0211600.1	UDP-N-acetylglucosamine transferase subunit ALG14, putative	yes	no	no
PF3D7_0212000.1	GDP-fructose:GMP antiporter, putative	yes	no	no
PF3D7_0214900.1	rhoptry neck protein 6	yes	no	yes
PF3D7_0215000.1	acyl-CoA synthetase	yes	no	yes
PF3D7_0215300.1	acyl-CoA synthetase	yes	no	yes
PF3D7_0216600.1	MtN3-like protein	yes	no	yes
PF3D7_0216800.1	conserved Plasmodium membrane protein, unknown function	yes	no	yes
PF3D7_0217000.1	conserved Plasmodium membrane protein, unknown function	yes	no	yes
PF3D7_0217400.1	conserved Plasmodium protein, unknown function	yes	no	no
PF3D7_0218300.1	apicoplast RNA methyltransferase precursor, putative	yes	yes	yes
PF3D7_0219500.1	pseudouridine synthase, putative	yes	no	yes
PF3D7_0219800.1	Plasmodium exported protein (PHISTc), unknown function	yes	yes	yes
PF3D7_0220200.1	Plasmodium exported protein, unknown function	yes	no	yes
PF3D7_0220300.1	Plasmodium exported protein, unknown function	yes	yes	yes
PF3D7_0221000.1	Plasmodium exported protein, unknown function	yes	no	no
PF3D7_0221200.1	Plasmodium exported protein (hyp15), unknown function	yes	no	no
PF3D7_0221400.1	stevor	yes	yes	yes
PF3D7_0222100.1	Pfmc-2TM Maurer's cleft two transmembrane protein	yes	yes	yes
PF3D7_0222200.1	exported protein family 3	yes	yes	yes
PF3D7_0222700.1	rifin	yes	no	yes
PF3D7_0222800.1	stevor	yes	yes	yes
PF3D7_0223200.1	rifin	yes	no	yes
PF3D7_0223300.1	erythrocyte membrane protein 1 (PfEMP1), exon 2	yes	yes	yes
PF3D7_0223400.1	rifin	yes	yes	no
PF3D7_0300200.1	rifin	yes	no	no
PF3D7_0300400.1	stevor	yes	yes	yes
PF3D7_0300500.1	rifin	yes	no	no
PF3D7_0300700.1	rifin	yes	no	no
PF3D7_0300900.1	stevor-like	yes	yes	yes
PF3D7_0301000.1	acyl-CoA synthetase	yes	no	yes
PF3D7_0301100.1	Plasmodium exported protein (hyp13), unknown function	yes	yes	yes
PF3D7_0301400.1	Plasmodium exported protein, unknown function	yes	no	no
PF3D7_0302600.1	ABC transporter B family member 4, putative	yes	yes	yes
PF3D7_0303900.1	phosphatidylethanolamine-binding protein, putative	yes	no	no
PF3D7_0304600.1	circumsporozoite (CS) protein	yes	no	no
PF3D7_0304700.1	conserved Plasmodium protein, unknown function	yes	yes	yes
PF3D7_0305000.1	elongation factor Ts	yes	yes	yes
PF3D7_0307400.1	ATP-dependent Clp protease proteolytic subunit	yes	yes	no
PF3D7_0307800.1	conserved Plasmodium protein, unknown function	yes	yes	yes
PF3D7_0308800.1	conserved protein, unknown function	yes	no	no
PF3D7_0309100.1	conserved Plasmodium protein, unknown function	yes	no	no
PF3D7_0310000.1	50S ribosomal protein L9, apicoplast, putative	yes	yes	yes
PF3D7_0310400.1	parasite-infected erythrocyte surface protein	yes	no	no
PF3D7_0310800.1	conserved Plasmodium protein, unknown function	yes	no	yes
PF3D7_0311200.1	valine--tRNA ligase, putative	yes	yes	yes
PF3D7_0311600.1	dolichyl-diphosphooligosaccharide--protein glycosyltransferase subunit 1, putative	yes	no	yes
PF3D7_0311700.1	plasmepsin VI	yes	no	no
PF3D7_0313200.1	conserved Plasmodium protein, unknown function	yes	no	no
PF3D7_0313300.1	apicoplast conserved ycf19 protein precursor, unknown function	yes	yes	yes
PF3D7_0313700.1	conserved Plasmodium protein, unknown function, unspecified product	yes	yes	yes
PF3D7_0313700.2	conserved Plasmodium protein, unknown function, unspecified product	yes	yes	yes
PF3D7_0313800.1	conserved Plasmodium protein, unknown function	yes	yes	yes
PF3D7_0313900.1	conserved Plasmodium protein, unknown function	yes	no	yes
PF3D7_0314000.1	co-chaperone p23	yes	no	no
PF3D7_0314300.1	DER1-like protein	yes	yes	no
PF3D7_0315200.1	circumsporozoite- and TRAP-related protein	yes	no	yes
PF3D7_0315400.1	conserved Plasmodium protein, unknown function	yes	no	yes
PF3D7_0316300.2	inorganic pyrophosphatase, putative	yes	yes	yes
PF3D7_0316400.1	conserved Plasmodium protein, unknown function	yes	yes	yes
PF3D7_0317900.1	conserved Plasmodium protein, unknown function	yes	no	no
PF3D7_0318000.1	conserved Plasmodium protein, unknown function	yes	no	no
PF3D7_0318300.1	conserved Plasmodium protein, unknown function	yes	yes	no
PF3D7_0318800.1	triosephosphate isomerase, putative	yes	yes	yes
PF3D7_0319200.1	endonuclease/exonuclease/phosphatase family protein, putative	yes	yes	yes
PF3D7_0320200.1	CPW-WPC family protein	yes	no	yes
PF3D7_0320400.1	oocyst capsule protein Cap380, putative	yes	no	yes
PF3D7_0321000.1	conserved Plasmodium protein, unknown function	yes	yes	yes
PF3D7_0323400.1	Rh5 interacting protein	yes	no	no
PF3D7_0324100.1	Pfmc-2TM Maurer's cleft two transmembrane protein	yes	yes	yes
PF3D7_0324200.1	exported protein family 3	yes	yes	yes
PF3D7_0324300.1	exported protein family 4	yes	yes	yes
PF3D7_0324400.1	rifin	yes	no	no
PF3D7_0324500.1	rifin	yes	no	no
PF3D7_0324600.1	stevor	yes	yes	yes
PF3D7_0324800.1	rifin	yes	no	no
PF3D7_0400300.1	rifin	yes	no	no
PF3D7_0400700.1	rifin	yes	no	no
PF3D7_0400800.1	stevor	yes	yes	yes
PF3D7_0400900.1	rifin	yes	no	no
PF3D7_0401000.1	rifin	yes	no	no
PF3D7_0401300.1	rifin	yes	no	no
PF3D7_0401400.1	rifin	yes	no	no
PF3D7_0401600.1	rifin	yes	no	no
PF3D7_0401600.2	rifin	yes	no	no
PF3D7_0401900.1	acyl-CoA synthetase	yes	no	yes
PF3D7_0402300.1	reticulocyte binding protein homologue 1	yes	no	no
PF3D7_0402400.1	Plasmodium exported protein, unknown function	yes	no	no
PF3D7_0402600.1	stevor	yes	no	no
PF3D7_0403100.1	regulator of chromosome condensation, putative	yes	no	no
PF3D7_0403300.1	conserved Plasmodium protein, unknown function	yes	yes	yes
PF3D7_0404700.1	dipeptidyl aminopeptidase 3	yes	yes	no
PF3D7_0404800.1	conserved Plasmodium protein, unknown function	yes	no	no
PF3D7_0405300.1	liver specific protein 2, putative	yes	no	no
PF3D7_0405900.1	apical sushi protein	yes	no	no
PF3D7_0407100.1	methyltransferase, putative	yes	no	no
PF3D7_0408600.1	sporozoite invasion-associated protein 1	yes	no	no
PF3D7_0408700.1	perforin-like protein 1	yes	yes	yes
PF3D7_0408800.1	conserved Plasmodium protein, unknown function	yes	no	no
PF3D7_0408900.1	tRNA N6-adenosine threonylcarbamoyltransferase	yes	yes	yes
PF3D7_0408900.2	tRNA N6-adenosine threonylcarbamoyltransferase	yes	yes	yes
PF3D7_0409000.1	conserved Plasmodium protein, unknown function	yes	no	no
PF3D7_0409400.1	chaperone protein DnaJ	yes	no	no
PF3D7_0409500.1	conserved Plasmodium protein, unknown function	yes	yes	yes
PF3D7_0409700.1	peptide chain release factor 2	yes	yes	yes
PF3D7_0410700.1	ribosome biogenesis GTPase A, putative	yes	yes	yes
PF3D7_0411200.1	conserved Plasmodium protein, unknown function	yes	yes	yes
PF3D7_0411700.1	conserved Plasmodium protein, unknown function	yes	no	no
PF3D7_0413300.1	rifin	yes	no	yes
PF3D7_0413800.1	50S ribosomal protein L10, putative	yes	yes	yes
PF3D7_0414100.1	conserved Plasmodium membrane protein, unknown function	yes	yes	yes
PF3D7_0414700.1	GTP-binding protein, putative	yes	yes	yes
PF3D7_0415700.1	conserved Plasmodium protein, unknown function	yes	yes	yes
PF3D7_0415900.1	60S ribosomal protein L15, putative	yes	no	no
PF3D7_0416100.1	glutamyl-tRNA(Gln) amidotransferase subunit A	yes	yes	yes
PF3D7_0417000.1	conserved Plasmodium protein, unknown function	yes	no	yes
PF3D7_0417400.1	conserved Plasmodium protein, unknown function	yes	no	no
PF3D7_0418800.1	MOLO1 domain-containing protein, putative	yes	no	no
PF3D7_0419200.1	protein transport protein GOT1, putative	yes	no	yes
PF3D7_0419400.1	conserved Plasmodium protein, unknown function	yes	no	no
PF3D7_0420200.1	holo-[acyl-carrier-protein] synthase, putative	yes	no	yes
PF3D7_0421200.1	rifin	yes	no	no
PF3D7_0422000.1	steroid dehydrogenase, putative	yes	no	no
PF3D7_0422800.1	serpentine receptor, putative	yes	no	yes
PF3D7_0423300.1	conserved Plasmodium protein, unknown function	yes	no	yes
PF3D7_0423800.1	cysteine-rich protective antigen	yes	no	no
PF3D7_0424000.1	Plasmodium exported protein (PHISTc), unknown function	yes	yes	yes
PF3D7_0424100.1	reticulocyte binding protein homologue 5	yes	no	no
PF3D7_0424200.1	reticulocyte binding protein homologue 4	yes	no	no
PF3D7_0425100.1	Plasmodium exported protein (hyp6), unknown function	yes	yes	no
PF3D7_0425200.1	Plasmodium exported protein (hyp15), unknown function	yes	yes	yes
PF3D7_0425900.1	rifin	yes	no	no
PF3D7_0500500.1	rifin	yes	no	no
PF3D7_0501100.1	heat shock protein 40, type II	yes	no	no
PF3D7_0501100.2	heat shock protein 40, type II	yes	no	no
PF3D7_0501200.1	parasite-infected erythrocyte surface protein	yes	yes	no
PF3D7_0501600.1	rhoptry-associated protein 2	yes	no	yes
PF3D7_0502500.1	conserved Plasmodium protein, unknown function	yes	yes	yes
PF3D7_0503000.1	50S ribosomal protein L28, apicoplast, putative	yes	no	no
PF3D7_0503100.1	4-diphosphocytidyl-2-C-methyl-D-erythritol kinase, putative	yes	yes	no
PF3D7_0504200.1	ATP-dependent RNA helicase DDX27, putative	yes	yes	yes
PF3D7_0505400.1	conserved Plasmodium protein, unknown function	yes	yes	yes
PF3D7_0505700.1	conserved Plasmodium membrane protein, unknown function	yes	no	no
PF3D7_0506400.1	conserved Plasmodium protein, unknown function	yes	no	no
PF3D7_0507200.1	subtilisin-like protease 3	yes	yes	yes
PF3D7_0507300.1	conserved Plasmodium protein, unknown function	yes	no	no
PF3D7_0508000.1	6-cysteine protein	yes	no	no
PF3D7_0508200.1	longevity-assurance (LAG1) protein, putative	yes	no	yes
PF3D7_0508800.1	single-stranded DNA-binding protein	yes	yes	no
PF3D7_0509600.1	asparagine--tRNA ligase	yes	yes	yes
PF3D7_0511100.1	conserved Plasmodium protein, unknown function	yes	yes	no
PF3D7_0511200.1	stearoyl-CoA desaturase	yes	no	no
PF3D7_0511400.1	conserved Plasmodium protein, unknown function	yes	no	yes
PF3D7_0511600.1	apical rhoptry neck protein	yes	yes	yes
PF3D7_0512800.1	conserved Plasmodium protein, unknown function	yes	no	no
PF3D7_0513500.1	mitochondrial import inner membrane translocase subunit TIM16, putative	yes	no	no
PF3D7_0513700.1	secreted ookinete protein, putative	yes	no	no
PF3D7_0514200.1	conserved Plasmodium protein, unknown function	yes	yes	yes
PF3D7_0514300.1	aspartate--tRNA ligase, putative	yes	yes	yes
PF3D7_0515900.1	NLI interacting factor-like phosphatase, putative	yes	no	no
PF3D7_0516300.1	tRNA pseudouridine synthase, putative	yes	yes	yes
PF3D7_0516600.1	sporozoite surface antigen MB2	yes	yes	yes
PF3D7_0518100.1	RAP protein, putative	yes	yes	yes
PF3D7_0519900.1	conserved Plasmodium protein, unknown function	yes	yes	yes
PF3D7_0520800.1	conserved Plasmodium protein, unknown function	yes	yes	yes
PF3D7_0521400.1	conserved Plasmodium protein, unknown function	yes	yes	yes
PF3D7_0522500.1	50S ribosomal protein L17, apicoplast, putative	yes	yes	yes
PF3D7_0522700.1	iron-sulfur assembly protein, putative	yes	yes	yes
PF3D7_0523200.1	conserved Plasmodium protein, unknown function	yes	no	no
PF3D7_0524200.1	conserved Plasmodium membrane protein, unknown function	yes	no	yes
PF3D7_0525500.1	WD repeat-containing protein, putative	yes	no	no
PF3D7_0525700.1	conserved Plasmodium protein, unknown function	yes	no	yes
PF3D7_0526100.1	conserved Plasmodium membrane protein, unknown function	yes	no	no
PF3D7_0526700.1	conserved protein, unknown function	yes	yes	yes
PF3D7_0526900.1	transmembrane emp24 domain-containing protein, putative	yes	no	no
PF3D7_0528900.1	conserved Plasmodium protein, unknown function	yes	no	no
PF3D7_0529000.1	conserved Plasmodium protein, unknown function	yes	yes	no
PF3D7_0529100.1	thioredoxin-like protein, putative	yes	yes	yes
PF3D7_0529300.1	apicoplast TIC22 protein	yes	yes	no
PF3D7_0530200.1	phosphoenolpyruvate/phosphate translocator	yes	yes	no
PF3D7_0530300.1	conserved Plasmodium membrane protein, unknown function	yes	no	no
PF3D7_0530500.1	conserved Plasmodium membrane protein, unknown function	yes	no	yes
PF3D7_0531000.1	conserved Plasmodium protein, unknown function	yes	no	no
PF3D7_0532200.1	Plasmodium exported protein (PHISTc), unknown function	yes	yes	no
PF3D7_0532500.1	Plasmodium exported protein, unknown function	yes	yes	no
PF3D7_0532600.1	Plasmodium exported protein, unknown function	yes	yes	yes
PF3D7_0532900.1	rifin	yes	no	no
PF3D7_0600300.1	rifin	yes	no	no
PF3D7_0600500.1	rifin	yes	no	no
PF3D7_0600600.1	erythrocyte membrane protein 1 (PfEMP1), exon 2	yes	no	yes
PF3D7_0600700.1	rifin	yes	no	no
PF3D7_0601000.1	exported protein family 4	yes	yes	yes
PF3D7_0601100.1	exported protein family 3	yes	yes	yes
PF3D7_0601200.1	Pfmc-2TM Maurer's cleft two transmembrane protein	yes	yes	yes
PF3D7_0601500.1	Plasmodium exported protein (PHISTb), unknown function	yes	no	no
PF3D7_0602300.1	liver merozoite formation protein, putative	yes	yes	yes
PF3D7_0602400.1	elongation factor G	yes	yes	yes
PF3D7_0604400.1	conserved Plasmodium protein, unknown function	yes	yes	yes
PF3D7_0604700.1	glyoxalase I	yes	yes	yes
PF3D7_0607300.1	uroporphyrinogen III decarboxylase	yes	no	no
PF3D7_0608100.1	conserved Plasmodium protein, unknown function	yes	yes	yes
PF3D7_0609100.1	zinc transporter ZIP1, putative	yes	no	no
PF3D7_0609500.1	conserved Plasmodium protein, unknown function	yes	no	no
PF3D7_0612300.1	conserved protein, unknown function	yes	yes	yes
PF3D7_0612700.1	6-cysteine protein	yes	no	no
PF3D7_0613100.1	conserved Plasmodium protein, unknown function	yes	no	yes
PF3D7_0613400.1	apicoplast ribosomal protein L18 precursor, putative	yes	yes	yes
PF3D7_0613600.1	conserved Plasmodium protein, unknown function	yes	no	no
PF3D7_0615100.1	enoyl-acyl carrier reductase	yes	yes	no
PF3D7_0615300.1	GPI-anchored wall transfer protein 1, putative	yes	no	no
PF3D7_0616400.1	conserved Plasmodium protein, unknown function	yes	yes	yes
PF3D7_0617600.1	stevor	yes	yes	yes
PF3D7_0618400.1	conserved Plasmodium membrane protein, unknown function	yes	no	no
PF3D7_0619100.1	conserved Plasmodium protein, unknown function	yes	yes	no
PF3D7_0620000.1	secreted ookinete protein 25, putative	yes	no	no
PF3D7_0620400.1	merozoite surface protein 10	yes	no	no
PF3D7_0621000.1	conserved Plasmodium protein, unknown function	yes	yes	yes
PF3D7_0622000.1	conserved Plasmodium protein, unknown function	yes	no	no
PF3D7_0622700.1	conserved Plasmodium membrane protein, unknown function	yes	yes	yes
PF3D7_0623200.1	ferredoxin--NADP reductase	yes	yes	no
PF3D7_0624300.1	CPW-WPC family protein	yes	yes	no
PF3D7_0624400.1	conserved Plasmodium protein, unknown function	yes	no	yes
PF3D7_0624700.1	N-acetylglucosaminylphosphatidylinositol deacetylase, putative	yes	yes	yes
PF3D7_0625300.1	DNA polymerase 1, putative	yes	no	no
PF3D7_0625400.1	conserved Plasmodium protein, unknown function	yes	no	yes
PF3D7_0626300.1	3-oxoacyl-acyl-carrier protein synthase I/II	yes	yes	no
PF3D7_0628800.1	glutamyl-tRNA(Gln) amidotransferase subunit B	yes	yes	yes
PF3D7_0628900.1	RAP protein, putative	yes	no	no
PF3D7_0629200.1	DnaJ protein, putative	yes	no	yes
PF3D7_0629300.1	phospholipase, putative	yes	no	yes
PF3D7_0630400.1	conserved Plasmodium protein, unknown function	yes	no	yes
PF3D7_0631100.1	Plasmodium exported protein (PHISTb), unknown function	yes	no	no
PF3D7_0631400.1	Pfmc-2TM Maurer's cleft two transmembrane protein	yes	yes	yes
PF3D7_0631500.1	exported protein family 3	yes	yes	yes
PF3D7_0631600.1	exported protein family 4	yes	yes	yes
PF3D7_0631800.1	rifin	yes	yes	no
PF3D7_0631900.1	stevor	yes	yes	yes
PF3D7_0632100.1	rifin	yes	yes	yes
PF3D7_0632200.1	rifin	yes	no	no
PF3D7_0632300.1	rifin	yes	no	no
PF3D7_0632400.1	rifin	yes	no	no
PF3D7_0632700.1	rifin	yes	no	no
PF3D7_0700200.1	rifin	yes	no	no
PF3D7_0700400.1	stevor	yes	yes	yes
PF3D7_0700500.1	rifin	yes	yes	no
PF3D7_0700800.1	Pfmc-2TM Maurer's cleft two transmembrane protein	yes	no	yes
PF3D7_0701100.1	rifin	yes	no	no
PF3D7_0701500.1	exported protein family 3	yes	yes	yes
PF3D7_0701600.1	Pfmc-2TM Maurer's cleft two transmembrane protein	yes	yes	yes
PF3D7_0701800.1	rifin	yes	yes	yes
PF3D7_0702000.1	Plasmodium exported protein (hyp12), unknown function	yes	yes	no
PF3D7_0702300.1	sporozoite threonine and asparagine-rich protein	yes	yes	yes
PF3D7_0702600.1	chitinase precursor fragment, truncated	yes	yes	yes
PF3D7_0703500.1	erythrocyte membrane-associated antigen	yes	no	no
PF3D7_0704900.1	peptide chain release factor 2	yes	yes	no
PF3D7_0705500.1	inositol-phosphate phosphatase, putative	yes	no	no
PF3D7_0705800.1	cysteine-rich secretory protein, putative	yes	yes	no
PF3D7_0706100.1	conserved Plasmodium protein, unknown function	yes	yes	yes
PF3D7_0707300.1	rhoptry-associated membrane antigen	yes	no	no
PF3D7_0707800.1	RAP protein, putative	yes	yes	yes
PF3D7_0708200.1	conserved Plasmodium protein, unknown function	yes	no	no
PF3D7_0709100.1	Cg1 protein	yes	no	no
PF3D7_0709800.1	conserved protein, unknown function	yes	no	no
PF3D7_0710300.1	conserved Plasmodium membrane protein, unknown function	yes	no	yes
PF3D7_0710500.1	conserved Plasmodium protein, unknown function	yes	yes	yes
PF3D7_0711000.1	AAA family ATPase, CDC48 subfamily	yes	yes	no
PF3D7_0711200.1	conserved Plasmodium protein, unknown function	yes	no	no
PF3D7_0713000.1	rifin	yes	no	no
PF3D7_0713100.1	Pfmc-2TM Maurer's cleft two transmembrane protein	yes	yes	no
PF3D7_0713600.1	mitochondrial ribosomal protein S5 precursor, putative	yes	no	no
PF3D7_0716600.1	cysteine desulfurase	yes	yes	yes
PF3D7_0716900.1	drug/metabolite transporter, putative	yes	no	yes
PF3D7_0718300.1	cysteine repeat modular protein 2	yes	no	no
PF3D7_0719800.1	conserved Plasmodium protein, unknown function	yes	yes	yes
PF3D7_0721100.1	conserved Plasmodium protein, unknown function	yes	yes	no
PF3D7_0721700.1	secreted ookinete protein, putative	yes	yes	no
PF3D7_0721900.1	V-type ATPase V0 subunit e, putative	yes	no	no
PF3D7_0722800.1	conserved Plasmodium protein, unknown function	yes	no	no
PF3D7_0723200.1	conserved Plasmodium protein, unknown function	yes	no	no
PF3D7_0723700.1	metallo-hydrolase/oxidoreductase, putative	yes	yes	yes
PF3D7_0724400.1	mitochondrial import inner membrane translocase subunit TIM14, putative	yes	yes	yes
PF3D7_0725400.1	conserved Plasmodium protein, unknown function	yes	no	no
PF3D7_0726700.1	conserved Plasmodium protein, unknown function	yes	yes	yes
PF3D7_0727100.1	conserved Plasmodium protein, unknown function	yes	yes	yes
PF3D7_0727500.1	mTERF domain-containing protein, putative	yes	yes	yes
PF3D7_0728800.1	conserved Plasmodium protein, unknown function	yes	yes	yes
PF3D7_0729200.1	1-cys peroxiredoxin	yes	yes	yes
PF3D7_0730000.1	conserved Plasmodium protein, unknown function	yes	no	no
PF3D7_0731500.1	erythrocyte binding antigen-175	yes	no	no
PF3D7_0731600.1	acyl-CoA synthetase	yes	no	yes
PF3D7_0731700.1	Plasmodium exported protein (hyp9), unknown function	yes	no	no
PF3D7_0731800.1	alpha/beta hydrolase, putative	yes	no	yes
PF3D7_0732000.1	stevor	yes	yes	yes
PF3D7_0732300.1	rifin	yes	no	no
PF3D7_0732400.1	rifin	yes	no	no
PF3D7_0732500.1	rifin	yes	no	no
PF3D7_0732700.1	rifin	yes	no	no
PF3D7_0732800.1	erythrocyte membrane protein 1 (PfEMP1), exon 2	yes	yes	yes
PF3D7_0732900.1	rifin	yes	no	no
PF3D7_0800400.1	rifin	yes	no	no
PF3D7_0800500.1	rifin	yes	no	no
PF3D7_0800600.1	Plasmodium exported protein (PHISTa), unknown function	yes	yes	yes
PF3D7_0800800.1	Plasmodium exported protein (hyp7), unknown function	yes	yes	yes
PF3D7_0801000.1	Plasmodium exported protein (PHISTc), unknown function	yes	no	no
PF3D7_0803600.1	conserved Plasmodium protein, unknown function	yes	no	no
PF3D7_0804400.1	methionine aminopeptidase 1c, putative	yes	yes	yes
PF3D7_0805600.1	PAP2-like protein, putative	yes	no	no
PF3D7_0806200.1	C-mannosyltransferase, putative	yes	no	no
PF3D7_0806900.1	conserved Plasmodium protein, unknown function	yes	yes	no
PF3D7_0807700.1	serine protease DegP	yes	no	no
PF3D7_0808800.1	rifin	yes	no	no
PF3D7_0808900.1	rifin	yes	no	no
PF3D7_0809400.1	conserved Plasmodium protein, unknown function	yes	no	no
PF3D7_0810100.1	apicoplast ribosomal protein L33 precursor, putative	yes	yes	yes
PF3D7_0811900.1	RNA-binding protein, putative	yes	yes	yes
PF3D7_0812200.1	trypsin-like serine protease, putative	yes	no	no
PF3D7_0812220.1	GTPase, putative	yes	yes	no
PF3D7_0813700.1	ABC transporter F family member 1, putative	yes	yes	yes
PF3D7_0814000.1	60S ribosomal protein L13-2, putative	yes	no	no
PF3D7_0815000.1	selenoprotein	yes	no	no
PF3D7_0815700.1	ubiquitin	yes	yes	no
PF3D7_0815900.1	dihydrolipoyl dehydrogenase, apicoplast	yes	yes	no
PF3D7_0816600.1	chaperone protein ClpB1	yes	yes	no
PF3D7_0817100.1	tRNA modification GTPase, putative	yes	yes	yes
PF3D7_0817700.1	rhoptry neck protein 5	yes	no	no
PF3D7_0818600.1	BEM46-like protein, putative	yes	no	no
PF3D7_0819200.1	perforin-like protein 5	yes	yes	no
PF3D7_0819400.1	perforin-like protein 4	yes	no	no
PF3D7_0819700.1	conserved Plasmodium protein, unknown function	yes	yes	yes
PF3D7_0820100.1	conserved Plasmodium protein, unknown function	yes	yes	yes
PF3D7_0820300.1	conserved Plasmodium protein, unknown function	yes	yes	yes
PF3D7_0820600.1	conserved Plasmodium membrane protein, unknown function	yes	yes	no
PF3D7_0820800.1	conserved Plasmodium protein, unknown function	yes	yes	yes
PF3D7_0822700.1	thrombospondin-related protein 1, putative	yes	yes	no
PF3D7_0823600.1	lipoate-protein ligase B	yes	yes	no
PF3D7_0824600.1	Fe-S cluster assembly protein DRE2, putative	yes	no	no
PF3D7_0825200.1	translation initiation factor IF-3	yes	yes	no
PF3D7_0825700.1	conserved Plasmodium protein, unknown function	yes	yes	yes
PF3D7_0825800.1	conserved Plasmodium protein, unknown function	yes	yes	yes
PF3D7_0826400.1	dehydrodolichyl diphosphate synthetase, putative	yes	no	no
PF3D7_0827400.1	conserved Plasmodium protein, unknown function	yes	yes	no
PF3D7_0827500.1	apicoplast ribosomal protein L21 precursor, putative	yes	yes	yes
PF3D7_0827600.1	conserved Plasmodium protein, unknown function	yes	yes	yes
PF3D7_0828200.1	leucine--tRNA ligase, putative	yes	yes	no
PF3D7_0830400.1	conserved Plasmodium protein, unknown function	yes	yes	no
PF3D7_0830900.1	Plasmodium exported protein, unknown function	yes	yes	yes
PF3D7_0832000.1	stevor	yes	yes	no
PF3D7_0832400.1	stevor	yes	yes	yes
PF3D7_0832600.1	stevor	yes	yes	yes
PF3D7_0832900.1	stevor	yes	yes	yes
PF3D7_0833200.1	rifin	yes	no	no
PF3D7_0833400.1	rifin	yes	no	no
PF3D7_0900200.1	rifin	yes	no	no
PF3D7_0900300.1	rifin	yes	no	no
PF3D7_0900500.1	rifin	yes	no	yes
PF3D7_0900600.1	rifin	yes	no	no
PF3D7_0900900.1	stevor	yes	yes	yes
PF3D7_0901000.1	rifin	yes	no	no
PF3D7_0901100.1	rifin	yes	no	no
PF3D7_0901400.1	rifin	yes	no	yes
PF3D7_0901500.1	rifin	yes	no	no
PF3D7_0901600.1	stevor	yes	yes	yes
PF3D7_0901700.1	Plasmodium exported protein (hyp5), unknown function	yes	yes	yes
PF3D7_0902200.1	serine/threonine protein kinase, FIKK family	yes	no	no
PF3D7_0902400.1	serine/threonine protein kinase, FIKK family	yes	no	no
PF3D7_0902500.1	serine/threonine protein kinase, FIKK family	yes	no	no
PF3D7_0902600.1	serine/threonine protein kinase, FIKK family	yes	no	yes
PF3D7_0902900.1	conserved Plasmodium protein, unknown function	yes	no	no
PF3D7_0903800.1	LCCL domain-containing protein	yes	no	no
PF3D7_0904200.1	PH domain-containing protein, putative	yes	no	no
PF3D7_0904300.1	conserved protein, unknown function	yes	yes	yes
PF3D7_0904400.1	signal peptidase complex subunit 3, putative	yes	no	no
PF3D7_0904700.1	bacterial histone-like protein	yes	yes	no
PF3D7_0905000.1	conserved Plasmodium protein, unknown function	yes	no	no
PF3D7_0905400.1	high molecular weight rhoptry protein 3	yes	no	no
PF3D7_0906200.1	conserved Plasmodium protein, unknown function	yes	yes	yes
PF3D7_0907800.1	apicoplast ribosomal protein L35 precursor, putative	yes	yes	yes
PF3D7_0907900.1	peptide deformylase	yes	yes	no
PF3D7_0908100.1	conserved Plasmodium membrane protein, unknown function	yes	yes	yes
PF3D7_0908300.1	conserved protein, unknown function	yes	no	no
PF3D7_0908300.2	conserved protein, unknown function	yes	no	no
PF3D7_0909200.1	GDP-fucose protein O-fucosyltransferase 2, putative	yes	no	no
PF3D7_0909600.1	conserved Plasmodium protein, unknown function	yes	no	no
PF3D7_0910300.1	conserved Plasmodium protein, unknown function	yes	no	yes
PF3D7_0910600.1	SNARE protein	yes	no	no
PF3D7_0911600.1	conserved Plasmodium protein, unknown function	yes	yes	yes
PF3D7_0911700.1	GTP-binding protein, putative	yes	yes	yes
PF3D7_0911900.1	falstatin	yes	no	no
PF3D7_0912200.1	conserved Plasmodium membrane protein, unknown function	yes	yes	no
PF3D7_0912400.1	alkaline phosphatase, putative	yes	yes	yes
PF3D7_0913500.1	protease, putative	yes	yes	yes
PF3D7_0913700.1	conserved Plasmodium protein, unknown function	yes	yes	yes
PF3D7_0913900.1	arginine--tRNA ligase, putative	yes	yes	yes
PF3D7_0914000.1	pseudouridylate synthase, putative	yes	yes	yes
PF3D7_0914200.1	phospholipid or glycerol acyltransferase, putative	yes	no	yes
PF3D7_0914300.1	met-10+ like protein, putative	yes	yes	no
PF3D7_0916100.1	thioredoxin 3	yes	yes	no
PF3D7_0916500.1	ubiquitin fusion degradation protein 1	yes	yes	no
PF3D7_0917100.1	N-glycosylase/DNA lyase, putative	yes	no	no
PF3D7_0917900.1	heat shock protein 70	yes	no	no
PF3D7_0918000.1	glideosome-associated protein 50	yes	yes	no
PF3D7_0918200.1	50S ribosomal protein L3, apicoplast, putative	yes	yes	no
PF3D7_0918400.1	conserved Plasmodium protein, unknown function	yes	yes	yes
PF3D7_0918800.1	dihydrouridine synthase, putative	yes	yes	yes
PF3D7_0919100.1	DnaJ protein, putative	yes	yes	yes
PF3D7_0919500.1	major facilitator superfamily domain-containing protein, putative	yes	no	no
PF3D7_0919600.1	dolichyl-diphosphooligosaccharide--protein glycosyltransferase, putative	yes	yes	yes
PF3D7_0920200.1	CS domain protein, putative	yes	yes	yes
PF3D7_0920600.1	conserved Plasmodium protein, unknown function	yes	yes	yes
PF3D7_0921400.1	NifU-like scaffold protein, putative	yes	yes	yes
PF3D7_0921500.1	conserved Plasmodium protein, unknown function	yes	no	no
PF3D7_0921700.1	conserved Plasmodium protein, unknown function	yes	no	no
PF3D7_0922300.1	conserved Plasmodium protein, unknown function	yes	yes	yes
PF3D7_0923200.1	nitric oxide synthase, putative	yes	yes	yes
PF3D7_0923300.1	perforin-like protein 3	yes	no	no
PF3D7_0924500.1	conserved Plasmodium membrane protein, unknown function	yes	no	yes
PF3D7_0924700.1	splicing factor 3A subunit 3, putative	yes	no	no
PF3D7_0924800.1	telomeric repeat binding factor 1, putative	yes	no	no
PF3D7_0925100.1	conserved Plasmodium protein, unknown function	yes	no	no
PF3D7_0925300.1	proline--tRNA ligase, putative	yes	yes	yes
PF3D7_0926200.1	conserved Plasmodium protein, unknown function	yes	no	no
PF3D7_0926400.1	monocarboxylate transporter, putative	yes	no	yes
PF3D7_0929900.1	conserved Plasmodium protein, unknown function	yes	yes	yes
PF3D7_0930100.1	conserved Plasmodium protein, unknown function	yes	yes	yes
PF3D7_0930500.1	diacylglycerol kinase, putative	yes	no	no
PF3D7_0931200.1	selenoprotein	yes	no	yes
PF3D7_0931500.1	conserved Plasmodium protein, unknown function	yes	yes	yes
PF3D7_0932500.1	palmitoyltransferase DHHC6, putative	yes	yes	yes
PF3D7_0932600.1	apicoplast ribosomal protein S6, putative	yes	yes	no
PF3D7_0933300.1	conserved Plasmodium protein, unknown function	yes	no	yes
PF3D7_0934000.1	histidine--tRNA ligase, putative	yes	yes	yes
PF3D7_0934600.1	conserved Plasmodium protein, unknown function	yes	no	no
PF3D7_0935100.1	protein kish, putative	yes	no	no
PF3D7_0935300.1	phosphatidylinositol N-acetylglucosaminyltransferase subunit P, putative	yes	no	no
PF3D7_0936100.1	early transcribed membrane protein	yes	yes	yes
PF3D7_0936200.1	Plasmodium exported protein (hyp11), unknown function	yes	no	no
PF3D7_0936400.1	ring-exported protein 4	yes	no	no
PF3D7_0936500.1	virulence-associated protein 1	yes	yes	yes
PF3D7_0937000.1	Plasmodium exported protein (PHISTb), unknown function	yes	no	no
PF3D7_0937100.1	Plasmodium exported protein, unknown function	yes	no	yes
PF3D7_0937300.1	rifin	yes	no	no
PF3D7_0937700.1	rifin	yes	no	no
PF3D7_1000200.1	rifin	yes	no	no
PF3D7_1000300.1	rifin	yes	no	no
PF3D7_1000600.1	rifin	yes	yes	yes
PF3D7_1001000.1	Plasmodium exported protein (hyp12), unknown function	yes	no	no
PF3D7_1001400.1	exported lipase 1	yes	no	no
PF3D7_1001600.1	exported lipase 2	yes	no	no
PF3D7_1001700.1	Plasmodium exported protein (PHISTc), unknown function	yes	no	no
PF3D7_1002000.1	Plasmodium exported protein (hyp2), unknown function	yes	no	no
PF3D7_1002300.1	conserved Plasmodium protein, unknown function	yes	no	yes
PF3D7_1002600.1	conserved Plasmodium protein, unknown function	yes	no	no
PF3D7_1003200.1	ribosome-binding factor A, putative	yes	yes	yes
PF3D7_1004800.1	ADP/ATP carrier protein, putative	yes	no	no
PF3D7_1005000.1	methionine--tRNA ligase, putative	yes	yes	yes
PF3D7_1005300.1	conserved Plasmodium protein, unknown function	yes	yes	yes
PF3D7_1005900.1	conserved Plasmodium protein, unknown function	yes	yes	yes
PF3D7_1006300.1	conserved Plasmodium protein, unknown function	yes	no	no
PF3D7_1007000.1	conserved membrane protein, unknown function	yes	no	yes
PF3D7_1008500.1	conserved Plasmodium membrane protein, unknown function	yes	no	yes
PF3D7_1009100.1	conserved Plasmodium membrane protein, unknown function	yes	no	no
PF3D7_1009600.1	protein phosphatase, putative	yes	yes	no
PF3D7_1011900.1	heme oxygenase	yes	no	no
PF3D7_1012200.1	rhoptry associated adhesin	yes	yes	no
PF3D7_1013300.1	conserved Plasmodium protein, unknown function	yes	no	yes
PF3D7_1013700.1	conserved Plasmodium protein, unknown function	yes	no	yes
PF3D7_1014100.1	conserved Plasmodium protein, unknown function	yes	no	no
PF3D7_1014200.1	male gamete fusion factor HAP2, putative	yes	no	yes
PF3D7_1015200.1	cysteine--tRNA ligase	yes	yes	no
PF3D7_1015200.2	cysteine--tRNA ligase	yes	yes	no
PF3D7_1016100.1	conserved Plasmodium protein, unknown function	yes	no	yes
PF3D7_1017100.1	rhoptry neck protein 12	yes	no	no
PF3D7_1017300.2	golgi re-assembly stacking protein 1, golgi re-assembly stacking protein 2	yes	no	no
PF3D7_1018000.1	tRNA pseudouridine synthase, putative	yes	yes	yes
PF3D7_1018300.1	conserved Plasmodium protein, unknown function	yes	no	yes
PF3D7_1019800.1	tRNA methyltransferase, putative	yes	no	yes
PF3D7_1020800.1	dihydrolipoamide acyltransferase component E2	yes	yes	no
PF3D7_1020900.1	ADP-ribosylation factor	yes	no	no
PF3D7_1021000.1	conserved Plasmodium protein, unknown function	yes	yes	yes
PF3D7_1021300.1	conserved Plasmodium membrane protein, unknown function	yes	yes	yes
PF3D7_1021400.1	endomembrane protein 70, putative	yes	no	yes
PF3D7_1021700.1	conserved Plasmodium membrane protein, unknown function	yes	no	no
PF3D7_1022800.1	4-hydroxy-3-methylbut-2-en-1-yl diphosphate synthase	yes	yes	yes
PF3D7_1023400.1	HORMA domain protein, putative	yes	no	no
PF3D7_1024000.1	conserved Plasmodium protein, unknown function	yes	yes	yes
PF3D7_1024400.1	conserved Plasmodium protein, unknown function	yes	no	no
PF3D7_1025300.1	conserved Plasmodium protein, unknown function	yes	no	yes
PF3D7_1025700.1	conserved Plasmodium protein, unknown function	yes	no	no
PF3D7_1026300.1	conserved Plasmodium protein, unknown function	yes	no	no
PF3D7_1031900.1	conserved Plasmodium protein, unknown function	yes	yes	yes
PF3D7_1032000.1	ribosome maturation factor RimM, putative	yes	yes	yes
PF3D7_1033800.1	plasmepsin VII	yes	no	yes
PF3D7_1034100.1	conserved Plasmodium protein, unknown function	yes	no	no
PF3D7_1034200.1	apicoplast ribosomal protein L27 precursor, putative	yes	yes	yes
PF3D7_1034700.1	ADP-ribosylation factor, putative	yes	no	no
PF3D7_1034900.1	methionine--tRNA ligase	yes	no	no
PF3D7_1035300.1	glutamate-rich protein	yes	yes	yes
PF3D7_1035700.1	duffy binding-like merozoite surface protein	yes	no	no
PF3D7_1036400.1	liver stage antigen 1	yes	no	no
PF3D7_1037000.1	DNA polymerase zeta catalytic subunit, putative	yes	no	no
PF3D7_1037100.1	pyruvate kinase 2	yes	yes	no
PF3D7_1038000.1	antigen UB05	yes	no	no
PF3D7_1038000.2	antigen UB05	yes	no	no
PF3D7_1038200.1	conserved Plasmodium protein, unknown function	yes	no	no
PF3D7_1039700.1	Pfmc-2TM Maurer's cleft two transmembrane protein	yes	yes	yes
PF3D7_1039800.1	exported protein family 3	yes	yes	yes
PF3D7_1039900.1	exported protein family 4	yes	yes	yes
PF3D7_1040000.1	rifin	yes	no	no
PF3D7_1040200.1	stevor	yes	yes	yes
PF3D7_1040500.1	rifin	yes	no	no
PF3D7_1040600.1	rifin	yes	no	no
PF3D7_1040800.1	rifin	yes	no	yes
PF3D7_1040900.1	rifin	yes	no	no
PF3D7_1041000.1	rifin	yes	yes	yes
PF3D7_1041100.1	rifin	yes	no	no
PF3D7_1041200.1	rifin	yes	no	no
PF3D7_1100500.1	rifin	yes	no	no
PF3D7_1100800.1	Pfmc-2TM Maurer's cleft two transmembrane protein	yes	no	yes
PF3D7_1101100.1	rifin	yes	no	no
PF3D7_1101200.1	rifin	yes	no	no
PF3D7_1101300.1	rifin	yes	no	no
PF3D7_1101500.1	exported protein family 4	yes	yes	yes
PF3D7_1101600.1	exported protein family 3	yes	yes	yes
PF3D7_1101700.1	Pfmc-2TM Maurer's cleft two transmembrane protein	yes	yes	yes
PF3D7_1102300.1	Plasmodium exported protein, unknown function	yes	no	no
PF3D7_1102700.1	early transcribed membrane protein 11.1	yes	yes	yes
PF3D7_1103400.1	FeS cluster assembly protein SufD, putative	yes	yes	yes
PF3D7_1103500.1	CPW-WPC family protein	yes	no	no
PF3D7_1104800.1	metabolite/drug transporter, putative	yes	no	no
PF3D7_1105300.1	conserved Plasmodium protein, unknown function	yes	no	no
PF3D7_1105600.1	translocon component PTEX88	yes	yes	no
PF3D7_1105900.1	conserved Plasmodium membrane protein, unknown function	yes	no	no
PF3D7_1106100.1	apicoplast ribosomal protein S15 precursor, putative	yes	yes	yes
PF3D7_1106200.1	conserved Plasmodium protein, unknown function	yes	yes	yes
PF3D7_1106300.1	exonuclease, putative	yes	yes	yes
PF3D7_1106500.1	conserved Plasmodium protein, unknown function	yes	yes	yes
PF3D7_1114800.1	glycerol-3-phosphate dehydrogenase, putative	yes	yes	yes
PF3D7_1115000.1	conserved Plasmodium protein, unknown function	yes	no	no
PF3D7_1115100.1	conserved Plasmodium protein, unknown function	yes	no	yes
PF3D7_1115600.1	peptidyl-prolyl cis-trans isomerase	yes	no	no
PF3D7_1115900.1	palmitoyltransferase DHHC9	yes	no	yes
PF3D7_1116700.1	dipeptidyl aminopeptidase 1	yes	yes	yes
PF3D7_1117200.1	conserved Plasmodium protein, unknown function	yes	no	no
PF3D7_1117300.1	conserved Plasmodium protein, unknown function	yes	no	no
PF3D7_1117500.1	tyrosine--tRNA ligase	yes	yes	yes
PF3D7_1117600.1	peptidyl-tRNA hydrolase ICT1, peptidyl-tRNA hydrolase ICT1, putative	yes	no	no
PF3D7_1117600.2	peptidyl-tRNA hydrolase ICT1, peptidyl-tRNA hydrolase ICT1, putative	yes	no	no
PF3D7_1118100.1	AP-1 complex subunit sigma, putative	yes	no	no
PF3D7_1118900.1	conserved Plasmodium protein, unknown function	yes	no	no
PF3D7_1119000.1	acyl-CoA-binding protein, putative	yes	yes	yes
PF3D7_1120200.1	conserved Plasmodium protein, unknown function	yes	no	yes
PF3D7_1120500.1	tRNA nucleotidyltransferase, putative	yes	yes	yes
PF3D7_1120600.1	conserved Plasmodium protein, unknown function	yes	no	no
PF3D7_1121800.1	petidase, M16 family	yes	no	no
PF3D7_1122100.1	GPI transamidase component GPI16, putative	yes	no	yes
PF3D7_1122300.1	conserved Plasmodium protein, unknown function	yes	no	no
PF3D7_1122700.1	conserved Plasmodium protein, unknown function	yes	yes	yes
PF3D7_1123500.1	conserved Plasmodium protein, unknown function	yes	no	yes
PF3D7_1124000.1	endoplasmic reticulum oxidoreductin, putative	yes	no	no
PF3D7_1124500.1	pyruvate dehydrogenase E1 component subunit alpha	yes	yes	no
PF3D7_1125000.1	conserved Plasmodium protein, unknown function	yes	yes	yes
PF3D7_1125300.1	DNA-directed RNA polymerase	yes	no	no
PF3D7_1126000.1	threonine--tRNA ligase	yes	yes	yes
PF3D7_1127400.1	conserved Plasmodium protein, unknown function	yes	no	yes
PF3D7_1127500.1	protein disulfide-isomerase, putative	yes	no	no
PF3D7_1128700.1	GPI-anchor transamidase, putative	yes	no	no
PF3D7_1131100.1	serpentine receptor, putative	yes	no	no
PF3D7_1131900.1	conserved Plasmodium protein, unknown function	yes	no	yes
PF3D7_1133000.1	conserved Plasmodium protein, unknown function	yes	no	no
PF3D7_1133800.1	RNA (uracil-5-)methyltransferase, putative	yes	yes	yes
PF3D7_1134100.1	protein disulfide isomerase	yes	no	yes
PF3D7_1135000.2	PQ-loop repeat-containing protein, unspecified product	yes	yes	yes
PF3D7_1135000.3	PQ-loop repeat-containing protein, unspecified product	yes	yes	yes
PF3D7_1135400.1	conserved Plasmodium protein, unknown function	yes	no	yes
PF3D7_1136100.1	conserved Plasmodium protein, unknown function	yes	no	no
PF3D7_1136900.1	subtilisin-like protease 2	yes	yes	yes
PF3D7_1137500.1	apicoplast ribosomal protein S14p/S29e precursor, putative	yes	yes	yes
PF3D7_1140000.1	carbonic anhydrase	yes	no	yes
PF3D7_1141600.1	dolichol-phosphate mannosyltransferase	yes	no	no
PF3D7_1142000.1	conserved Plasmodium protein, unknown function	yes	no	no
PF3D7_1143000.1	alpha/beta hydrolase, putative	yes	yes	yes
PF3D7_1143200.1	DnaJ protein, putative	yes	no	no
PF3D7_1144100.1	mitochondrial large subunit ribosomal protein, putative	yes	no	no
PF3D7_1144700.1	apicoplast import protein Tic20, putative	yes	yes	yes
PF3D7_1145500.1	ABC transporter B family member 3, putative	yes	yes	yes
PF3D7_1146100.1	conserved Plasmodium protein, unknown function	yes	yes	yes
PF3D7_1148700.1	Plasmodium exported protein (PHISTc), unknown function	yes	yes	no
PF3D7_1149300.1	serine/threonine protein kinase, FIKK family	yes	no	no
PF3D7_1149400.1	Plasmodium exported protein, unknown function	yes	yes	yes
PF3D7_1149800.1	rifin	yes	no	no
PF3D7_1149900.1	stevor	yes	yes	yes
PF3D7_1150200.1	rifin	yes	no	no
PF3D7_1200200.1	rifin	yes	no	no
PF3D7_1200300.1	rifin	yes	no	no
PF3D7_1200700.1	acyl-CoA synthetase	yes	no	yes
PF3D7_1200800.1	serine/threonine protein kinase, FIKK family	yes	yes	yes
PF3D7_1201400.1	Plasmodium exported protein, unknown function	yes	yes	yes
PF3D7_1201600.1	NIMA related kinase 3	yes	no	yes
PF3D7_1202600.1	conserved protein, unknown function	yes	no	no
PF3D7_1204400.1	conserved Plasmodium membrane protein, unknown function	yes	no	no
PF3D7_1204900.1	probable protein, unknown function	yes	yes	no
PF3D7_1205300.1	conserved Plasmodium protein, unknown function	yes	yes	no
PF3D7_1207300.1	conserved Plasmodium protein, unknown function	yes	no	no
PF3D7_1207500.1	RNA-binding protein, putative	yes	no	yes
PF3D7_1207600.1	tRNA delta(2)-isopentenylpyrophosphate transferase, putative	yes	yes	yes
PF3D7_1208000.1	apicoplast ribosomal protein L29 precursor, putative	yes	yes	yes
PF3D7_1208200.1	cysteine repeat modular protein 3	yes	no	yes
PF3D7_1209600.1	porphobilinogen deaminase	yes	yes	no
PF3D7_1210000.1	50S ribosomal protein L1, apicoplast, putative	yes	yes	yes
PF3D7_1212000.1	glutathione peroxidase-like thioredoxin peroxidase	yes	no	yes
PF3D7_1212100.1	peripheral plastid protein 1, putative	yes	yes	yes
PF3D7_1212500.1	glycerol-3-phosphate 1-O-acyltransferase	yes	no	no
PF3D7_1213500.1	integral membrane protein GPR180, putative	yes	yes	yes
PF3D7_1214500.1	conserved Plasmodium protein, unknown function	yes	no	no
PF3D7_1214700.1	conserved Plasmodium protein, unknown function	yes	no	no
PF3D7_1214800.1	conserved Plasmodium protein, unknown function	yes	yes	no
PF3D7_1215900.1	serpentine receptor, putative	yes	no	no
PF3D7_1216000.1	serine--tRNA ligase, putative	yes	yes	yes
PF3D7_1216400.1	conserved Plasmodium membrane protein, unknown function	yes	no	no
PF3D7_1216700.1	perforin-like protein 2	yes	no	yes
PF3D7_1217000.1	conserved Plasmodium protein, unknown function	yes	no	no
PF3D7_1217100.1	meiotic recombination protein SPO11, putative	yes	no	no
PF3D7_1217100.2	meiotic recombination protein SPO11, putative	yes	no	no
PF3D7_1217300.1	GTP-binding protein, putative	yes	yes	no
PF3D7_1218100.1	conserved Plasmodium protein, unknown function	yes	no	no
PF3D7_1220600.1	conserved Plasmodium protein, unknown function	yes	yes	yes
PF3D7_1221100.1	conserved Plasmodium protein, unknown function	yes	yes	yes
PF3D7_1221700.1	FbpA domain protein, putative	yes	yes	yes
PF3D7_1221800.1	conserved Plasmodium protein, unknown function	yes	yes	yes
PF3D7_1221900.1	conserved Plasmodium membrane protein, unknown function	yes	no	no
PF3D7_1222000.1	tRNA-splicing ligase RtcB, putative	yes	yes	yes
PF3D7_1223300.1	DNA gyrase subunit A	yes	yes	no
PF3D7_1225100.1	isoleucine--tRNA ligase, putative	yes	yes	yes
PF3D7_1226000.1	conserved Plasmodium protein, unknown function	yes	no	no
PF3D7_1226900.1	conserved Plasmodium protein, unknown function	yes	no	yes
PF3D7_1227900.1	RNA pseudouridylate synthase, putative	yes	no	no
PF3D7_1228700.1	conserved Plasmodium protein, unknown function	yes	yes	yes
PF3D7_1229300.1	conserved Plasmodium protein, unknown function	yes	no	no
PF3D7_1229600.1	conserved Plasmodium protein, unknown function	yes	yes	yes
PF3D7_1231700.1	conserved Plasmodium protein, unknown function	yes	no	no
PF3D7_1232000.1	phenylalanine--tRNA ligase	yes	yes	yes
PF3D7_1232100.1	60 kDa chaperonin	yes	yes	no
PF3D7_1234400.1	aspartyl protease, putative	yes	no	yes
PF3D7_1234500.1	conserved Plasmodium protein, unknown function	yes	no	no
PF3D7_1234600.1	protein TOC75, putative	yes	yes	yes
PF3D7_1234700.1	upregulated in late gametocytes ULG8	yes	no	no
PF3D7_1236400.1	conserved Plasmodium protein, unknown function	yes	yes	yes
PF3D7_1236700.1	S-adenosyl-methyltransferase, putative	yes	yes	yes
PF3D7_1236800.1	protein-S-isoprenylcysteine O-methyltransferase, putative	yes	no	yes
PF3D7_1237100.1	conserved Plasmodium protein, unknown function	yes	no	no
PF3D7_1237900.1	conserved Plasmodium protein, unknown function	yes	yes	no
PF3D7_1238000.1	COPI associated protein, putative	yes	no	no
PF3D7_1239500.1	DNA gyrase subunit B	yes	yes	no
PF3D7_1240100.1	early transcribed membrane protein 12	yes	yes	yes
PF3D7_1241900.1	tetratricopeptide repeat protein, putative	yes	yes	no
PF3D7_1242000.1	conserved Plasmodium protein, unknown function	yes	no	yes
PF3D7_1242200.1	queuine tRNA-ribosyltransferase, putative	yes	yes	yes
PF3D7_1244000.1	glucose inhibited division protein a homologue, putative	yes	yes	yes
PF3D7_1244400.1	RNA-binding protein, putative	yes	no	yes
PF3D7_1244500.1	conserved Plasmodium protein, unknown function	yes	no	yes
PF3D7_1245800.1	epsin, putative	yes	no	yes
PF3D7_1246000.1	conserved Plasmodium protein, unknown function	yes	no	yes
PF3D7_1247600.1	conserved Plasmodium protein, unknown function	yes	yes	no
PF3D7_1247800.1	dipeptidyl aminopeptidase 2	yes	yes	yes
PF3D7_1248300.1	conserved Plasmodium membrane protein, unknown function	yes	no	no
PF3D7_1248600.1	conserved Plasmodium protein, unknown function	yes	yes	no
PF3D7_1249900.1	apicoplast dimethyladenosine synthase, putative	yes	yes	yes
PF3D7_1250100.1	osmiophilic body protein G377	yes	no	no
PF3D7_1250200.1	CSC1-like protein, putative	yes	no	no
PF3D7_1251000.1	conserved Plasmodium protein, unknown function	yes	no	no
PF3D7_1251700.1	tryptophan--tRNA ligase	yes	yes	yes
PF3D7_1252100.1	rhoptry neck protein 3	yes	yes	yes
PF3D7_1252200.1	chitinase	yes	yes	yes
PF3D7_1253000.1	gametocyte erythrocyte cytosolic protein	yes	no	no
PF3D7_1253200.1	hypothetical protein	yes	yes	yes
PF3D7_1253400.1	acyl-CoA synthetase	yes	no	yes
PF3D7_1253500.1	Plasmodium exported protein, unknown function	yes	no	no
PF3D7_1253700.1	rifin	yes	no	no
PF3D7_1254000.1	rifin	yes	yes	no
PF3D7_1254100.1	stevor	yes	yes	yes
PF3D7_1254200.1	rifin	yes	no	no
PF3D7_1254300.1	stevor	yes	yes	yes
PF3D7_1254600.1	stevor	yes	yes	yes
PF3D7_1255000.1	rifin	yes	no	no
PF3D7_1255100.1	rifin	yes	no	no
PF3D7_1300200.1	rifin	yes	no	no
PF3D7_1300500.1	rifin	yes	no	no
PF3D7_1300600.1	rifin	yes	no	no
PF3D7_1300900.1	stevor	yes	yes	yes
PF3D7_1301500.1	Plasmodium exported protein (PHISTa), unknown function	yes	no	no
PF3D7_1301600.1	erythrocyte binding antigen-140	yes	no	no
PF3D7_1301700.1	CX3CL1-binding protein 2	yes	yes	yes
PF3D7_1301900.1	Plasmodium exported protein, unknown function	yes	yes	yes
PF3D7_1302200.1	early transcribed membrane protein 13	yes	yes	yes
PF3D7_1302300.1	Plasmodium exported protein, unknown function	yes	no	no
PF3D7_1304100.1	DNA ligase I	yes	yes	yes
PF3D7_1304600.1	conserved Plasmodium protein, unknown function	yes	yes	yes
PF3D7_1305100.1	conserved Plasmodium protein, unknown function	yes	yes	yes
PF3D7_1306200.1	conserved Plasmodium protein, unknown function	yes	yes	yes
PF3D7_1306500.1	MORN repeat protein, putative	yes	no	no
PF3D7_1307500.1	conserved Plasmodium protein, unknown function	yes	no	no
PF3D7_1307600.1	DNA-directed RNA polymerase alpha chain, putative	yes	yes	yes
PF3D7_1308800.1	tyrosine recombinase	yes	yes	yes
PF3D7_1310200.1	conserved Plasmodium protein, unknown function	yes	yes	no
PF3D7_1310500.1	conserved protein, unknown function	yes	no	no
PF3D7_1311800.1	M1-family alanyl aminopeptidase	yes	yes	yes
PF3D7_1312000.1	malonyl CoA-acyl carrier protein transacylase	yes	no	no
PF3D7_1313200.1	methionyl-tRNA formyltransferase, putative	yes	yes	yes
PF3D7_1313300.1	peptidyl-prolyl cis-trans isomerase, putative	yes	no	no
PF3D7_1313400.1	DEAD box helicase, putative	yes	yes	yes
PF3D7_1314500.1	cop-coated vesicle membrane protein p24 precursor, putative	yes	no	no
PF3D7_1315200.1	conserved Plasmodium protein, unknown function	yes	no	yes
PF3D7_1315600.1	CDP-diacylglycerol--inositol 3-phosphatidyltransferase	yes	no	no
PF3D7_1316200.1	ADP-ribosylation factor, putative	yes	no	yes
PF3D7_1316300.1	conserved Plasmodium protein, unknown function	yes	no	no
PF3D7_1316700.1	conserved Plasmodium protein, unknown function	yes	no	no
PF3D7_1318100.1	ferredoxin, putative	yes	yes	no
PF3D7_1318200.1	glycerol-3-phosphate 1-O-acyltransferase	yes	yes	yes
PF3D7_1319800.1	conserved Plasmodium protein, unknown function	yes	no	yes
PF3D7_1319900.1	conserved Plasmodium protein, unknown function	yes	no	no
PF3D7_1320000.1	golgi protein 1	yes	no	no
PF3D7_1320100.1	ATP-dependent Clp protease adapter protein ClpS	yes	yes	yes
PF3D7_1320400.1	type I signal peptidase	yes	no	no
PF3D7_1321100.1	conserved Plasmodium protein, unknown function	yes	yes	no
PF3D7_1321900.1	conserved Plasmodium protein, unknown function	yes	no	yes
PF3D7_1322000.1	nucleoside-diphosphatase, putative	yes	no	no
PF3D7_1322900.1	conserved Plasmodium protein, unknown function	yes	no	no
PF3D7_1323000.1	beta-hydroxyacyl-ACP dehydratase	yes	yes	yes
PF3D7_1323500.1	plasmepsin V	yes	no	no
PF3D7_1323600.1	conserved Plasmodium protein, unknown function	yes	no	yes
PF3D7_1324300.1	conserved Plasmodium membrane protein, unknown function	yes	no	no
PF3D7_1326000.1	conserved Plasmodium protein, unknown function	yes	no	no
PF3D7_1330100.1	conserved Plasmodium protein, unknown function	yes	yes	yes
PF3D7_1330200.1	conserved Plasmodium protein, unknown function	yes	yes	yes
PF3D7_1331400.1	CPW-WPC family protein	yes	no	no
PF3D7_1331600.1	protein tyrosine phosphatase-like protein, putative	yes	no	no
PF3D7_1332100.1	conserved Plasmodium membrane protein, unknown function	yes	yes	no
PF3D7_1333000.1	20 kDa chaperonin	yes	yes	no
PF3D7_1333200.1	ubiquitin-activating enzyme	yes	yes	no
PF3D7_1333300.1	transmembrane protein Tmp21 homologue, putative	yes	yes	yes
PF3D7_1334600.1	MSP7-like protein	yes	no	no
PF3D7_1334800.1	MSP7-like protein	yes	no	no
PF3D7_1335300.1	reticulocyte binding protein 2 homologue b	yes	no	no
PF3D7_1335400.1	reticulocyte binding protein 2 homologue a	yes	no	no
PF3D7_1336600.1	conserved Plasmodium protein, unknown function	yes	no	no
PF3D7_1336900.1	tryptophan--tRNA ligase	yes	no	no
PF3D7_1337200.1	1-deoxy-D-xylulose 5-phosphate synthase	yes	yes	no
PF3D7_1338000.1	LMBR1 domain-containing protein, putative	yes	no	no
PF3D7_1338600.1	conserved Plasmodium protein, unknown function	yes	yes	no
PF3D7_1338800.1	CPW-WPC family protein	yes	no	no
PF3D7_1338900.1	serine/threonine protein kinase, putative	yes	no	yes
PF3D7_1340000.1	secreted ookinete protein, putative	yes	no	no
PF3D7_1340200.1	conserved Plasmodium protein, unknown function	yes	no	yes
PF3D7_1343500.1	conserved Plasmodium protein, unknown function	yes	yes	yes
PF3D7_1344200.1	heat shock protein 110, putative	yes	yes	yes
PF3D7_1344600.1	lipoyl synthase	yes	yes	no
PF3D7_1344800.1	aspartate carbamoyltransferase	yes	yes	yes
PF3D7_1345100.1	thioredoxin 2	yes	no	yes
PF3D7_1345200.1	rhomboid protease ROM6, putative	yes	no	no
PF3D7_1345500.1	ubiquitin-conjugating enzyme E2	yes	yes	yes
PF3D7_1346700.1	6-cysteine protein	yes	no	no
PF3D7_1347600.1	conserved Plasmodium protein, unknown function	yes	no	no
PF3D7_1349900.1	conserved Plasmodium protein, unknown function	yes	yes	yes
PF3D7_1350500.1	conserved Plasmodium protein, unknown function	yes	no	no
PF3D7_1350600.1	conserved Plasmodium protein, unknown function	yes	yes	yes
PF3D7_1350700.1	N6-adenine-specific methylase, putative	yes	yes	yes
PF3D7_1351200.1	conserved Plasmodium protein, unknown function	yes	no	no
PF3D7_1351300.1	conserved Plasmodium membrane protein, unknown function	yes	no	no
PF3D7_1351800.1	conserved Plasmodium protein, unknown function	yes	yes	no
PF3D7_1351800.2	conserved Plasmodium protein, unknown function	yes	yes	no
PF3D7_1352000.1	conserved Plasmodium protein, unknown function	yes	yes	yes
PF3D7_1352500.1	thioredoxin-related protein, putative	yes	no	yes
PF3D7_1352900.1	Plasmodium exported protein, unknown function	yes	yes	no
PF3D7_1353300.1	conserved Plasmodium protein, unknown function	yes	yes	yes
PF3D7_1353600.1	ER lumen protein retaining receptor	yes	no	no
PF3D7_1357200.1	glutamate--tRNA ligase	yes	yes	yes
PF3D7_1358000.1	patatin-like phospholipase, putative	yes	yes	yes
PF3D7_1358300.1	rhomboid protease ROM7	yes	yes	yes
PF3D7_1358700.1	YOP1-like protein, putative	yes	no	no
PF3D7_1360200.1	ER membrane protein complex subunit 3, putative	yes	yes	yes
PF3D7_1360300.1	conserved Plasmodium protein, unknown function	yes	yes	no
PF3D7_1360800.1	falcilysin	yes	no	no
PF3D7_1362300.1	conserved protein, unknown function	yes	no	no
PF3D7_1363700.1	conserved Plasmodium protein, unknown function	yes	yes	yes
PF3D7_1363800.1	nuclear fusion protein, putative	yes	no	yes
PF3D7_1364100.1	6-cysteine protein	yes	no	no
PF3D7_1364600.1	aldehyde reductase, putative	yes	yes	yes
PF3D7_1365300.1	conserved Plasmodium protein, unknown function	yes	no	no
PF3D7_1365400.1	ubiquitin-activating enzyme	yes	no	no
PF3D7_1366200.1	conserved Plasmodium protein, unknown function	yes	no	no
PF3D7_1366600.1	signal recognition particle receptor subunit alpha, putative	yes	no	no
PF3D7_1366800.1	phosphatidylserine synthase, putative	yes	no	yes
PF3D7_1367100.1	U1 small nuclear ribonucleoprotein, putative	yes	no	no
PF3D7_1367300.1	conserved Plasmodium protein, unknown function	yes	no	no
PF3D7_1367500.1	NADH-cytochrome b5 reductase, putative	yes	no	yes
PF3D7_1367700.1	alanine--tRNA ligase	yes	yes	yes
PF3D7_1367800.1	secreted ookinete protein, putative	yes	no	no
PF3D7_1367900.1	conserved Plasmodium protein, unknown function	yes	no	no
PF3D7_1368000.1	conserved Plasmodium protein, unknown function	yes	no	no
PF3D7_1369600.1	conserved Plasmodium protein, unknown function	yes	yes	yes
PF3D7_1371500.1	probable protein, unknown function	yes	yes	yes
PF3D7_1371800.1	Plasmodium exported protein, unknown function	yes	yes	no
PF3D7_1371900.1	Plasmodium exported protein, unknown function	yes	yes	no
PF3D7_1372300.1	Plasmodium exported protein (PHIST), unknown function	yes	yes	no
PF3D7_1372400.1	acyl-CoA synthetase	yes	no	yes
PF3D7_1372700.1	rifin	yes	no	no
PF3D7_1372800.1	stevor	yes	yes	yes
PF3D7_1373300.1	rifin	yes	no	no
PF3D7_1373400.1	rifin	yes	no	no
PF3D7_1400200.1	rifin	yes	no	yes
PF3D7_1400300.1	rifin	yes	yes	no
PF3D7_1400400.1	rifin	yes	no	no
PF3D7_1400700.1	stevor	yes	yes	yes
PF3D7_1400800.1	rifin	yes	no	no
PF3D7_1401200.1	Plasmodium exported protein, unknown function	yes	yes	yes
PF3D7_1401700.1	conserved Plasmodium protein, unknown function	yes	no	no
PF3D7_1403200.1	conserved Plasmodium protein, unknown function	yes	yes	yes
PF3D7_1404300.1	secreted ookinete adhesive protein, putative	yes	yes	yes
PF3D7_1404600.3	adenylyl cyclase alpha	yes	no	no
PF3D7_1404700.1	conserved Plasmodium protein, unknown function	yes	no	no
PF3D7_1404800.1	conserved Plasmodium protein, unknown function	yes	no	no
PF3D7_1405400.1	DNA mismatch repair protein, putative	yes	yes	yes
PF3D7_1406400.1	pentatricopeptide repeat domain-containing protein, putative	yes	yes	yes
PF3D7_1406600.1	ATP-dependent Clp protease regulatory subunit ClpC, putative	yes	yes	no
PF3D7_1409100.1	aldo-keto reductase, putative	yes	yes	yes
PF3D7_1409600.1	conserved Plasmodium protein, unknown function	yes	yes	no
PF3D7_1410400.1	rhoptry-associated protein 1	yes	no	no
PF3D7_1410700.1	conserved Plasmodium protein, unknown function	yes	yes	yes
PF3D7_1411400.1	plastid replication-repair enzyme	yes	yes	no
PF3D7_1411600.1	GTP-binding protein, putative	yes	yes	no
PF3D7_1411800.1	conserved Plasmodium protein, unknown function	yes	yes	yes
PF3D7_1411900.1	p1/s1 nuclease, putative	yes	no	no
PF3D7_1412000.1	p1/s1 nuclease, putative	yes	no	no
PF3D7_1413400.1	30S ribosomal protein S9, putative	yes	yes	no
PF3D7_1413500.1	FeS assembly ATPase SufC	yes	yes	yes
PF3D7_1413900.1	DnaJ protein, putative	yes	no	no
PF3D7_1416000.1	conserved Plasmodium protein, unknown function	yes	no	yes
PF3D7_1416700.1	conserved Plasmodium protein, unknown function	yes	no	no
PF3D7_1416800.1	lysine--tRNA ligase, putative	yes	yes	yes
PF3D7_1418100.1	liver specific protein 1, putative	yes	yes	yes
PF3D7_1419200.1	thioredoxin-like protein, putative	yes	yes	yes
PF3D7_1420400.1	glycine--tRNA ligase	yes	yes	yes
PF3D7_1420500.1	conserved Plasmodium membrane protein, unknown function	yes	no	no
PF3D7_1420700.1	surface protein P113	yes	no	no
PF3D7_1421900.1	copper transporter, putative	yes	no	no
PF3D7_1422000.1	cytochrome c oxidase assembly protein COX14, putative	yes	no	no
PF3D7_1422500.1	ERAD-associated E3 ubiquitin-protein ligase HRD1	yes	no	no
PF3D7_1427000.1	conserved Plasmodium protein, unknown function	yes	yes	yes
PF3D7_1427100.1	lipase, putative	yes	yes	yes
PF3D7_1428600.1	peptide chain release factor 1	yes	yes	yes
PF3D7_1429100.1	apicoplast ribosomal protein L15 precursor, putative	yes	yes	yes
PF3D7_1429600.1	conserved Plasmodium protein, unknown function	yes	yes	yes
PF3D7_1430700.1	NADP-specific glutamate dehydrogenase	yes	yes	yes
PF3D7_1433600.1	signal peptidase complex subunit SPC1, putative	yes	no	no
PF3D7_1433700.1	conserved Plasmodium protein, unknown function	yes	yes	yes
PF3D7_1433900.1	protein kinase, putative	yes	no	no
PF3D7_1436100.1	conserved Plasmodium membrane protein, unknown function	yes	yes	yes
PF3D7_1436800.1	ATP-dependent Clp protease proteolytic subunit	yes	yes	yes
PF3D7_1437100.1	conserved Plasmodium protein, unknown function	yes	yes	yes
PF3D7_1439000.1	copper transporter	yes	yes	yes
PF3D7_1439300.1	Sad1/UNC domain-containing protein, putative	yes	no	no
PF3D7_1440200.1	stromal-processing peptidase, putative	yes	yes	no
PF3D7_1440300.1	porphobilinogen synthase	yes	yes	no
PF3D7_1442600.1	TRAP-like protein	yes	yes	no
PF3D7_1443600.1	gamma-tubulin complex component, putative	yes	no	no
PF3D7_1443700.1	dephospho-CoA kinase, putative	yes	yes	yes
PF3D7_1443900.1	heat shock protein 90, putative	yes	yes	yes
PF3D7_1444300.1	1-acyl-sn-glycerol-3-phosphate acyltransferase, putative	yes	yes	yes
PF3D7_1445800.1	conserved Plasmodium membrane protein, unknown function	yes	yes	no
PF3D7_1446300.1	conserved Plasmodium membrane protein, unknown function	yes	no	no
PF3D7_1446400.1	pyruvate dehydrogenase E1 component subunit beta	yes	yes	no
PF3D7_1447600.1	conserved Plasmodium protein, unknown function	yes	no	no
PF3D7_1448400.1	ubiquitin-protein ligase, putative	yes	no	yes
PF3D7_1448800.1	Appr-1-p processing domain protein	yes	no	no
PF3D7_1452000.1	rhoptry neck protein 2	yes	no	yes
PF3D7_1452300.1	DER1-like protein	yes	yes	no
PF3D7_1453300.1	Yos1-like protein, putative	yes	yes	yes
PF3D7_1453500.1	pyridine nucleotide transhydrogenase, putative	yes	no	no
PF3D7_1453700.1	co-chaperone p23	yes	no	no
PF3D7_1454100.1	tRNA intron endonuclease, putative	yes	no	no
PF3D7_1454400.1	aminopeptidase P	yes	yes	no
PF3D7_1455900.1	polyprenol reductase, putative	yes	yes	yes
PF3D7_1456900.1	conserved protein, unknown function	yes	no	no
PF3D7_1459100.1	GTP-binding protein, putative	yes	no	no
PF3D7_1459300.1	OPA3-like protein, putative	yes	no	no
PF3D7_1459700.1	pyridoxal 5'-phosphate synthase, putative	yes	no	no
PF3D7_1460900.1	apicoplast ribosomal protein S10, putative	yes	yes	yes
PF3D7_1460900.2	apicoplast ribosomal protein S10, putative	yes	yes	yes
PF3D7_1461700.1	conserved Plasmodium protein, unknown function	yes	yes	no
PF3D7_1463900.1	EF-hand calcium-binding domain-containing protein, putative	yes	no	no
PF3D7_1464600.1	serine/threonine protein phosphatase UIS2, putative	yes	no	no
PF3D7_1465500.1	potassium channel	yes	no	no
PF3D7_1465700.1	plasmepsin VIII, putative	yes	yes	yes
PF3D7_1466000.1	conserved Plasmodium protein, unknown function	yes	no	yes
PF3D7_1466500.1	conserved Plasmodium protein, unknown function	yes	no	no
PF3D7_1467300.1	1-deoxy-D-xylulose 5-phosphate reductoisomerase	yes	yes	no
PF3D7_1467400.1	50S ribosomal protein L22, apicoplast, putative	yes	no	yes
PF3D7_1468500.1	derlin-1	yes	no	no
PF3D7_1469000.1	translation initiation factor IF-1	yes	no	yes
PF3D7_1469200.1	shewanella-like protein phosphatase 1, putative	yes	yes	yes
PF3D7_1469600.1	biotin carboxylase subunit of acetyl CoA carboxylase, putative	yes	yes	no
PF3D7_1470800.1	conserved Plasmodium protein, unknown function	yes	yes	yes
PF3D7_1471100.1	exported protein 2	yes	no	yes
PF3D7_1471500.1	conserved protein, unknown function	yes	no	no
PF3D7_1472300.1	conserved Plasmodium membrane protein, unknown function	yes	no	no
PF3D7_1472700.1	DNA-directed RNA polymerase, alpha subunit, putative	yes	yes	yes
PF3D7_1472800.1	conserved Plasmodium protein, unknown function	yes	yes	yes
PF3D7_1474000.1	probable protein, unknown function	yes	no	no
PF3D7_1475400.1	cysteine repeat modular protein 4	yes	no	no
PF3D7_1475500.1	LCCL domain-containing protein	yes	no	no
PF3D7_1476100.1	early transcribed membrane protein 14.2	yes	no	yes
PF3D7_1476600.1	Plasmodium exported protein, unknown function	yes	yes	yes
PF3D7_1477100.1	Plasmodium exported protein (hyp6), unknown function	yes	yes	yes
PF3D7_1477200.1	Plasmodium exported protein (hyp15), unknown function	yes	yes	no
PF3D7_1477700.1	Plasmodium exported protein (PHISTa), unknown function	yes	no	no
PF3D7_1478100.1	Plasmodium exported protein (hyp13), unknown function	yes	yes	yes
PF3D7_1478800.1	Plasmodium exported protein, unknown function	yes	no	no
PF3D7_1479000.1	acyl-CoA synthetase	yes	no	yes
PF3D7_1479400.1	rifin	yes	no	no
PF3D7_1479500.1	stevor	yes	yes	yes
PF3D7_1479600.1	rifin	yes	no	no
PF3D7_1479800.1	rifin	yes	no	no
PF3D7_1479900.1	stevor	yes	yes	yes
PF3D7_0916200.1	conserved Plasmodium protein, unknown function	no	yes	yes
PF3D7_0922900.1	3-oxoacyl-[acyl-carrier-protein] reductase	no	yes	no
PF3D7_1205700.1	targeted glyoxalase II	no	yes	no
PF3D7_1329700.1	apicoplast calcium binding protein 1	no	yes	yes
PF3D7_1332600.1	apurinic/apyrimidinic endonuclease Apn1, putative	no	yes	yes
PF3D7_1419800.2	glutathione reductase	no	yes	no
PF3D7_0300800.1	rifin	no	yes	yes
PF3D7_0423400.1	apical asparagine-rich protein AARP	no	yes	no
PF3D7_0425500.1	stevor	no	yes	no
PF3D7_0530750.1	dolichol-phosphate mannosyltransferase subunit 3, putative	no	yes	no
PF3D7_0617700.1	rifin	no	yes	yes
PF3D7_0722200.1	rhoptry-associated leucine zipper-like protein 1	no	yes	yes
PF3D7_0830300.1	sporozoite invasion-associated protein 2	no	yes	yes
PF3D7_0902000.1	serine/threonine protein kinase, FIKK family	no	yes	yes
PF3D7_1001500.1	early transcribed membrane protein 10.1	no	yes	yes
PF3D7_1022300.1	ZIP domain-containing protein, putative	no	yes	no
PF3D7_1033200.1	early transcribed membrane protein 10.2	no	yes	yes
PF3D7_1040400.1	rifin	no	yes	yes
PF3D7_1102800.1	early transcribed membrane protein 11.2	no	yes	no
PF3D7_1116800.1	heat shock protein 101	no	yes	yes
PF3D7_1216500.1	male development gene 1	no	yes	yes
PF3D7_1254500.1	rifin	no	yes	yes
PF3D7_1401400.1	early transcribed membrane protein 14.1	no	yes	yes
PF3D7_1430200.1	plasmepsin IX	no	yes	yes
PF3D7_0306600.1	conserved Plasmodium protein, unknown function	no	yes	yes
PF3D7_0407200.1	peptidyl-tRNA hydrolase 2, putative	no	yes	no
PF3D7_0422100.1	transmembrane emp24 domain-containing protein, putative	no	yes	yes
PF3D7_0507400.1	conserved Plasmodium protein, unknown function	no	yes	yes
PF3D7_0517100.1	conserved Plasmodium protein, unknown function	no	yes	yes
PF3D7_0622200.1	radical SAM protein, putative	no	yes	yes
PF3D7_0623500.1	superoxide dismutase [Fe]	no	yes	no
PF3D7_0715200.1	conserved Plasmodium protein, unknown function	no	yes	yes
PF3D7_0715400.1	secreted ookinete protein, putative	no	yes	yes
PF3D7_0730800.1	Plasmodium exported protein, unknown function, unspecified product	no	yes	yes
PF3D7_0730800.2	Plasmodium exported protein, unknown function, unspecified product	no	yes	yes
PF3D7_0815300.1	FAD-dependent monooxygenase, putative	no	yes	no
PF3D7_0910800.1	cytosolic Fe-S cluster assembly factor NBP35, putative	no	yes	yes
PF3D7_1324900.1	L-lactate dehydrogenase	no	yes	yes
PF3D7_1340800.1	mitochondrial pyruvate carrier protein 1, putative	no	yes	yes
PF3D7_1431400.1	conserved Plasmodium protein, unknown function	no	yes	yes
PF3D7_1458100.1	protein PET117, putative	no	yes	yes
PF3D7_1463600.1	conserved Plasmodium protein, unknown function	no	yes	yes
PF3D7_1471000.1	RNA 3'-terminal phosphate cyclase-like protein, putative	no	yes	no
PF3D7_0113900.1	CX3CL1-binding protein 1	no	no	yes
PF3D7_0201000.1	rifin	no	no	yes
PF3D7_0202000.1	knob-associated histidine-rich protein	no	no	yes
PF3D7_0215900.1	palmitoyltransferase DHHC11, putative	no	no	yes
PF3D7_0401800.1	Plasmodium exported protein (PHISTb), unknown function	no	no	yes
PF3D7_0406200.1	sexual stage-specific protein precursor	no	no	yes
PF3D7_0423700.1	early transcribed membrane protein 4	no	no	yes
PF3D7_0500400.1	rifin	no	no	yes
PF3D7_0522600.1	inner membrane complex protein	no	no	yes
PF3D7_0532100.1	early transcribed membrane protein 5	no	no	yes
PF3D7_0611100.1	succinate dehydrogenase subunit 3, putative	no	no	yes
PF3D7_0624800.1	conserved Plasmodium protein, unknown function	no	no	yes
PF3D7_0806100.1	conserved Plasmodium protein, unknown function	no	no	yes
PF3D7_0817500.1	protein kinase c inhibitor-like protein, putative	no	no	yes
PF3D7_0829600.1	early transcribed membrane protein 8	no	no	yes
PF3D7_0913100.1	conserved Plasmodium protein, unknown function	no	no	yes
PF3D7_0917200.1	conserved Plasmodium membrane protein, unknown function	no	no	yes
PF3D7_1013000.1	zinc finger protein, putative	no	no	yes
PF3D7_1016900.1	early transcribed membrane protein 10.3	no	no	yes
PF3D7_1030200.1	claudin-like apicomplexan microneme protein, putative	no	no	yes
PF3D7_1032500.1	DER1-like protein, putative	no	no	yes
PF3D7_1104400.1	thioredoxin, putative	no	no	yes
PF3D7_1301400.1	Plasmodium exported protein (hyp12), unknown function	no	no	yes
PF3D7_1400500.1	rifin	no	no	yes
PF3D7_1459900.1	conserved Plasmodium membrane protein, unknown function	no	no	yes
PF3D7_1467000.1	conserved Plasmodium membrane protein, unknown function	no	no	yes
