# Supplementary material for: Integrative proteomics and bioinformatic prediction enable a high-confidence apicoplast proteome in malaria parasites
Source: PLoS Biol. 2018 Sep 13;16(9):e2005895. doi: 10.1371/journal.pbio.2005895 (PMC6155542; doi:10.1371/journal.pbio.2005895)
Supplement: S7 Table — (XLSX) [file pbio.2005895.s015.xlsx]

## Sheet: TrainingSet
Reference	Annotation	Label	Prediction	Probability (Apicoplast)
				Model 1	Model 2	Model 3	Model 4	Model 5	Model 6
PF3D7_0103600.1	ATP-dependent RNA helicase, putative	Apicoplast	Apicoplast	1	1	0.999875	1	1	0.999999
PF3D7_0106900.1	2-C-methyl-D-erythritol 4-phosphate cytidylyltransferase, putative	Apicoplast	Apicoplast	1	1	0.999934	1	1	1
PF3D7_0107900.1	conserved Plasmodium protein, unknown function	Apicoplast	Apicoplast	1	1	0.999856	1	1	0.999998
PF3D7_0111500.1	UMP-CMP kinase, putative	Apicoplast	Non-apicoplast	0.00637855	3.2820358e-10	0.0439203	0.589125	0.00265571	0.848407
PF3D7_0203900.1	5'-3' exonuclease, N-terminal resolvase-like domain, putative	Apicoplast	Apicoplast	1	0.999999	0.999765	1	1	0.999998
PF3D7_0204600.1	5'-3' exonuclease, putative	Apicoplast	Apicoplast	0.998778	0.999566	0.99278	0.994986	0.999835	0.998995
PF3D7_0206100.1	cysteine desulfuration protein SufE	Apicoplast	Apicoplast	1	1	0.998665	1	0.999999	0.999995
PF3D7_0208500.1	acyl carrier protein	Apicoplast	Apicoplast	1	1	0.99969	1	0.99994	1
PF3D7_0209300.1	2C-methyl-D-erythritol 2,4-cyclodiphosphate synthase	Apicoplast	Apicoplast	0.99992	0.999949	0.997511	0.999917	0.999795	0.999731
PF3D7_0211400.1	beta-ketoacyl-ACP synthase III	Apicoplast	Apicoplast	0.648581	0.42569	0.0474099	0.515949	0.923648	0.62463
PF3D7_0302600.1	ABC transporter B family member 4, putative	Apicoplast	Apicoplast	1	0.999997	0.999866	1	1	0.999998
PF3D7_0305000.1	elongation factor Ts	Apicoplast	Apicoplast	0.940774	0.987547	0.952823	0.672897	0.742671	0.889906
PF3D7_0307400.1	ATP-dependent Clp protease proteolytic subunit	Apicoplast	Apicoplast	1	1	0.999402	1	0.999961	0.999996
PF3D7_0307800.1	conserved Plasmodium protein, unknown function	Apicoplast	Apicoplast	0.999999	1	0.999824	1	0.999983	0.999998
PF3D7_0311200.1	valine--tRNA ligase, putative	Apicoplast	Apicoplast	1	0.999941	0.999782	0.999998	0.999999	0.999995
PF3D7_0313700.1	conserved Plasmodium protein, unknown function, unspecified product	Apicoplast	Apicoplast	1	1	0.9993	0.999993	0.99991	0.999945
PF3D7_0313800.1	conserved Plasmodium protein, unknown function	Apicoplast	Apicoplast	1	1	0.999982	1	1	1
PF3D7_0314300.1	DER1-like protein	Apicoplast	Apicoplast	1	0.999961	0.99995	1	1	0.999997
PF3D7_0316300.2	inorganic pyrophosphatase, putative	Apicoplast	Apicoplast	1	1	0.948395	1	0.999924	0.999959
PF3D7_0316400.1	conserved Plasmodium protein, unknown function	Apicoplast	Apicoplast	1	1	0.999898	1	1	1
PF3D7_0319200.1	endonuclease/exonuclease/phosphatase family protein, putative	Apicoplast	Apicoplast	0.999999	1	0.99946	0.999997	0.999876	0.999983
PF3D7_0321000.1	conserved Plasmodium protein, unknown function	Apicoplast	Apicoplast	0.620818	0.999996	0.937897	0.999923	0.580944	0.527916
PF3D7_0408900.1	tRNA N6-adenosine threonylcarbamoyltransferase	Apicoplast	Apicoplast	1	1	0.999982	1	1	1
PF3D7_0408900.2	tRNA N6-adenosine threonylcarbamoyltransferase	Apicoplast	Apicoplast	1	1	0.999982	1	1	1
PF3D7_0410700.1	ribosome biogenesis GTPase A, putative	Apicoplast	Apicoplast	0.983281	0.0113832	0.167258	0.97994	0.995748	0.975392
PF3D7_0411200.1	conserved Plasmodium protein, unknown function	Apicoplast	Apicoplast	1	1	0.999849	1	1	0.999997
PF3D7_0414100.1	conserved Plasmodium membrane protein, unknown function	Apicoplast	Apicoplast	0.999999	0.999919	0.99666	0.999937	0.999999	0.999919
PF3D7_0414700.1	GTP-binding protein, putative	Apicoplast	Apicoplast	0.998637	0.999726	0.981532	0.995923	0.960714	0.999732
PF3D7_0416100.1	glutamyl-tRNA(Gln) amidotransferase subunit A	Apicoplast	Apicoplast	1	1	0.999785	1	0.999995	0.999997
PF3D7_0420200.1	holo-[acyl-carrier-protein] synthase, putative	Apicoplast	Non-apicoplast	0.325502	0.000536356	0.0571769	0.00798477	0.297149	0.00319835
PF3D7_0503100.1	4-diphosphocytidyl-2-C-methyl-D-erythritol kinase, putative	Apicoplast	Apicoplast	1	1	0.999975	1	1	1
PF3D7_0505400.1	conserved Plasmodium protein, unknown function	Apicoplast	Apicoplast	0.999856	0.999954	0.939533	0.999705	0.9972	0.999725
PF3D7_0508800.1	single-stranded DNA-binding protein	Apicoplast	Apicoplast	0.999985	1	0.998027	0.999997	0.999682	0.99998
PF3D7_0509600.1	asparagine--tRNA ligase	Apicoplast	Apicoplast	1	1	0.999927	1	1	0.999999
PF3D7_0514300.1	aspartate--tRNA ligase, putative	Apicoplast	Apicoplast	1	1	0.99948	1	1	0.999991
PF3D7_0516300.1	tRNA pseudouridine synthase, putative	Apicoplast	Apicoplast	0.999175	0.999925	0.984412	0.998454	0.99998	0.9996
PF3D7_0518100.1	RAP protein, putative	Apicoplast	Apicoplast	1	0.999994	0.999972	1	1	1
PF3D7_0520800.1	conserved Plasmodium protein, unknown function	Apicoplast	Apicoplast	0.999999	1	0.999587	0.999996	0.999883	0.999962
PF3D7_0521400.1	conserved Plasmodium protein, unknown function	Apicoplast	Apicoplast	1	1	0.999862	1	1	0.999999
PF3D7_0522700.1	iron-sulfur assembly protein, putative	Apicoplast	Apicoplast	1	0.999999	0.999838	0.99999	0.999998	0.999989
PF3D7_0526700.1	conserved protein, unknown function	Apicoplast	Apicoplast	1	1	0.999871	1	1	1
PF3D7_0529300.1	apicoplast TIC22 protein	Apicoplast	Apicoplast	0.999991	0.999965	0.998329	0.999975	0.999995	0.99995
PF3D7_0530200.1	phosphoenolpyruvate/phosphate translocator	Apicoplast	Apicoplast	1	1	0.999854	1	0.999999	1
PF3D7_0602400.1	elongation factor G	Apicoplast	Apicoplast	1	1	0.999991	1	1	1
PF3D7_0604700.1	glyoxalase I	Apicoplast	Apicoplast	1	1	0.99971	1	0.999999	0.999999
PF3D7_0607300.1	uroporphyrinogen III decarboxylase	Apicoplast	Apicoplast	0.999318	0.973821	0.980152	0.951243	0.950858	0.988074
PF3D7_0608100.1	conserved Plasmodium protein, unknown function	Apicoplast	Apicoplast	1	1	0.999978	1	1	1
PF3D7_0615100.1	enoyl-acyl carrier reductase	Apicoplast	Non-apicoplast	0.36212	0.00457921	0.00138413	0.0405491	0.0762776	0.028881
PF3D7_0616400.1	conserved Plasmodium protein, unknown function	Apicoplast	Apicoplast	0.999757	0.999414	0.995604	0.999884	0.999956	0.999777
PF3D7_0622700.1	conserved Plasmodium membrane protein, unknown function	Apicoplast	Apicoplast	0.999002	0.998767	0.998617	0.998856	0.999806	0.999603
PF3D7_0623200.1	ferredoxin--NADP reductase	Apicoplast	Apicoplast	1	0.999999	0.976776	0.999829	0.999993	0.999847
PF3D7_0624400.1	conserved Plasmodium protein, unknown function	Apicoplast	Apicoplast	0.999849	1	0.996974	0.999994	0.98742	0.999808
PF3D7_0626300.1	3-oxoacyl-acyl-carrier protein synthase I/II	Apicoplast	Apicoplast	0.999797	0.992725	0.974141	0.996612	0.999223	0.961632
PF3D7_0628800.1	glutamyl-tRNA(Gln) amidotransferase subunit B	Apicoplast	Apicoplast	0.999999	0.999995	0.998217	0.999962	0.999849	0.99934
PF3D7_0704900.1	peptide chain release factor 2	Apicoplast	Apicoplast	0.999971	0.999874	0.995123	0.99992	0.999995	0.99949
PF3D7_0706100.1	conserved Plasmodium protein, unknown function	Apicoplast	Apicoplast	0.999909	0.999453	0.999145	0.999952	0.999964	0.999787
PF3D7_0707800.1	RAP protein, putative	Apicoplast	Apicoplast	1	1	0.998885	1	1	0.999997
PF3D7_0711000.1	AAA family ATPase, CDC48 subfamily	Apicoplast	Apicoplast	0.999997	1	0.999908	1	0.999995	0.999999
PF3D7_0716600.1	cysteine desulfurase	Apicoplast	Apicoplast	0.999966	0.99972	0.998802	0.999609	0.999918	0.999803
PF3D7_0719800.1	conserved Plasmodium protein, unknown function	Apicoplast	Apicoplast	0.999991	0.999988	0.971337	0.999897	0.997439	0.999906
PF3D7_0723700.1	metallo-hydrolase/oxidoreductase, putative	Apicoplast	Apicoplast	0.999999	0.999853	0.999534	0.999998	1	0.999985
PF3D7_0727100.1	conserved Plasmodium protein, unknown function	Apicoplast	Apicoplast	1	0.999884	0.999938	1	0.999999	0.999988
PF3D7_0727500.1	mTERF domain-containing protein, putative	Apicoplast	Apicoplast	1	1	0.999976	1	1	1
PF3D7_0728800.1	conserved Plasmodium protein, unknown function	Apicoplast	Apicoplast	1	1	0.998932	1	1	0.999997
PF3D7_0729200.1	1-cys peroxiredoxin	Apicoplast	Apicoplast	0.999899	0.999985	0.998382	0.998119	0.999663	0.999843
PF3D7_0804400.1	methionine aminopeptidase 1c, putative	Apicoplast	Apicoplast	1	0.999999	0.999782	1	1	0.999998
PF3D7_0806900.1	conserved Plasmodium protein, unknown function	Apicoplast	Apicoplast	1	0.999956	0.997952	0.999977	0.999982	0.999956
PF3D7_0811900.1	RNA-binding protein, putative	Apicoplast	Apicoplast	0.999998	0.999999	0.998991	0.999995	0.99999	0.999945
PF3D7_0812220.1	GTPase, putative	Apicoplast	Apicoplast	1	1	0.999846	1	1	0.999999
PF3D7_0813700.1	ABC transporter F family member 1, putative	Apicoplast	Apicoplast	1	1	0.999532	1	1	0.999994
PF3D7_0815700.1	ubiquitin	Apicoplast	Apicoplast	0.999999	0.999766	0.999032	0.999995	0.999998	0.999978
PF3D7_0815900.1	dihydrolipoyl dehydrogenase, apicoplast	Apicoplast	Apicoplast	0.998788	0.996611	0.941761	0.986354	0.98846	0.985126
PF3D7_0816600.1	chaperone protein ClpB1	Apicoplast	Apicoplast	0.999914	0.999998	0.978953	0.997115	0.979601	0.995532
PF3D7_0820800.1	conserved Plasmodium protein, unknown function	Apicoplast	Apicoplast	0.99992	0.999871	0.999424	0.999987	0.999997	0.999957
PF3D7_0823600.1	lipoate-protein ligase B	Apicoplast	Apicoplast	0.998815	0.990823	0.695109	0.991975	0.999832	0.715441
PF3D7_0827500.1	apicoplast ribosomal protein L21 precursor, putative	Apicoplast	Apicoplast	0.99997	0.999316	0.953378	0.998974	0.974217	0.998458
PF3D7_0827600.1	conserved Plasmodium protein, unknown function	Apicoplast	Apicoplast	1	1	0.999132	1	0.999986	0.999997
PF3D7_0828200.1	leucine--tRNA ligase, putative	Apicoplast	Apicoplast	0.981086	0.999843	0.995461	0.964571	0.991433	0.996067
PF3D7_0904700.1	bacterial histone-like protein	Apicoplast	Apicoplast	1	0.999999	0.857598	0.997886	0.935525	0.915955
PF3D7_0906200.1	conserved Plasmodium protein, unknown function	Apicoplast	Apicoplast	1	0.999905	0.999759	0.999999	1	0.999991
PF3D7_0907900.1	peptide deformylase	Apicoplast	Apicoplast	0.446786	0.22826	0.998718	0.998078	0.836675	0.996913
PF3D7_0911700.1	GTP-binding protein, putative	Apicoplast	Apicoplast	1	1	0.999984	1	1	1
PF3D7_0913700.1	conserved Plasmodium protein, unknown function	Apicoplast	Apicoplast	0.999999	1	0.999775	1	0.999995	0.999999
PF3D7_0913900.1	arginine--tRNA ligase, putative	Apicoplast	Apicoplast	0.999995	0.999768	0.997739	0.999974	0.999997	0.99984
PF3D7_0914300.1	met-10+ like protein, putative	Apicoplast	Apicoplast	0.926633	0.865501	0.619749	0.118027	0.673783	0.977593
PF3D7_0916200.1	conserved Plasmodium protein, unknown function	Apicoplast	Apicoplast	0.999735	1	0.999234	0.999308	0.999873	0.999042
PF3D7_0916500.1	ubiquitin fusion degradation protein 1	Apicoplast	Apicoplast	0.999992	0.99999	0.999728	0.999878	0.99982	0.999834
PF3D7_0918200.1	50S ribosomal protein L3, apicoplast, putative	Apicoplast	Apicoplast	0.928967	0.209279	0.845567	0.799236	0.912941	0.852544
PF3D7_0920200.1	CS domain protein, putative	Apicoplast	Apicoplast	1	1	0.999717	1	1	0.999999
PF3D7_0920600.1	conserved Plasmodium protein, unknown function	Apicoplast	Apicoplast	0.999979	0.999732	0.976447	0.99985	0.997315	0.999837
PF3D7_0921400.1	NifU-like scaffold protein, putative	Apicoplast	Apicoplast	0.99922	0.998977	0.972909	0.998035	0.999041	0.987965
PF3D7_0922900.1	3-oxoacyl-[acyl-carrier-protein] reductase	Apicoplast	Non-apicoplast	0.0223756	0.0183793	0.0657149	0.00663912	0.0306419	0.0240451
PF3D7_0925300.1	proline--tRNA ligase, putative	Apicoplast	Apicoplast	1	1	0.999881	1	1	1
PF3D7_0929900.1	conserved Plasmodium protein, unknown function	Apicoplast	Apicoplast	1	0.999999	0.991492	0.999999	0.999978	0.999885
PF3D7_0930100.1	conserved Plasmodium protein, unknown function	Apicoplast	Apicoplast	1	0.999992	0.999623	1	1	0.999995
PF3D7_0934000.1	histidine--tRNA ligase, putative	Apicoplast	Apicoplast	1	0.999998	0.999893	1	1	0.999997
PF3D7_1005000.1	methionine--tRNA ligase, putative	Apicoplast	Apicoplast	0.998318	0.99826	0.985774	0.999148	0.999917	0.999722
PF3D7_1005900.1	conserved Plasmodium protein, unknown function	Apicoplast	Apicoplast	0.999998	0.999966	0.999823	0.999997	0.999993	0.999991
PF3D7_1015200.1	cysteine--tRNA ligase	Apicoplast	Apicoplast	0.998559	0.999766	0.756563	0.997757	0.672569	0.965644
PF3D7_1015200.2	cysteine--tRNA ligase	Apicoplast	Apicoplast	0.999863	0.999975	0.823553	0.999741	0.975019	0.985882
PF3D7_1018000.1	tRNA pseudouridine synthase, putative	Apicoplast	Apicoplast	1	0.999949	0.999551	0.999999	1	0.999996
PF3D7_1020800.1	dihydrolipoamide acyltransferase component E2	Apicoplast	Apicoplast	0.99551	0.997735	0.928226	0.967143	0.990122	0.957317
PF3D7_1021000.1	conserved Plasmodium protein, unknown function	Apicoplast	Apicoplast	0.999971	0.999181	0.968758	0.954453	0.525198	0.996647
PF3D7_1021300.1	conserved Plasmodium membrane protein, unknown function	Apicoplast	Apicoplast	1	0.999998	0.902773	1	0.999928	0.999834
PF3D7_1022800.1	4-hydroxy-3-methylbut-2-en-1-yl diphosphate synthase	Apicoplast	Apicoplast	1	1	0.99937	1	0.999818	1
PF3D7_1025300.1	conserved Plasmodium protein, unknown function	Apicoplast	Apicoplast	0.999999	0.999984	0.999817	0.999992	0.999993	0.999995
PF3D7_1032000.1	ribosome maturation factor RimM, putative	Apicoplast	Apicoplast	1	0.999997	0.99939	1	1	0.999992
PF3D7_1037100.1	pyruvate kinase 2	Apicoplast	Apicoplast	0.999999	1	0.995536	0.999867	0.999852	0.999807
PF3D7_1103400.1	FeS cluster assembly protein SufD, putative	Apicoplast	Apicoplast	1	1	0.999506	0.999999	0.999896	0.999998
PF3D7_1106200.1	conserved Plasmodium protein, unknown function	Apicoplast	Apicoplast	0.99999	1	0.999655	0.999985	0.999992	0.999979
PF3D7_1106300.1	exonuclease, putative	Apicoplast	Apicoplast	0.999389	0.999847	0.998972	0.999979	0.999975	0.998815
PF3D7_1106500.1	conserved Plasmodium protein, unknown function	Apicoplast	Apicoplast	0.993981	0.999996	0.994593	0.976925	0.999314	0.999105
PF3D7_1114800.1	glycerol-3-phosphate dehydrogenase, putative	Apicoplast	Apicoplast	0.653601	0.948091	0.956067	0.984429	0.884721	0.965018
PF3D7_1117500.1	tyrosine--tRNA ligase	Apicoplast	Apicoplast	1	0.999999	0.999752	0.99996	0.999993	0.999987
PF3D7_1120500.1	tRNA nucleotidyltransferase, putative	Apicoplast	Apicoplast	1	1	0.999767	1	1	0.999999
PF3D7_1124500.1	pyruvate dehydrogenase E1 component subunit alpha	Apicoplast	Apicoplast	0.999983	0.999084	0.995381	0.999914	0.999993	0.999673
PF3D7_1126000.1	threonine--tRNA ligase	Apicoplast	Apicoplast	0.999984	1	0.998503	0.999999	0.999915	0.999985
PF3D7_1144700.1	apicoplast import protein Tic20, putative	Apicoplast	Apicoplast	1	1	0.999923	1	0.999999	0.999999
PF3D7_1145500.1	ABC transporter B family member 3, putative	Apicoplast	Apicoplast	1	0.999991	0.999938	1	1	0.999998
PF3D7_1205300.1	conserved Plasmodium protein, unknown function	Apicoplast	Apicoplast	1	0.99999	0.999558	0.999999	0.999926	0.999984
PF3D7_1205700.1	targeted glyoxalase II	Apicoplast	Apicoplast	0.999526	0.999924	0.990565	0.986343	0.944431	0.998474
PF3D7_1207600.1	tRNA delta(2)-isopentenylpyrophosphate transferase, putative	Apicoplast	Apicoplast	0.999996	0.999999	0.989753	0.999783	0.998788	0.999911
PF3D7_1209600.1	porphobilinogen deaminase	Apicoplast	Non-apicoplast	4.2744858e-05	0.000655396	0.00042058	5.4848617e-05	0.000182449	0.000195747
PF3D7_1212000.1	glutathione peroxidase-like thioredoxin peroxidase	Apicoplast	Apicoplast	0.99947	0.311079	0.886267	0.995644	0.0269184	0.751516
PF3D7_1212100.1	peripheral plastid protein 1, putative	Apicoplast	Apicoplast	1	1	0.99998	1	1	1
PF3D7_1216000.1	serine--tRNA ligase, putative	Apicoplast	Apicoplast	0.999999	1	0.999875	0.999996	0.999998	0.999992
PF3D7_1217300.1	GTP-binding protein, putative	Apicoplast	Apicoplast	1	1	0.999868	1	0.999996	0.999988
PF3D7_1220600.1	conserved Plasmodium protein, unknown function	Apicoplast	Apicoplast	1	0.999999	0.998669	1	1	0.999989
PF3D7_1221700.1	FbpA domain protein, putative	Apicoplast	Apicoplast	0.999453	0.918232	0.989411	0.781553	0.976208	0.989647
PF3D7_1221800.1	conserved Plasmodium protein, unknown function	Apicoplast	Apicoplast	1	1	0.998608	1	0.99998	0.999995
PF3D7_1223300.1	DNA gyrase subunit A	Apicoplast	Apicoplast	0.999974	0.999999	0.999421	0.999659	0.998834	0.999934
PF3D7_1225100.1	isoleucine--tRNA ligase, putative	Apicoplast	Apicoplast	0.996682	0.999954	0.99974	0.99997	0.999964	0.999989
PF3D7_1228700.1	conserved Plasmodium protein, unknown function	Apicoplast	Apicoplast	0.999998	0.999969	0.995438	0.999997	0.999997	0.99999
PF3D7_1229600.1	conserved Plasmodium protein, unknown function	Apicoplast	Apicoplast	1	1	0.999942	1	1	1
PF3D7_1232000.1	phenylalanine--tRNA ligase	Apicoplast	Apicoplast	0.999869	0.999988	0.998844	0.999886	0.999982	0.99992
PF3D7_1232100.1	60 kDa chaperonin	Apicoplast	Apicoplast	1	1	0.999983	1	1	1
PF3D7_1234600.1	protein TOC75, putative	Apicoplast	Apicoplast	1	1	0.991238	0.999998	0.999606	0.99988
PF3D7_1239500.1	DNA gyrase subunit B	Apicoplast	Apicoplast	0.999145	0.999845	0.995923	0.999857	0.999868	0.999861
PF3D7_1244000.1	glucose inhibited division protein a homologue, putative	Apicoplast	Apicoplast	0.999974	0.999997	0.999586	0.999964	0.999992	0.999706
PF3D7_1244400.1	RNA-binding protein, putative	Apicoplast	Apicoplast	0.998957	0.999999	0.994521	0.999836	0.997866	0.999095
PF3D7_1251700.1	tryptophan--tRNA ligase	Apicoplast	Apicoplast	0.99902	0.999768	0.999125	0.98929	0.99311	0.999062
PF3D7_1304100.1	DNA ligase I	Apicoplast	Apicoplast	0.9999	0.999831	0.997384	0.999883	0.999901	0.999903
PF3D7_1304600.1	conserved Plasmodium protein, unknown function	Apicoplast	Apicoplast	1	1	0.999987	1	1	1
PF3D7_1305100.1	conserved Plasmodium protein, unknown function	Apicoplast	Apicoplast	1	0.999999	0.994835	0.999992	0.999691	0.999909
PF3D7_1306200.1	conserved Plasmodium protein, unknown function	Apicoplast	Apicoplast	1	1	0.997684	1	0.999999	0.999992
PF3D7_1307600.1	DNA-directed RNA polymerase alpha chain, putative	Apicoplast	Apicoplast	1	1	0.998775	1	0.999994	0.999987
PF3D7_1308800.1	tyrosine recombinase	Apicoplast	Apicoplast	1	1	0.992198	1	0.999988	0.999999
PF3D7_1312000.1	malonyl CoA-acyl carrier protein transacylase	Apicoplast	Non-apicoplast	0.00243242	0.628343	0.0108536	0.0253715	0.159836	0.164619
PF3D7_1313200.1	methionyl-tRNA formyltransferase, putative	Apicoplast	Apicoplast	0.999987	0.999271	0.995085	0.999903	0.999977	0.999863
PF3D7_1313400.1	DEAD box helicase, putative	Apicoplast	Apicoplast	1	0.999999	0.999791	1	1	0.999997
PF3D7_1318100.1	ferredoxin, putative	Apicoplast	Apicoplast	1	1	0.996883	1	0.999887	0.999994
PF3D7_1318200.1	glycerol-3-phosphate 1-O-acyltransferase	Apicoplast	Non-apicoplast	0.439771	0.511698	0.0199501	0.0270614	0.175292	0.0525644
PF3D7_1320100.1	ATP-dependent Clp protease adapter protein ClpS	Apicoplast	Apicoplast	1	1	0.993029	0.999995	0.999874	0.999933
PF3D7_1323000.1	beta-hydroxyacyl-ACP dehydratase	Apicoplast	Apicoplast	0.00384677	0.92887	0.27541	0.793724	0.762668	0.856257
PF3D7_1323600.1	conserved Plasmodium protein, unknown function	Apicoplast	Apicoplast	1	1	0.999982	0.999991	0.999997	0.999999
PF3D7_1329700.1	apicoplast calcium binding protein 1	Apicoplast	Non-apicoplast	2.983223e-05	1.0248998e-05	0.000471565	7.9970478e-06	2.7324591e-05	2.5303772e-05
PF3D7_1332600.1	apurinic/apyrimidinic endonuclease Apn1, putative	Apicoplast	Apicoplast	0.999998	0.99993	0.997798	1	0.999582	0.999751
PF3D7_1333000.1	20 kDa chaperonin	Apicoplast	Apicoplast	0.998448	0.99982	0.997578	0.995996	0.698855	0.949706
PF3D7_1333200.1	ubiquitin-activating enzyme	Apicoplast	Apicoplast	0.99988	0.999999	0.998999	0.999996	0.999945	0.999902
PF3D7_1337200.1	1-deoxy-D-xylulose 5-phosphate synthase	Apicoplast	Apicoplast	0.99999	0.999993	0.998934	0.999824	0.999978	0.999956
PF3D7_1338600.1	conserved Plasmodium protein, unknown function	Apicoplast	Apicoplast	0.999999	0.999602	0.998349	0.999964	0.986592	0.999961
PF3D7_1343500.1	conserved Plasmodium protein, unknown function	Apicoplast	Apicoplast	1	1	0.999875	1	1	1
PF3D7_1344600.1	lipoyl synthase	Apicoplast	Apicoplast	1	0.999991	0.99987	1	1	0.999997
PF3D7_1345500.1	ubiquitin-conjugating enzyme E2	Apicoplast	Apicoplast	1	0.999986	0.999443	1	1	0.999992
PF3D7_1350700.1	N6-adenine-specific methylase, putative	Apicoplast	Apicoplast	1	0.999999	0.999776	0.999999	1	0.999996
PF3D7_1351800.1	conserved Plasmodium protein, unknown function	Apicoplast	Non-apicoplast	0.0163987	0.00767048	0.00572206	0.0213394	0.0158342	0.078961
PF3D7_1352000.1	conserved Plasmodium protein, unknown function	Apicoplast	Apicoplast	1	0.999999	0.998728	0.999999	0.999998	0.999958
PF3D7_1357200.1	glutamate--tRNA ligase	Apicoplast	Apicoplast	1	0.999983	0.999843	0.999999	0.999999	0.99999
PF3D7_1358000.1	patatin-like phospholipase, putative	Apicoplast	Apicoplast	1	0.99998	0.999354	1	0.999999	0.999991
PF3D7_1358300.1	rhomboid protease ROM7	Apicoplast	Apicoplast	0.999999	0.99999	0.999709	0.999996	0.999994	0.999995
PF3D7_1363700.1	conserved Plasmodium protein, unknown function	Apicoplast	Apicoplast	0.999995	0.999992	0.999518	0.999903	0.999983	0.999783
PF3D7_1364600.1	aldehyde reductase, putative	Apicoplast	Apicoplast	1	0.999992	0.997845	0.999998	0.999979	0.999984
PF3D7_1367700.1	alanine--tRNA ligase	Apicoplast	Apicoplast	0.909055	0.998374	0.858564	0.947218	0.0682169	0.958891
PF3D7_1369600.1	conserved Plasmodium protein, unknown function	Apicoplast	Apicoplast	0.999999	1	0.999874	1	0.999997	1
PF3D7_1405400.1	DNA mismatch repair protein, putative	Apicoplast	Apicoplast	0.999903	0.99981	0.995377	0.997506	0.999813	0.999473
PF3D7_1406400.1	pentatricopeptide repeat domain-containing protein, putative	Apicoplast	Apicoplast	1	1	0.999545	1	1	0.999999
PF3D7_1406600.1	ATP-dependent Clp protease regulatory subunit ClpC, putative	Apicoplast	Apicoplast	0.999999	1	0.998035	0.999993	0.999934	0.999986
PF3D7_1409100.1	aldo-keto reductase, putative	Apicoplast	Apicoplast	1	1	0.999917	1	0.999999	1
PF3D7_1411400.1	plastid replication-repair enzyme	Apicoplast	Apicoplast	1	0.999998	0.999979	1	1	1
PF3D7_1411600.1	GTP-binding protein, putative	Apicoplast	Apicoplast	0.999998	0.99904	0.998469	0.99997	0.999997	0.999762
PF3D7_1411800.1	conserved Plasmodium protein, unknown function	Apicoplast	Apicoplast	0.999998	0.999999	0.999099	0.999853	0.999863	0.999764
PF3D7_1413400.1	30S ribosomal protein S9, putative	Apicoplast	Apicoplast	1	1	0.999918	1	1	1
PF3D7_1413500.1	FeS assembly ATPase SufC	Apicoplast	Apicoplast	1	1	0.992197	0.999999	0.999995	0.999914
PF3D7_1416800.1	lysine--tRNA ligase, putative	Apicoplast	Apicoplast	0.999993	0.999991	0.991913	0.999934	0.999986	0.999875
PF3D7_1419200.1	thioredoxin-like protein, putative	Apicoplast	Apicoplast	1	1	0.999675	1	0.999999	0.999996
PF3D7_1419800.2	glutathione reductase	Apicoplast	Apicoplast	0.999889	0.999997	0.996985	0.999864	0.787318	0.994173
PF3D7_1420400.1	glycine--tRNA ligase	Apicoplast	Apicoplast	0.999377	1	0.935596	0.999982	0.544685	0.999543
PF3D7_1427000.1	conserved Plasmodium protein, unknown function	Apicoplast	Apicoplast	1	1	0.999865	1	1	0.999997
PF3D7_1428600.1	peptide chain release factor 1	Apicoplast	Apicoplast	1	1	0.999596	1	0.999999	0.99999
PF3D7_1429100.1	apicoplast ribosomal protein L15 precursor, putative	Apicoplast	Apicoplast	1	1	0.9884	1	0.999662	0.999969
PF3D7_1430700.1	NADP-specific glutamate dehydrogenase	Apicoplast	Apicoplast	0.999675	0.960447	0.991683	0.98676	0.907096	0.986112
PF3D7_1433700.1	conserved Plasmodium protein, unknown function	Apicoplast	Apicoplast	1	0.999998	0.999905	1	1	0.999998
PF3D7_1436800.1	ATP-dependent Clp protease proteolytic subunit	Apicoplast	Apicoplast	1	1	0.999989	1	1	1
PF3D7_1437100.1	conserved Plasmodium protein, unknown function	Apicoplast	Apicoplast	1	0.999998	0.999594	1	0.999989	0.999994
PF3D7_1440200.1	stromal-processing peptidase, putative	Apicoplast	Apicoplast	0.698115	0.999251	0.990366	0.90327	0.985602	0.998917
PF3D7_1440300.1	porphobilinogen synthase	Apicoplast	Apicoplast	0.970014	0.998963	0.983921	0.995434	0.998909	0.997594
PF3D7_1443900.1	heat shock protein 90, putative	Apicoplast	Apicoplast	0.99998	1	0.998868	0.999998	0.999692	0.999972
PF3D7_1446400.1	pyruvate dehydrogenase E1 component subunit beta	Apicoplast	Apicoplast	0.999245	0.998837	0.978346	0.996954	0.995941	0.998668
PF3D7_1452300.1	DER1-like protein	Apicoplast	Apicoplast	1	0.999997	0.999982	1	1	1
PF3D7_1467300.1	1-deoxy-D-xylulose 5-phosphate reductoisomerase	Apicoplast	Apicoplast	1	1	0.999858	1	0.999998	0.999996
PF3D7_1469000.1	translation initiation factor IF-1	Apicoplast	Apicoplast	0.999997	1	0.998162	0.999997	0.999652	0.999998
PF3D7_1469600.1	biotin carboxylase subunit of acetyl CoA carboxylase, putative	Apicoplast	Apicoplast	0.90147	0.8509	0.182013	0.716394	0.961415	0.904024
PF3D7_1470800.1	conserved Plasmodium protein, unknown function	Apicoplast	Apicoplast	0.999998	1	0.996202	0.999989	0.999783	0.999987
PF3D7_1472700.1	DNA-directed RNA polymerase, alpha subunit, putative	Apicoplast	Apicoplast	0.999981	0.999598	0.999048	0.999936	0.999992	0.99996
PF3D7_1472800.1	conserved Plasmodium protein, unknown function	Apicoplast	Apicoplast	1	1	0.999243	1	0.999952	1
PF3D7_0100600.1	rifin	Non-apicoplast	Non-apicoplast	7.9279755e-07	4.0309644e-07	2.4904832e-05	2.0820733e-07	2.7564843e-06	1.4206731e-06
PF3D7_0100800.1	rifin	Non-apicoplast	Non-apicoplast	1.6451906e-05	2.2191355e-06	7.3252675e-05	8.1535063e-06	2.2631179e-05	1.2522255e-05
PF3D7_0100900.1	rifin	Non-apicoplast	Non-apicoplast	1.6805769e-05	4.5011998e-06	0.000104729	1.3896351e-05	3.9708357e-05	1.9672345e-05
PF3D7_0101000.1	rifin	Non-apicoplast	Non-apicoplast	4.0640975e-06	4.6804749e-07	6.6263739e-05	3.1874497e-06	1.5140247e-05	4.3563855e-06
PF3D7_0101100.1	exported protein family 4	Non-apicoplast	Non-apicoplast	3.2054173e-05	0.000103223	0.000460105	5.5991823e-05	0.000189942	7.5780285e-05
PF3D7_0101200.1	exported protein family 3	Non-apicoplast	Non-apicoplast	0.000792282	0.00130208	0.00131128	0.000787229	0.00114041	0.000835323
PF3D7_0101300.1	Pfmc-2TM Maurer's cleft two transmembrane protein	Non-apicoplast	Non-apicoplast	2.6041658e-05	0.0300798	0.0153635	0.000857527	0.00050603	0.00249576
PF3D7_0101800.1	stevor	Non-apicoplast	Non-apicoplast	0.000144951	6.0236925e-06	0.000368709	0.000304354	0.000203101	0.000118183
PF3D7_0101900.1	rifin	Non-apicoplast	Non-apicoplast	2.5169287e-05	2.7165581e-05	0.000156248	3.2063712e-05	3.000576e-05	2.4853394e-05
PF3D7_0102500.1	erythrocyte binding antigen-181	Non-apicoplast	Non-apicoplast	6.4217481e-10	1.5380589e-11	7.7830755e-09	3.4494854e-13	1.8805481e-11	9.3632339e-13
PF3D7_0102600.1	serine/threonine protein kinase, FIKK family	Non-apicoplast	Non-apicoplast	1.60611e-09	5.6017141e-10	2.3879404e-06	4.8556437e-10	1.6792807e-08	1.3571847e-07
PF3D7_0102700.1	merozoite-associated tryptophan-rich antigen	Non-apicoplast	Non-apicoplast	2.6489486e-08	1.6643599e-09	6.2364447e-06	4.2699644e-10	6.7719562e-08	1.1593038e-07
PF3D7_0103900.1	parasite-infected erythrocyte surface protein	Non-apicoplast	Apicoplast	0.738394	1	0.992965	0.99102	0.333577	0.711383
PF3D7_0104000.1	thrombospondin-related sporozoite protein	Non-apicoplast	Non-apicoplast	0.000115703	0.000234514	0.00240201	0.000134134	0.000148534	0.0021421
PF3D7_0104200.1	StAR-related lipid transfer protein	Non-apicoplast	Non-apicoplast	6.6276007e-05	1.461529e-05	3.9966766e-05	4.1610307e-10	1.5813974e-08	6.6188953e-08
PF3D7_0106600.1	conserved Plasmodium protein, unknown function	Non-apicoplast	Non-apicoplast	0.00239726	0.0477978	0.0113958	0.00638148	0.117473	0.0174492
PF3D7_0109100.1	LCCL domain-containing protein	Non-apicoplast	Non-apicoplast	2.3069372e-06	7.4037104e-07	3.9320232e-05	8.1297014e-07	1.6642168e-06	2.0887326e-06
PF3D7_0112800.1	Plasmodium exported protein (hyp11), unknown function	Non-apicoplast	Non-apicoplast	5.0144251e-07	7.0543402e-09	5.964013e-05	8.5680156e-09	3.6585976e-07	1.3903722e-05
PF3D7_0113000.1	glutamic acid-rich protein	Non-apicoplast	Non-apicoplast	5.4831651e-16	0	0	1.4943919e-20	0	0
PF3D7_0113300.1	Plasmodium exported protein (hyp1), unknown function	Non-apicoplast	Non-apicoplast	2.0921546e-07	5.1875965e-08	1.0259706e-05	1.7689246e-07	1.3373128e-06	4.3863465e-06
PF3D7_0113700.1	heat shock protein 40, type II	Non-apicoplast	Non-apicoplast	1.0640439e-07	4.5615902e-08	1.0619029e-07	3.9700564e-07	6.9219119e-08	4.0446071e-08
PF3D7_0113900.1	CX3CL1-binding protein 1	Non-apicoplast	Non-apicoplast	4.1238111e-09	9.8836672e-08	9.9585804e-06	1.0258538e-09	6.7012607e-08	1.5458998e-07
PF3D7_0114100.1	Pfmc-2TM Maurer's cleft two transmembrane protein	Non-apicoplast	Non-apicoplast	0.385319	0.0604935	0.0124832	0.0375845	0.177089	0.0238365
PF3D7_0114200.1	exported protein family 3	Non-apicoplast	Non-apicoplast	0.000532275	0.000257498	0.000436188	0.000302329	0.000140462	0.000421654
PF3D7_0114500.1	Plasmodium exported protein (hyp10), unknown function	Non-apicoplast	Non-apicoplast	8.6257844e-35	2.8283377e-28	1.3085752e-17	2.9390036e-32	3.6271532e-38	8.3809136e-31
PF3D7_0114700.1	rifin	Non-apicoplast	Non-apicoplast	2.0016546e-06	5.9561335e-06	0.000150529	2.043631e-06	1.0013207e-05	5.4392267e-06
PF3D7_0114800.1	Plasmodium exported protein (hyp7), unknown function	Non-apicoplast	Non-apicoplast	2.8764571e-06	0.000372306	0.00045265	4.1521148e-06	1.8994e-05	0.0002225
PF3D7_0115100.1	Plasmodium exported protein (PHISTa), unknown function	Non-apicoplast	Non-apicoplast	4.3220007e-05	0.000612394	0.00282134	0.000298121	0.00164636	0.00020263
PF3D7_0115300.1	rifin	Non-apicoplast	Non-apicoplast	1.8516344e-06	5.8708991e-07	4.5467539e-05	1.7995691e-06	5.6020685e-06	3.3351405e-06
PF3D7_0115400.1	stevor	Non-apicoplast	Non-apicoplast	4.1517364e-05	4.6478267e-06	0.000232656	4.0058421e-05	0.000120806	4.1472169e-05
PF3D7_0115600.1	rifin	Non-apicoplast	Non-apicoplast	6.0677263e-07	2.5414056e-07	9.4750583e-05	8.1149841e-07	4.0281884e-06	6.9994444e-06
PF3D7_0200200.1	rifin	Non-apicoplast	Non-apicoplast	4.8355785e-05	2.5807699e-06	0.000204728	4.7260015e-05	0.000147037	2.9890492e-05
PF3D7_0200400.1	stevor	Non-apicoplast	Non-apicoplast	7.7709323e-05	3.9950191e-06	0.000245643	5.5442539e-05	0.000125604	4.7495316e-05
PF3D7_0200600.1	rifin	Non-apicoplast	Non-apicoplast	7.3586839e-06	3.1867019e-06	8.5375315e-05	3.9403326e-06	8.9577115e-06	9.2570963e-06
PF3D7_0201000.1	rifin	Non-apicoplast	Non-apicoplast	1.317101e-05	1.0369493e-05	0.00010642	1.2605936e-05	2.4340738e-05	1.6551867e-05
PF3D7_0201200.1	rifin	Non-apicoplast	Non-apicoplast	2.4563794e-06	3.5326684e-06	9.8251439e-05	3.5465896e-06	1.2143868e-05	2.8569616e-06
PF3D7_0201300.1	stevor	Non-apicoplast	Non-apicoplast	4.0960847e-05	1.8551304e-06	0.000182464	6.4896842e-05	7.0083443e-05	8.631598e-05
PF3D7_0201400.1	Plasmodium exported protein (hyp10), unknown function	Non-apicoplast	Non-apicoplast	4.5014144e-06	1.4898155e-06	5.5128847e-05	2.5832962e-06	6.3416837e-06	8.1557619e-06
PF3D7_0201500.1	Plasmodium exported protein (hyp9), unknown function	Non-apicoplast	Non-apicoplast	2.018109e-13	2.0485209e-06	0.00204155	4.5805358e-08	3.4864626e-12	7.1258128e-08
PF3D7_0201800.1	knob associated heat shock protein 40	Non-apicoplast	Non-apicoplast	4.9359336e-16	7.3413472e-23	9.6249386e-17	1.9602032e-11	2.0660416e-17	8.1786378e-20
PF3D7_0201900.1	erythrocyte membrane protein 3	Non-apicoplast	Non-apicoplast	2.3419299e-22	6.1268051e-34	9.932326e-24	7.2910572e-15	1.0432795e-24	2.97721e-18
PF3D7_0202000.1	knob-associated histidine-rich protein	Non-apicoplast	Non-apicoplast	0	0	0	0	0	0
PF3D7_0202500.1	early transcribed membrane protein 2	Non-apicoplast	Non-apicoplast	0	0	0	0	0	0
PF3D7_0206800.1	merozoite surface protein 2	Non-apicoplast	Non-apicoplast	0	0	0	0	0	0
PF3D7_0206900.1	merozoite surface protein 5	Non-apicoplast	Non-apicoplast	0.178341	9.5575524e-06	4.9769224e-05	1.0662107e-05	2.8567862e-05	3.3938634e-06
PF3D7_0207000.1	merozoite surface protein 4	Non-apicoplast	Non-apicoplast	0	0	0	0	0	0
PF3D7_0207500.1	serine repeat antigen 6	Non-apicoplast	Non-apicoplast	3.7167765e-11	1.5009144e-15	1.7646274e-08	9.7918269e-14	2.6598121e-09	2.4480804e-14
PF3D7_0207600.1	serine repeat antigen 5	Non-apicoplast	Non-apicoplast	0	0	0	0	0	0
PF3D7_0207700.1	serine repeat antigen 4	Non-apicoplast	Non-apicoplast	6.2498015e-12	2.6821483e-15	1.6077456e-05	4.3572492e-13	2.4655489e-11	1.1379002e-15
PF3D7_0208900.1	6-cysteine protein	Non-apicoplast	Non-apicoplast	6.361819e-06	0.000483831	0.000210832	1.6261154e-05	4.4338074e-05	9.8132528e-05
PF3D7_0209000.1	6-cysteine protein	Non-apicoplast	Non-apicoplast	3.2321412e-05	0.000165584	0.000151608	2.7152033e-05	8.2872e-05	0.000160981
PF3D7_0212600.1	secreted protein with altered thrombospondin repeat domain	Non-apicoplast	Non-apicoplast	1.5673149e-07	1.4769321e-11	2.8642435e-07	3.6964845e-12	1.2049968e-09	8.8447916e-11
PF3D7_0214900.1	rhoptry neck protein 6	Non-apicoplast	Non-apicoplast	0	0	1.9292379e-27	0	0	0
PF3D7_0219800.1	Plasmodium exported protein (PHISTc), unknown function	Non-apicoplast	Apicoplast	0.707889	0.946242	0.413665	0.973885	0.248075	0.987399
PF3D7_0220500.1	Plasmodium exported protein (hyp2), unknown function	Non-apicoplast	Non-apicoplast	8.1285641e-08	1.7261341e-09	1.3006843e-05	9.1229668e-10	1.8940794e-07	3.1113066e-06
PF3D7_0220600.1	Plasmodium exported protein (hyp9), unknown function	Non-apicoplast	Non-apicoplast	2.4803356e-07	0.215027	0.000280617	0.014445	1.1983563e-10	0.000493994
PF3D7_0220800.1	cytoadherence linked asexual protein 2	Non-apicoplast	Non-apicoplast	4.3051104e-11	4.2769633e-15	3.6251486e-06	3.0567244e-15	5.1237469e-12	2.9791589e-14
PF3D7_0221200.1	Plasmodium exported protein (hyp15), unknown function	Non-apicoplast	Non-apicoplast	0.129914	1.6485809e-10	1.5721422e-05	6.4440734e-05	8.2478618e-06	3.4027821e-09
PF3D7_0221400.1	stevor	Non-apicoplast	Non-apicoplast	0.0057073	0.000473315	0.00277703	0.00504352	0.0283507	0.0024961
PF3D7_0222000.1	exported protein family 1	Non-apicoplast	Non-apicoplast	3.600361e-05	6.1619448e-07	0.000285056	6.9599332e-06	0.000110891	6.4926721e-06
PF3D7_0222100.1	Pfmc-2TM Maurer's cleft two transmembrane protein	Non-apicoplast	Non-apicoplast	0.0602774	0.00543317	0.00413104	0.00319296	0.00710867	0.00485296
PF3D7_0222200.1	exported protein family 3	Non-apicoplast	Non-apicoplast	0.000741047	0.000991863	0.0011443	0.000841555	0.00110051	0.000692979
PF3D7_0222500.1	rifin	Non-apicoplast	Non-apicoplast	2.7329522e-06	1.0640739e-06	7.0951915e-05	1.7006956e-06	1.0925976e-05	3.5981004e-06
PF3D7_0222700.1	rifin	Non-apicoplast	Non-apicoplast	5.8590972e-06	1.2282726e-05	0.000105487	1.2014173e-05	2.0066904e-05	1.2663049e-05
PF3D7_0222800.1	stevor	Non-apicoplast	Non-apicoplast	0.000100199	2.2452532e-06	0.000188709	7.81126e-05	0.00018653	8.3260464e-05
PF3D7_0223200.1	rifin	Non-apicoplast	Non-apicoplast	1.6480062e-05	5.1993329e-06	6.9576949e-05	9.5039168e-06	3.4439243e-05	1.6367494e-05
PF3D7_0223300.1	erythrocyte membrane protein 1 (PfEMP1), exon 2	Non-apicoplast	Non-apicoplast	0.000156821	0.000907283	0.00485201	0.00067711	0.005751	0.000214181
PF3D7_0223400.1	rifin	Non-apicoplast	Non-apicoplast	1.1429775e-05	4.3333353e-06	0.000116422	1.3098183e-05	2.6342463e-05	1.636968e-05
PF3D7_0300400.1	stevor	Non-apicoplast	Non-apicoplast	2.4095876e-05	1.4128433e-06	0.000143619	2.0697385e-05	4.2658045e-05	2.4844057e-05
PF3D7_0300500.1	rifin	Non-apicoplast	Non-apicoplast	2.4379892e-06	5.3120658e-07	2.6961305e-05	8.4987147e-07	6.4578994e-06	2.8378879e-06
PF3D7_0300700.1	rifin	Non-apicoplast	Non-apicoplast	4.4899592e-05	1.3737286e-05	0.000117704	9.8335986e-05	9.575508e-05	4.7252666e-05
PF3D7_0300800.1	rifin	Non-apicoplast	Non-apicoplast	7.8801795e-06	1.7805603e-06	8.5961539e-05	9.4583556e-06	1.5138313e-05	1.0938174e-05
PF3D7_0300900.1	stevor-like	Non-apicoplast	Non-apicoplast	8.1148855e-08	2.3507751e-09	9.1966605e-05	8.3301721e-08	1.1869787e-06	1.2606313e-06
PF3D7_0301100.1	Plasmodium exported protein (hyp13), unknown function	Non-apicoplast	Non-apicoplast	0.000322803	7.9099635e-05	0.00186767	0.000169219	0.000278484	0.00100592
PF3D7_0301300.1	epoxide hydrolase 1	Non-apicoplast	Non-apicoplast	2.5590595e-08	2.7726756e-09	4.5861107e-05	8.3376079e-09	4.157105e-07	5.4592815e-06
PF3D7_0302200.1	cytoadherence linked asexual protein 3.2	Non-apicoplast	Non-apicoplast	5.2465164e-11	9.0965419e-13	3.955302e-06	6.7801687e-14	1.147991e-12	1.9267475e-13
PF3D7_0302500.1	cytoadherence linked asexual protein 3.1	Non-apicoplast	Non-apicoplast	2.5142797e-21	1.4009133e-29	4.7688638e-13	2.0121713e-31	2.7661454e-25	2.2648446e-35
PF3D7_0304600.1	circumsporozoite (CS) protein	Non-apicoplast	Non-apicoplast	0.399334	0.347804	0.415286	0.122856	0.111749	0.00883052
PF3D7_0310400.1	parasite-infected erythrocyte surface protein	Non-apicoplast	Non-apicoplast	0.999998	0.0100414	0.00104928	0.0132136	0.00106745	2.3122931e-07
PF3D7_0313100.1	ubiquitin-protein ligase, putative	Non-apicoplast	Non-apicoplast	6.7486042e-07	0.152833	0.93855	0.0113922	1.0658858e-06	0.0901022
PF3D7_0315200.1	circumsporozoite- and TRAP-related protein	Non-apicoplast	Non-apicoplast	8.2814491e-05	0.000219403	0.000402897	6.6581269e-05	5.5650446e-05	0.000138447
PF3D7_0317100.1	6-cysteine protein	Non-apicoplast	Non-apicoplast	1.2779833e-07	7.3790468e-10	2.2958509e-05	1.0292764e-08	9.2904588e-07	2.2921155e-08
PF3D7_0320400.1	oocyst capsule protein Cap380, putative	Non-apicoplast	Non-apicoplast	1.7941549e-05	2.7180431e-06	0.000213614	1.1826165e-05	6.4211861e-05	2.05011e-05
PF3D7_0323400.1	Rh5 interacting protein	Non-apicoplast	Non-apicoplast	4.9035805e-07	2.5220148e-08	5.1589504e-06	1.4020135e-08	3.93287e-07	5.3091789e-08
PF3D7_0324000.1	exported protein family 1	Non-apicoplast	Non-apicoplast	3.5836478e-05	6.6309178e-07	0.000291867	7.1177551e-06	0.00010853	6.7840247e-06
PF3D7_0324100.1	Pfmc-2TM Maurer's cleft two transmembrane protein	Non-apicoplast	Non-apicoplast	0.00615659	0.000351038	0.00315268	0.00173059	0.00256364	0.002366
PF3D7_0324200.1	exported protein family 3	Non-apicoplast	Non-apicoplast	0.000898206	0.00118439	0.00123787	0.00107236	0.00146291	0.000813669
PF3D7_0324300.1	exported protein family 4	Non-apicoplast	Non-apicoplast	2.7720624e-05	9.4294774e-05	0.000443773	4.9842278e-05	0.000153635	7.6522294e-05
PF3D7_0324400.1	rifin	Non-apicoplast	Non-apicoplast	7.2498806e-05	3.952206e-06	0.000334298	4.4996254e-05	0.000138023	5.4823933e-05
PF3D7_0324500.1	rifin	Non-apicoplast	Non-apicoplast	4.6859423e-06	1.163961e-05	7.2468392e-05	3.6247543e-06	1.0908693e-05	6.9855337e-06
PF3D7_0324600.1	stevor	Non-apicoplast	Non-apicoplast	0.000144935	6.4784585e-06	0.000383783	0.000300804	0.000208418	0.000129917
PF3D7_0324800.1	rifin	Non-apicoplast	Non-apicoplast	4.241199e-05	1.4486792e-05	0.000433415	7.6866476e-05	0.000222451	4.9585324e-05
PF3D7_0400800.1	stevor	Non-apicoplast	Non-apicoplast	4.5954577e-05	2.6432565e-06	0.000266009	5.8591984e-05	0.000118977	4.2802047e-05
PF3D7_0400900.1	rifin	Non-apicoplast	Non-apicoplast	8.5205002e-06	6.7452843e-06	0.000111293	9.1318507e-06	1.9678406e-05	1.3055421e-05
PF3D7_0401000.1	rifin	Non-apicoplast	Non-apicoplast	5.1162947e-06	3.7325224e-06	7.3735413e-05	8.0159616e-06	1.9340396e-05	6.5552363e-06
PF3D7_0401300.1	rifin	Non-apicoplast	Non-apicoplast	1.4985711e-05	5.2793571e-06	0.00010875	1.244492e-05	2.7079242e-05	1.4418609e-05
PF3D7_0401400.1	rifin	Non-apicoplast	Non-apicoplast	1.7585159e-06	4.8763275e-07	7.5262491e-05	2.7148722e-06	7.1705163e-06	3.7543566e-06
PF3D7_0401600.1	rifin	Non-apicoplast	Non-apicoplast	1.5753035e-24	0	1.1858071e-26	1.8892364e-16	5.3200319e-28	9.8494747e-38
PF3D7_0401600.2	rifin	Non-apicoplast	Non-apicoplast	1.9699878e-24	0	1.0453699e-26	2.1537519e-16	7.8429361e-28	1.2323509e-37
PF3D7_0401800.1	Plasmodium exported protein (PHISTb), unknown function	Non-apicoplast	Non-apicoplast	5.9747697e-35	6.6495674e-27	1.4518573e-17	0	1.1121864e-36	4.9500995e-29
PF3D7_0402100.1	Plasmodium exported protein (PHISTb), unknown function	Non-apicoplast	Non-apicoplast	3.5647929e-09	7.47354e-13	1.5564526e-08	4.84387e-13	1.3884436e-09	5.0646884e-13
PF3D7_0402300.1	reticulocyte binding protein homologue 1	Non-apicoplast	Non-apicoplast	9.5575864e-08	1.3200821e-07	9.5758946e-07	1.4807557e-09	2.953567e-07	2.5082109e-10
PF3D7_0402600.1	stevor	Non-apicoplast	Non-apicoplast	1.1811366e-05	1.7313666e-06	0.000163045	7.4681388e-06	3.1429052e-05	3.5261499e-05
PF3D7_0404700.1	dipeptidyl aminopeptidase 3	Non-apicoplast	Non-apicoplast	2.8571889e-09	1.8670874e-12	2.0624373e-07	1.2028083e-13	4.7341198e-12	2.0639091e-15
PF3D7_0404900.1	6-cysteine protein	Non-apicoplast	Non-apicoplast	1.8293689e-12	1.5736265e-18	1.7648973e-07	6.5521984e-19	1.7427923e-15	4.7432704e-18
PF3D7_0405300.1	liver specific protein 2, putative	Non-apicoplast	Non-apicoplast	6.9843477e-06	7.7921084e-07	0.000443253	2.1553733e-06	2.3948893e-05	1.0807557e-05
PF3D7_0405900.1	apical sushi protein	Non-apicoplast	Non-apicoplast	7.126762e-20	1.1251514e-27	1.2074722e-13	2.7646179e-31	4.6108273e-24	4.2789151e-33
PF3D7_0406200.1	sexual stage-specific protein precursor	Non-apicoplast	Non-apicoplast	0	0	0	0	0	0
PF3D7_0408600.1	sporozoite invasion-associated protein 1	Non-apicoplast	Non-apicoplast	0.000451969	0.000322225	0.00185416	0.000136667	0.000932714	0.00163452
PF3D7_0408700.1	perforin-like protein 1	Non-apicoplast	Non-apicoplast	0.0066436	0.0049001	0.00475424	0.00243509	0.0506261	0.00711467
PF3D7_0413200.1	rifin	Non-apicoplast	Non-apicoplast	1.9247092e-05	1.7861857e-05	0.000345962	4.0990042e-05	7.5560929e-05	2.9098117e-05
PF3D7_0413300.1	rifin	Non-apicoplast	Non-apicoplast	6.2342447e-06	2.3804666e-06	0.000111714	7.1094246e-06	1.731281e-05	5.7560728e-06
PF3D7_0419700.1	apical merozoite protein	Non-apicoplast	Non-apicoplast	4.911419e-10	3.49633e-13	4.4814828e-07	5.1836612e-15	4.7002159e-13	1.4931649e-15
PF3D7_0421200.1	rifin	Non-apicoplast	Non-apicoplast	7.3375631e-06	1.9296307e-05	0.000152016	1.8436191e-05	1.858667e-05	8.0071595e-06
PF3D7_0423400.1	apical asparagine-rich protein AARP	Non-apicoplast	Non-apicoplast	8.4409385e-10	2.1764868e-11	1.7270116e-06	7.1564006e-13	8.006114e-12	3.506869e-13
PF3D7_0423700.1	early transcribed membrane protein 4	Non-apicoplast	Non-apicoplast	0	0	0	0	0	0
PF3D7_0423800.1	cysteine-rich protective antigen	Non-apicoplast	Non-apicoplast	0.000150382	3.9001055e-08	0.00053836	4.5089277e-07	8.7645058e-06	2.3493441e-05
PF3D7_0424000.1	Plasmodium exported protein (PHISTc), unknown function	Non-apicoplast	Non-apicoplast	3.5377685e-23	3.6509977e-33	4.0320406e-21	2.2261969e-19	8.0031687e-23	6.4791906e-29
PF3D7_0424100.1	reticulocyte binding protein homologue 5	Non-apicoplast	Non-apicoplast	2.9107814e-09	1.0938522e-09	7.1927769e-07	5.9024292e-11	1.1433274e-09	8.4539291e-09
PF3D7_0424200.1	reticulocyte binding protein homologue 4	Non-apicoplast	Non-apicoplast	1.1568178e-07	2.327635e-06	9.1064913e-07	1.5639936e-08	1.0424449e-07	2.0115387e-08
PF3D7_0425100.1	Plasmodium exported protein (hyp6), unknown function	Non-apicoplast	Non-apicoplast	6.0824972e-09	9.6665014e-09	1.6309792e-06	1.3967448e-08	2.5343304e-08	4.7329198e-08
PF3D7_0425200.1	Plasmodium exported protein (hyp15), unknown function	Non-apicoplast	Non-apicoplast	3.1963718e-06	6.034295e-06	5.2377542e-05	3.7304867e-06	1.2040589e-05	8.0512173e-06
PF3D7_0425500.1	stevor	Non-apicoplast	Non-apicoplast	6.878729e-06	9.1174928e-07	0.000124813	2.4210501e-06	2.5203755e-05	7.1507471e-05
PF3D7_0500400.1	rifin	Non-apicoplast	Non-apicoplast	6.8746499e-06	7.2423263e-06	0.000113127	1.2139167e-05	2.7346568e-05	1.5141547e-05
PF3D7_0500500.1	rifin	Non-apicoplast	Non-apicoplast	2.0254995e-05	2.0837386e-05	0.000238306	1.892782e-05	3.2999629e-05	2.5806623e-05
PF3D7_0501200.1	parasite-infected erythrocyte surface protein	Non-apicoplast	Non-apicoplast	8.2618461e-16	3.0453809e-06	2.8588569e-09	0.203169	1.9543251e-28	1.1274673e-12
PF3D7_0501500.1	rhoptry-associated protein 3	Non-apicoplast	Non-apicoplast	2.9587598e-15	3.9512062e-20	1.1265704e-09	1.0012594e-23	2.2379911e-18	8.4341513e-24
PF3D7_0501600.1	rhoptry-associated protein 2	Non-apicoplast	Non-apicoplast	1.365749e-22	7.4863403e-31	2.9105631e-14	2.3723238e-35	9.928712e-27	1.7572658e-37
PF3D7_0502400.1	merozoite surface protein 8	Non-apicoplast	Non-apicoplast	1.0411931e-07	2.3018772e-07	1.010881e-06	1.2375438e-06	2.9656982e-07	2.5802703e-07
PF3D7_0507500.1	subtilisin-like protease 1	Non-apicoplast	Non-apicoplast	1.4656721e-09	1.9113433e-11	1.7758886e-07	4.6035792e-12	1.3225216e-09	1.1059902e-10
PF3D7_0508000.1	6-cysteine protein	Non-apicoplast	Non-apicoplast	1.4888226e-11	2.0518412e-17	3.3464968e-08	7.2491764e-16	4.3442495e-15	2.2366477e-21
PF3D7_0511400.1	conserved Plasmodium protein, unknown function	Non-apicoplast	Non-apicoplast	0.000504656	0.000239052	0.000238892	3.6319972e-05	0.000253543	0.000335247
PF3D7_0511600.1	apical rhoptry neck protein	Non-apicoplast	Non-apicoplast	0.019137	0.786066	0.0174855	0.644947	0.000526116	0.000202757
PF3D7_0513700.1	secreted ookinete protein, putative	Non-apicoplast	Non-apicoplast	2.0040377e-05	1.1030062e-06	0.000391781	1.1808246e-05	3.7940234e-05	1.863985e-05
PF3D7_0522600.1	inner membrane complex protein	Non-apicoplast	Non-apicoplast	0.00105717	7.8326673e-05	0.00426784	5.1802515e-05	9.0378826e-06	7.437357e-06
PF3D7_0530750.1	dolichol-phosphate mannosyltransferase subunit 3, putative	Non-apicoplast	Non-apicoplast	0.227761	0.013314	0.871928	0.000948004	0.106154	0.22318
PF3D7_0532100.1	early transcribed membrane protein 5	Non-apicoplast	Non-apicoplast	0	0	0	0	0	0
PF3D7_0532200.1	Plasmodium exported protein (PHISTc), unknown function	Non-apicoplast	Apicoplast	0.655323	0.383135	0.905161	0.849472	0.555196	0.991382
PF3D7_0532600.1	Plasmodium exported protein, unknown function	Non-apicoplast	Non-apicoplast	1.307028e-33	0	4.0195849e-29	2.6727924e-30	0	1.2795202e-33
PF3D7_0532900.1	rifin	Non-apicoplast	Non-apicoplast	8.8419688e-07	7.2223209e-08	3.485908e-05	1.108395e-07	1.9716785e-05	1.0731092e-06
PF3D7_0600500.1	rifin	Non-apicoplast	Non-apicoplast	2.4654455e-06	1.2733448e-06	0.000110911	4.1755234e-06	2.3718152e-05	5.3075455e-06
PF3D7_0600600.1	erythrocyte membrane protein 1 (PfEMP1), exon 2	Non-apicoplast	Non-apicoplast	0.000104315	0.000466824	0.00309437	0.000263006	0.000968835	0.000100234
PF3D7_0601000.1	exported protein family 4	Non-apicoplast	Non-apicoplast	3.2920987e-05	0.000131171	0.000495129	5.59773e-05	0.000190321	8.2614148e-05
PF3D7_0601100.1	exported protein family 3	Non-apicoplast	Non-apicoplast	0.00758529	0.0169503	0.00449865	0.00146235	0.00444726	0.0064686
PF3D7_0601200.1	Pfmc-2TM Maurer's cleft two transmembrane protein	Non-apicoplast	Non-apicoplast	1.103162e-05	1.1748757e-05	0.00380927	0.000504057	2.8685414e-05	1.7179986e-05
PF3D7_0601300.1	exported protein family 1	Non-apicoplast	Non-apicoplast	3.3279859e-05	6.051003e-07	0.000289476	6.4916817e-06	0.000103088	6.3056859e-06
PF3D7_0601500.1	Plasmodium exported protein (PHISTb), unknown function	Non-apicoplast	Non-apicoplast	1.5009605e-06	1.1905522e-08	0.000137081	1.3438052e-08	6.6916191e-06	1.6867399e-06
PF3D7_0612700.1	6-cysteine protein	Non-apicoplast	Non-apicoplast	2.9379602e-10	9.6175297e-16	7.4214188e-07	8.867725e-16	1.0043013e-14	2.0991776e-17
PF3D7_0612800.1	6-cysteine protein	Non-apicoplast	Non-apicoplast	5.3521635e-06	6.4898245e-06	0.0142041	9.0203358e-08	1.854605e-05	4.0705138e-05
PF3D7_0616500.1	TRAP-like protein	Non-apicoplast	Non-apicoplast	8.6893181e-07	1.4147011e-07	4.0741561e-05	8.7289942e-07	3.1313009e-06	3.5918401e-06
PF3D7_0617600.1	stevor	Non-apicoplast	Non-apicoplast	0.000149548	5.0847819e-05	0.00154202	0.000170682	0.000374676	0.00125767
PF3D7_0617700.1	rifin	Non-apicoplast	Non-apicoplast	2.286931e-05	1.1118915e-06	0.000162843	8.1596045e-06	3.3409564e-05	1.1587192e-05
PF3D7_0620000.1	secreted ookinete protein 25, putative	Non-apicoplast	Non-apicoplast	2.6266205e-05	5.3365635e-05	0.00030484	4.6743575e-05	0.000202176	6.0097831e-05
PF3D7_0620400.1	merozoite surface protein 10	Non-apicoplast	Non-apicoplast	8.1874879e-07	0.00016973	0.000469446	5.9104404e-05	3.3561284e-06	0.000105176
PF3D7_0621350.1	protein SYS1, putative	Non-apicoplast	Non-apicoplast	0.000643129	8.3340201e-05	0.000947268	2.4346493e-05	0.000193167	0.000147322
PF3D7_0624700.1	N-acetylglucosaminylphosphatidylinositol deacetylase, putative	Non-apicoplast	Apicoplast	1	0.999998	0.98846	0.999905	0.995718	0.999783
PF3D7_0629300.1	phospholipase, putative	Non-apicoplast	Non-apicoplast	2.2063011e-06	2.1502572e-06	5.3529038e-05	7.4323833e-07	1.0461749e-05	3.1139277e-06
PF3D7_0631100.1	Plasmodium exported protein (PHISTb), unknown function	Non-apicoplast	Non-apicoplast	2.720805e-06	2.0405986e-08	0.000143457	3.1858338e-08	9.8165483e-06	2.2894953e-06
PF3D7_0631300.1	exported protein family 1	Non-apicoplast	Non-apicoplast	3.1769418e-05	6.5031549e-07	0.000287096	6.5375561e-06	9.9543046e-05	6.6227985e-06
PF3D7_0631400.1	Pfmc-2TM Maurer's cleft two transmembrane protein	Non-apicoplast	Non-apicoplast	0.0418262	0.00272647	0.00429578	0.00231539	0.004959	0.00501093
PF3D7_0631500.1	exported protein family 3	Non-apicoplast	Non-apicoplast	0.000644745	0.00138896	0.00127155	0.000318894	0.000727621	0.000964479
PF3D7_0631600.1	exported protein family 4	Non-apicoplast	Non-apicoplast	2.9953329e-05	8.324712e-05	0.000433954	5.3356423e-05	0.000178957	6.9314578e-05
PF3D7_0631800.1	rifin	Non-apicoplast	Non-apicoplast	1.5221378e-05	1.3320049e-05	0.000125377	1.9310686e-05	4.1603958e-05	2.2962757e-05
PF3D7_0631900.1	stevor	Non-apicoplast	Non-apicoplast	0.000145544	3.8149265e-06	0.000377599	5.5054978e-05	0.000570925	0.000286233
PF3D7_0632000.1	rifin	Non-apicoplast	Non-apicoplast	3.3181906e-05	1.6144984e-05	0.000187601	5.4519671e-05	7.5271899e-05	3.3247659e-05
PF3D7_0632100.1	rifin	Non-apicoplast	Non-apicoplast	4.5083184e-06	1.9817146e-06	7.8721896e-05	7.1740114e-06	1.0784989e-05	8.8260722e-06
PF3D7_0632300.1	rifin	Non-apicoplast	Non-apicoplast	2.8857717e-06	5.6391866e-07	5.5364719e-05	1.1720998e-06	1.1967427e-05	3.482995e-06
PF3D7_0632400.1	rifin	Non-apicoplast	Non-apicoplast	1.3693312e-05	7.9317797e-06	9.9843637e-05	2.2733753e-05	2.8175789e-05	2.5410849e-05
PF3D7_0700200.1	rifin	Non-apicoplast	Non-apicoplast	6.0191778e-05	2.3383738e-05	0.000192596	5.6215456e-05	9.5581658e-05	4.6320245e-05
PF3D7_0700300.1	rifin	Non-apicoplast	Non-apicoplast	6.24105e-06	7.9747781e-07	0.00011651	4.973243e-06	3.548968e-05	6.2118766e-06
PF3D7_0700400.1	stevor	Non-apicoplast	Non-apicoplast	6.994923e-05	2.3403111e-06	0.000201206	5.9953298e-05	0.000129235	6.56087e-05
PF3D7_0700500.1	rifin	Non-apicoplast	Non-apicoplast	2.1659482e-05	9.7223565e-06	0.000225245	2.09877e-05	7.3375224e-05	3.3296274e-05
PF3D7_0700800.1	Pfmc-2TM Maurer's cleft two transmembrane protein	Non-apicoplast	Non-apicoplast	4.2078268e-06	0.000222995	0.0027218	9.0775553e-05	9.6074742e-05	5.7752681e-05
PF3D7_0701500.1	exported protein family 3	Non-apicoplast	Non-apicoplast	0.000704193	0.00103287	0.00116295	0.000813937	0.00102463	0.000735394
PF3D7_0701600.1	Pfmc-2TM Maurer's cleft two transmembrane protein	Non-apicoplast	Non-apicoplast	8.9708437e-06	0.000107907	0.00530247	0.00246648	0.000460959	5.7932331e-05
PF3D7_0701700.1	exported protein family 1	Non-apicoplast	Non-apicoplast	3.3741184e-05	6.7156873e-07	0.000287529	6.9030575e-06	0.000104817	6.8315421e-06
PF3D7_0701800.1	rifin	Non-apicoplast	Non-apicoplast	6.4069536e-05	6.5412232e-06	0.000371043	3.3873595e-05	6.1867686e-05	3.5161698e-05
PF3D7_0702000.1	Plasmodium exported protein (hyp12), unknown function	Non-apicoplast	Non-apicoplast	1.2366658e-20	1.2693504e-17	1.7104041e-19	5.2775369e-23	9.8637673e-22	4.9726482e-26
PF3D7_0702300.1	sporozoite threonine and asparagine-rich protein	Non-apicoplast	Non-apicoplast	7.9297702e-10	3.6460039e-09	1.7165384e-08	3.6224499e-09	8.1818935e-10	1.3731179e-10
PF3D7_0707300.1	rhoptry-associated membrane antigen	Non-apicoplast	Non-apicoplast	0	0	0	0	0	0
PF3D7_0713000.1	rifin	Non-apicoplast	Non-apicoplast	5.3956637e-06	1.4240778e-06	7.6134413e-05	4.5130505e-06	1.0187189e-05	8.099134e-06
PF3D7_0713100.1	Pfmc-2TM Maurer's cleft two transmembrane protein	Non-apicoplast	Non-apicoplast	2.5221216e-06	0.000117282	0.0011214	6.6337975e-06	2.9431534e-05	0.000265418
PF3D7_0718300.1	cysteine repeat modular protein 2	Non-apicoplast	Non-apicoplast	0.000152556	0.0103907	0.000873119	0.00154323	0.00460161	0.000795299
PF3D7_0722200.1	rhoptry-associated leucine zipper-like protein 1	Non-apicoplast	Non-apicoplast	0	0	5.9060112e-37	0	0	0
PF3D7_0731500.1	erythrocyte binding antigen-175	Non-apicoplast	Non-apicoplast	2.2632767e-09	9.4205568e-13	6.0644599e-13	4.1298985e-19	5.1014664e-15	5.3072805e-21
PF3D7_0731700.1	Plasmodium exported protein (hyp9), unknown function	Non-apicoplast	Non-apicoplast	0.000575837	0.999113	0.797744	0.0102414	0.00216832	0.623413
PF3D7_0732000.1	stevor	Non-apicoplast	Non-apicoplast	0.000132887	2.2993418e-06	0.000285407	0.000100503	0.000241805	0.000155464
PF3D7_0732300.1	rifin	Non-apicoplast	Non-apicoplast	2.666754e-05	9.7833235e-06	0.000213813	4.1037838e-05	8.2597762e-05	2.3784742e-05
PF3D7_0732400.1	rifin	Non-apicoplast	Non-apicoplast	2.0735995e-06	1.5977366e-07	4.2837986e-05	2.1739568e-06	4.7398489e-06	3.3458255e-06
PF3D7_0732500.1	rifin	Non-apicoplast	Non-apicoplast	1.0946638e-05	2.8378229e-06	6.7391185e-05	1.2623464e-05	2.1232761e-05	1.0891294e-05
PF3D7_0732700.1	rifin	Non-apicoplast	Non-apicoplast	2.918335e-06	5.5201139e-07	5.5120072e-05	1.1825022e-06	1.2058445e-05	3.4842408e-06
PF3D7_0732800.1	erythrocyte membrane protein 1 (PfEMP1), exon 2	Non-apicoplast	Non-apicoplast	0.000199261	0.000444991	0.00201528	0.000411494	0.00360558	0.000172838
PF3D7_0800500.1	rifin	Non-apicoplast	Non-apicoplast	1.0439873e-05	1.3865317e-06	0.000115403	7.2950088e-06	2.42107e-05	1.6075095e-05
PF3D7_0800600.1	Plasmodium exported protein (PHISTa), unknown function	Non-apicoplast	Non-apicoplast	3.9837087e-05	0.000469507	0.00249778	0.000250322	0.00170807	0.00019238
PF3D7_0800800.1	Plasmodium exported protein (hyp7), unknown function	Non-apicoplast	Non-apicoplast	0.00120393	0.370027	0.0048982	0.000476987	0.000292244	0.0103385
PF3D7_0801300.1	von Willebrand factor A domain-related protein	Non-apicoplast	Non-apicoplast	2.4536987e-06	3.6218927e-07	0.000154337	3.3604894e-07	1.154107e-05	1.4118129e-06
PF3D7_0807700.1	serine protease DegP	Non-apicoplast	Non-apicoplast	3.8996151e-07	5.8720833e-09	0.000670169	1.5316317e-09	2.2241368e-07	9.7068929e-05
PF3D7_0808200.1	plasmepsin X	Non-apicoplast	Non-apicoplast	8.6460638e-08	2.0680302e-08	1.3853038e-06	3.5714693e-09	2.7655416e-08	1.3409324e-08
PF3D7_0808800.1	rifin	Non-apicoplast	Non-apicoplast	1.1745934e-05	5.0532765e-07	0.000114426	8.6380205e-06	2.0783666e-05	1.0370047e-05
PF3D7_0808900.1	rifin	Non-apicoplast	Non-apicoplast	1.1319759e-05	1.1668245e-06	8.3473671e-05	1.640273e-05	3.0020301e-05	1.1173114e-05
PF3D7_0812300.1	sporozoite surface protein 3, putative	Non-apicoplast	Non-apicoplast	6.7102919e-06	8.2986141e-08	0.000126934	1.7411061e-06	5.0047653e-05	1.9320444e-06
PF3D7_0818600.1	BEM46-like protein, putative	Non-apicoplast	Non-apicoplast	2.6288806e-05	2.3103212e-06	0.00149032	3.3973997e-06	8.3796558e-06	5.5674016e-05
PF3D7_0819200.1	perforin-like protein 5	Non-apicoplast	Non-apicoplast	2.0735873e-05	1.3673581e-05	0.000476225	1.7046583e-05	0.000146827	1.4873715e-05
PF3D7_0819400.1	perforin-like protein 4	Non-apicoplast	Non-apicoplast	2.1877397e-06	5.550753e-07	8.038112e-05	2.0277214e-06	4.9092318e-06	3.7600103e-06
PF3D7_0822700.1	thrombospondin-related protein 1, putative	Non-apicoplast	Non-apicoplast	0.0172423	0.00223566	0.00451928	0.0058378	0.0798976	0.00941394
PF3D7_0827900.1	protein disulfide isomerase	Non-apicoplast	Non-apicoplast	0	0	9.6347669e-13	3.6487226e-36	0	0
PF3D7_0828800.1	GPI-anchored micronemal antigen	Non-apicoplast	Non-apicoplast	4.1453114e-07	7.4138118e-09	4.8117645e-06	2.0530877e-08	1.0568233e-07	8.8104898e-08
PF3D7_0829600.1	early transcribed membrane protein 8	Non-apicoplast	Non-apicoplast	5.8948764e-05	0.000107692	0.00380954	0.000140655	4.9067618e-05	0.000256751
PF3D7_0830300.1	sporozoite invasion-associated protein 2	Non-apicoplast	Non-apicoplast	0.000163335	0.000164593	0.00339652	3.7680368e-06	0.00010352	0.000370401
PF3D7_0830400.1	conserved Plasmodium protein, unknown function	Non-apicoplast	Non-apicoplast	1.2443726e-23	3.711908e-23	5.7064319e-12	1.2281371e-21	3.6977921e-29	2.2682448e-18
PF3D7_0831600.1	cytoadherence linked asexual protein 8	Non-apicoplast	Non-apicoplast	5.4832476e-09	1.3659013e-09	0.000100923	5.7180299e-10	1.4825134e-09	1.0049711e-08
PF3D7_0831700.1	heat shock protein 70	Non-apicoplast	Non-apicoplast	0	0	0	1.7982394e-21	0	0
PF3D7_0832000.1	stevor	Non-apicoplast	Non-apicoplast	1.129525e-06	4.8310807e-07	0.000528672	1.2961062e-06	5.4843504e-06	0.000122928
PF3D7_0832400.1	stevor	Non-apicoplast	Non-apicoplast	5.3991826e-05	2.4860503e-06	0.000249868	4.7796373e-05	0.000126466	0.000104451
PF3D7_0832500.1	rifin	Non-apicoplast	Non-apicoplast	2.0242713e-05	3.8536614e-06	0.000278012	1.4407529e-05	3.2821648e-05	2.0880892e-05
PF3D7_0832600.1	stevor	Non-apicoplast	Non-apicoplast	0.000363179	7.1056625e-06	0.000392324	0.000160085	0.00088386	0.000323328
PF3D7_0832900.1	stevor	Non-apicoplast	Non-apicoplast	0.000149754	3.6815968e-06	0.000244939	3.7890622e-05	0.000127903	0.000440554
PF3D7_0833000.1	rifin	Non-apicoplast	Non-apicoplast	1.5056305e-05	2.4042286e-06	0.000170737	2.2948352e-05	7.1200942e-05	1.9188445e-05
PF3D7_0833100.1	rifin	Non-apicoplast	Non-apicoplast	4.3302229e-05	3.5834439e-06	0.000119466	4.9235798e-05	9.133439e-05	2.4891748e-05
PF3D7_0833200.1	rifin	Non-apicoplast	Non-apicoplast	2.3117516e-06	2.8341265e-07	4.374313e-05	7.3761402e-07	1.5035484e-05	1.7495514e-06
PF3D7_0833400.1	rifin	Non-apicoplast	Non-apicoplast	1.6582582e-05	3.5693713e-06	0.000137108	1.8758581e-05	3.1013715e-05	2.177563e-05
PF3D7_0900200.1	rifin	Non-apicoplast	Non-apicoplast	1.0949341e-06	3.7435193e-08	3.5107689e-05	8.6220837e-07	3.1099271e-06	2.2390843e-06
PF3D7_0900300.1	rifin	Non-apicoplast	Non-apicoplast	1.6236324e-06	4.595947e-07	2.4292478e-05	1.3322287e-06	4.6044324e-06	1.6984653e-06
PF3D7_0900500.1	rifin	Non-apicoplast	Non-apicoplast	1.808737e-05	7.088016e-05	0.00019545	1.4687613e-05	3.4156939e-05	5.5957826e-05
PF3D7_0900600.1	rifin	Non-apicoplast	Non-apicoplast	1.7321316e-05	3.1375394e-06	0.000127374	2.1777125e-05	5.2564428e-05	1.6703876e-05
PF3D7_0900700.1	rifin	Non-apicoplast	Non-apicoplast	2.4110566e-05	2.5390343e-06	0.000131868	2.5052808e-05	6.3120395e-05	1.9178766e-05
PF3D7_0900900.1	stevor	Non-apicoplast	Non-apicoplast	0.000135351	5.9796448e-06	0.000366808	0.000277785	0.000194674	0.000121165
PF3D7_0901000.1	rifin	Non-apicoplast	Non-apicoplast	4.1192907e-05	1.5902173e-05	0.000151386	3.5690475e-05	5.4966484e-05	3.5923083e-05
PF3D7_0901100.1	rifin	Non-apicoplast	Non-apicoplast	8.9210362e-06	2.0698474e-06	5.7116795e-05	1.0934159e-05	2.8068009e-05	1.052359e-05
PF3D7_0901400.1	rifin	Non-apicoplast	Non-apicoplast	4.6983732e-06	1.0631529e-06	7.5154196e-05	4.8624743e-06	1.8939196e-05	5.319403e-06
PF3D7_0901500.1	rifin	Non-apicoplast	Non-apicoplast	5.7971802e-06	1.5447872e-06	8.3675142e-05	7.2437147e-06	1.158864e-05	5.8826404e-06
PF3D7_0901600.1	stevor	Non-apicoplast	Non-apicoplast	2.809473e-05	1.6755491e-06	0.000157839	3.1278418e-05	4.5675009e-05	4.4813314e-05
PF3D7_0901700.1	Plasmodium exported protein (hyp5), unknown function	Non-apicoplast	Apicoplast	0.281548	0.999013	0.999164	0.997989	0.807498	0.994905
PF3D7_0902000.1	serine/threonine protein kinase, FIKK family	Non-apicoplast	Non-apicoplast	0.861228	0.120549	0.151177	0.0111509	0.43846	0.0162145
PF3D7_0902200.1	serine/threonine protein kinase, FIKK family	Non-apicoplast	Non-apicoplast	2.1484023e-08	3.5282847e-13	2.9564245e-07	1.7967742e-11	5.0851612e-09	5.3763733e-07
PF3D7_0902400.1	serine/threonine protein kinase, FIKK family	Non-apicoplast	Non-apicoplast	0.000157278	0.0378504	0.150877	0.000133231	0.00123801	0.0128343
PF3D7_0902500.1	serine/threonine protein kinase, FIKK family	Non-apicoplast	Non-apicoplast	1.4554185e-08	8.8931298e-09	5.1094116e-07	9.5144714e-10	3.3024218e-08	3.1704293e-09
PF3D7_0902600.1	serine/threonine protein kinase, FIKK family	Non-apicoplast	Non-apicoplast	0.00248413	6.3223772e-05	0.0765967	0.000148538	0.0846673	0.0645487
PF3D7_0903800.1	LCCL domain-containing protein	Non-apicoplast	Non-apicoplast	5.8429209e-06	9.3375036e-08	9.0827765e-05	1.4621068e-06	1.248873e-05	2.9138826e-06
PF3D7_0904200.1	PH domain-containing protein, putative	Non-apicoplast	Non-apicoplast	1.3007352e-05	2.2925955e-05	0.0106093	1.5362017e-05	6.652029e-05	0.0180086
PF3D7_0905400.1	high molecular weight rhoptry protein 3	Non-apicoplast	Non-apicoplast	0	0	0	0	0	0
PF3D7_0908000.1	P1 nuclease, putative	Non-apicoplast	Non-apicoplast	2.3435339e-06	7.3797229e-10	0.000396925	8.102775e-08	6.6655673e-07	2.7582331e-07
PF3D7_0911300.1	cysteine repeat modular protein 1	Non-apicoplast	Non-apicoplast	0.00039079	3.4341971e-05	0.000913451	0.000375679	0.000202346	0.000297734
PF3D7_0911900.1	falstatin	Non-apicoplast	Non-apicoplast	1.34277e-23	9.0288079e-15	1.5247585e-09	2.0096435e-20	1.4613099e-23	7.7575785e-18
PF3D7_0916100.1	thioredoxin 3	Non-apicoplast	Apicoplast	0.995902	0.99982	0.993999	0.980729	0.838346	0.999702
PF3D7_0917900.1	heat shock protein 70	Non-apicoplast	Non-apicoplast	0	0	0	0	0	0
PF3D7_0918000.1	glideosome-associated protein 50	Non-apicoplast	Non-apicoplast	0	0	1.8565015e-31	0	1.0475447e-35	0
PF3D7_0919400.1	protein disulfide isomerase	Non-apicoplast	Non-apicoplast	3.7571754e-05	1.2809112e-08	0.00749103	4.092888e-06	4.1470057e-06	0.00052997
PF3D7_0919500.1	major facilitator superfamily domain-containing protein, putative	Non-apicoplast	Non-apicoplast	0.00196229	5.0949293e-06	0.00344024	2.4755889e-05	0.000358069	3.3183835e-05
PF3D7_0923300.1	perforin-like protein 3	Non-apicoplast	Non-apicoplast	5.1754391e-06	5.4811477e-07	0.000249346	1.0485285e-06	8.2843062e-06	5.708082e-06
PF3D7_0929400.1	high molecular weight rhoptry protein 2	Non-apicoplast	Non-apicoplast	0	0	6.7138053e-25	0	0	0
PF3D7_0930300.1	merozoite surface protein 1	Non-apicoplast	Non-apicoplast	0	0	0	0	0	0
PF3D7_0935800.1	cytoadherence linked asexual protein 9	Non-apicoplast	Non-apicoplast	4.4438355e-19	5.9665002e-28	4.1272437e-12	4.2774637e-25	4.7809341e-23	4.3425383e-32
PF3D7_0936100.1	early transcribed membrane protein	Non-apicoplast	Non-apicoplast	0.000960409	1.4548392e-06	0.441333	0.135991	9.7578617e-05	0.0230727
PF3D7_0936200.1	Plasmodium exported protein (hyp11), unknown function	Non-apicoplast	Non-apicoplast	3.2348164e-13	1.0898998e-16	1.1494623e-10	1.0838854e-13	3.0122387e-16	4.3909588e-11
PF3D7_0936500.1	virulence-associated protein 1	Non-apicoplast	Non-apicoplast	1.7342225e-05	0.000392169	0.000879606	8.4394909e-05	2.626831e-05	0.00212397
PF3D7_0937000.1	Plasmodium exported protein (PHISTb), unknown function	Non-apicoplast	Non-apicoplast	1.5699823e-06	2.7508618e-06	0.000208367	2.2660265e-06	3.8697915e-05	7.1868649e-06
PF3D7_0937300.1	rifin	Non-apicoplast	Non-apicoplast	2.6757185e-05	9.2023322e-07	0.000127327	1.3356277e-05	6.5273263e-05	1.7930211e-05
PF3D7_0937400.1	rifin	Non-apicoplast	Non-apicoplast	3.7871342e-07	1.8082569e-07	2.4514402e-05	6.0159039e-07	2.9772534e-06	8.9781679e-07
PF3D7_1000300.1	rifin	Non-apicoplast	Non-apicoplast	8.8540191e-06	3.8453313e-06	0.000108118	1.1163304e-05	1.905267e-05	1.1604542e-05
PF3D7_1000500.1	rifin	Non-apicoplast	Non-apicoplast	8.1180246e-05	1.1636803e-05	0.000299523	7.5561504e-05	0.000167002	8.2180894e-05
PF3D7_1000600.1	rifin	Non-apicoplast	Non-apicoplast	1.7887857e-08	4.1610665e-08	0.000190285	2.072777e-08	2.5716326e-07	3.3433682e-07
PF3D7_1001000.1	Plasmodium exported protein (hyp12), unknown function	Non-apicoplast	Non-apicoplast	2.0368535e-16	2.4580573e-24	5.1456939e-16	1.8490937e-13	3.4232689e-20	3.2844662e-17
PF3D7_1001400.1	exported lipase 1	Non-apicoplast	Non-apicoplast	8.0852338e-09	8.1952544e-12	8.4258244e-07	3.6741181e-08	2.8079202e-07	2.1686457e-08
PF3D7_1001500.1	early transcribed membrane protein 10.1	Non-apicoplast	Non-apicoplast	0	0	0	0	0	0
PF3D7_1001700.1	Plasmodium exported protein (PHISTc), unknown function	Non-apicoplast	Non-apicoplast	1.0616964e-11	4.0703635e-15	3.5839703e-06	3.5649847e-12	8.8701158e-11	1.5941563e-08
PF3D7_1012200.1	rhoptry associated adhesin	Non-apicoplast	Non-apicoplast	5.1001083e-36	0	2.0333982e-24	0	0	0
PF3D7_1016900.1	early transcribed membrane protein 10.3	Non-apicoplast	Non-apicoplast	1.0190816e-15	2.767433e-25	4.8672393e-07	1.0870698e-09	7.1145352e-21	2.1578671e-13
PF3D7_1017100.1	rhoptry neck protein 12	Non-apicoplast	Non-apicoplast	4.2380342e-11	6.2711111e-21	3.0965315e-09	5.8292721e-18	6.8860441e-15	8.7452079e-24
PF3D7_1017300.2	golgi re-assembly stacking protein 1, golgi re-assembly stacking protein 2	Non-apicoplast	Non-apicoplast	5.717314e-05	4.0227446e-06	0.0977047	2.4832461e-08	1.8942181e-06	0.000709604
PF3D7_1022300.1	ZIP domain-containing protein, putative	Non-apicoplast	Non-apicoplast	0.999034	0.00382792	0.603369	0.00577899	0.00776354	0.237421
PF3D7_1028700.1	merozoite TRAP-like protein	Non-apicoplast	Non-apicoplast	1.4805062e-14	2.0151215e-23	2.7752321e-12	3.8185917e-23	7.0065894e-20	9.655975e-25
PF3D7_1030200.1	claudin-like apicomplexan microneme protein, putative	Non-apicoplast	Non-apicoplast	8.0132776e-07	4.6755382e-09	0.000148741	3.4107828e-08	2.5740594e-06	7.3754094e-08
PF3D7_1031000.1	25 kDa ookinete surface antigen precursor	Non-apicoplast	Non-apicoplast	1.1654339e-07	2.406241e-10	4.6230398e-05	1.3892091e-09	2.1548583e-07	1.6706015e-07
PF3D7_1032500.1	DER1-like protein, putative	Non-apicoplast	Non-apicoplast	6.7256484e-10	2.6597728e-08	0.0035275	6.6939383e-09	8.5215521e-07	4.5652374e-07
PF3D7_1033200.1	early transcribed membrane protein 10.2	Non-apicoplast	Non-apicoplast	7.9495377e-35	5.567375e-05	7.4849086e-05	1.499917e-32	4.9918554e-29	6.7433968e-11
PF3D7_1035200.1	S-antigen	Non-apicoplast	Non-apicoplast	0	0	0	0	0	0
PF3D7_1035300.1	glutamate-rich protein	Non-apicoplast	Non-apicoplast	2.3800897e-06	2.2974256e-05	0.000112728	3.9421e-05	2.7027517e-07	1.2294095e-06
PF3D7_1035400.1	merozoite surface protein 3	Non-apicoplast	Non-apicoplast	0	0	0	0	0	0
PF3D7_1035500.1	merozoite surface protein 6	Non-apicoplast	Non-apicoplast	0	0	0	0	0	0
PF3D7_1035700.1	duffy binding-like merozoite surface protein	Non-apicoplast	Non-apicoplast	6.2604612e-14	9.8622825e-18	8.5441154e-11	1.3771665e-19	4.0696875e-19	1.6021648e-22
PF3D7_1036000.1	merozoite surface protein	Non-apicoplast	Non-apicoplast	3.3992772e-10	1.9412463e-11	1.5197906e-09	2.113863e-13	2.3648916e-13	4.6078968e-14
PF3D7_1036300.1	duffy binding-like merozoite surface protein 2	Non-apicoplast	Non-apicoplast	6.0240372e-06	6.8680711e-06	0.000201939	9.488359e-06	9.6731364e-06	5.1137984e-05
PF3D7_1039700.1	Pfmc-2TM Maurer's cleft two transmembrane protein	Non-apicoplast	Non-apicoplast	0.00154669	0.00123958	0.00127467	0.000349068	0.000503894	0.00132739
PF3D7_1039800.1	exported protein family 3	Non-apicoplast	Non-apicoplast	0.000818309	0.00125225	0.00129341	0.00099344	0.00115922	0.000841922
PF3D7_1039900.1	exported protein family 4	Non-apicoplast	Non-apicoplast	3.058734e-05	0.000106642	0.000467861	5.4788808e-05	0.000174235	7.7022101e-05
PF3D7_1040000.1	rifin	Non-apicoplast	Non-apicoplast	9.7234961e-06	1.0392245e-06	9.9403231e-05	5.8756209e-06	3.5926852e-05	8.6261671e-06
PF3D7_1040100.1	rifin	Non-apicoplast	Non-apicoplast	7.3617866e-06	6.7434194e-06	0.000125173	1.0350207e-05	1.384281e-05	1.1310965e-05
PF3D7_1040200.1	stevor	Non-apicoplast	Non-apicoplast	2.3378456e-07	1.9669852e-08	3.6054633e-05	2.9154009e-07	2.5197176e-06	2.4272413e-06
PF3D7_1040300.1	rifin	Non-apicoplast	Non-apicoplast	3.720922e-06	3.0660979e-06	0.000180241	2.7396013e-06	5.5568726e-05	1.22253e-05
PF3D7_1040400.1	rifin	Non-apicoplast	Non-apicoplast	2.5777303e-05	9.8174842e-06	0.000177386	2.3093071e-05	2.7556865e-05	2.6282392e-05
PF3D7_1040500.1	rifin	Non-apicoplast	Non-apicoplast	2.5415018e-05	2.8595348e-06	0.000113446	2.9359238e-05	4.1350853e-05	2.5940699e-05
PF3D7_1040600.1	rifin	Non-apicoplast	Non-apicoplast	2.4270491e-06	1.251962e-06	3.3293032e-05	3.7209716e-06	5.2358755e-06	3.4181205e-06
PF3D7_1040700.1	rifin	Non-apicoplast	Non-apicoplast	6.9648067e-06	1.0442226e-06	4.6334422e-05	7.4039331e-06	1.4553621e-05	1.0544033e-05
PF3D7_1040800.1	rifin	Non-apicoplast	Non-apicoplast	7.6364107e-05	1.2143521e-05	0.000240322	5.4685559e-05	8.4718486e-05	4.0221261e-05
PF3D7_1040900.1	rifin	Non-apicoplast	Non-apicoplast	5.500945e-06	3.2074929e-06	3.6829129e-05	4.0877699e-06	9.6998983e-06	4.8984525e-06
PF3D7_1041000.1	rifin	Non-apicoplast	Non-apicoplast	2.9085715e-05	9.6118192e-06	0.00016706	2.5736528e-05	4.8632148e-05	1.9241144e-05
PF3D7_1041100.1	rifin	Non-apicoplast	Non-apicoplast	2.6591877e-06	1.3823661e-06	4.8589172e-05	2.7941146e-06	9.3285271e-06	3.2125779e-06
PF3D7_1100400.1	rifin	Non-apicoplast	Non-apicoplast	4.2729284e-06	7.6264934e-07	6.4766697e-05	3.7478494e-06	1.0325589e-05	6.5125218e-06
PF3D7_1100500.1	rifin	Non-apicoplast	Non-apicoplast	4.8806633e-06	4.6335672e-06	7.8780766e-05	3.6411036e-06	1.2335669e-05	5.8117107e-06
PF3D7_1100800.1	Pfmc-2TM Maurer's cleft two transmembrane protein	Non-apicoplast	Non-apicoplast	1.1145743e-05	2.8270557e-05	0.00105144	8.7685276e-06	9.5741292e-05	4.6459951e-05
PF3D7_1101200.1	rifin	Non-apicoplast	Non-apicoplast	2.0314551e-06	4.007556e-07	4.0294664e-05	7.4017618e-07	9.6872791e-06	2.2051149e-06
PF3D7_1101300.1	rifin	Non-apicoplast	Non-apicoplast	5.7071838e-06	1.6825976e-05	0.000343321	1.1199912e-05	2.6889791e-05	1.478231e-05
PF3D7_1101500.1	exported protein family 4	Non-apicoplast	Non-apicoplast	3.2569871e-05	9.7844546e-05	0.000452125	5.6349319e-05	0.00019038	7.3824769e-05
PF3D7_1101600.1	exported protein family 3	Non-apicoplast	Non-apicoplast	0.000732618	0.00100131	0.00114567	0.000843322	0.00108352	0.000705954
PF3D7_1101700.1	Pfmc-2TM Maurer's cleft two transmembrane protein	Non-apicoplast	Non-apicoplast	0.00132877	0.00169343	0.00166949	0.000325515	0.000367797	0.00185922
PF3D7_1101800.1	exported protein family 1	Non-apicoplast	Non-apicoplast	3.3948974e-05	6.8388937e-07	0.000292691	6.9413659e-06	0.000103071	6.8644172e-06
PF3D7_1102300.1	Plasmodium exported protein, unknown function	Non-apicoplast	Non-apicoplast	1.1939922e-09	3.1068725e-09	7.2493681e-06	3.333493e-09	1.1177788e-07	9.7198807e-08
PF3D7_1102700.1	early transcribed membrane protein 11.1	Non-apicoplast	Non-apicoplast	0	0	0	0	0	0
PF3D7_1102800.1	early transcribed membrane protein 11.2	Non-apicoplast	Non-apicoplast	0	0	0	0	0	0
PF3D7_1105600.1	translocon component PTEX88	Non-apicoplast	Non-apicoplast	3.6948102e-05	1.3627719e-05	1.0868041e-05	9.2240015e-08	6.1130039e-09	4.8023849e-06
PF3D7_1108600.1	endoplasmic reticulum-resident calcium binding protein	Non-apicoplast	Non-apicoplast	0	0	1.9606613e-24	0	0	0
PF3D7_1108700.1	heat shock protein DnaJ homologue Pfj2	Non-apicoplast	Non-apicoplast	8.4993544e-18	8.0184725e-17	2.6261598e-05	4.9421535e-15	6.7604277e-13	1.6030006e-09
PF3D7_1115600.1	peptidyl-prolyl cis-trans isomerase	Non-apicoplast	Non-apicoplast	0	0	2.1062961e-21	0	1.4592061e-28	5.7705999e-32
PF3D7_1115900.1	palmitoyltransferase DHHC9	Non-apicoplast	Non-apicoplast	0.00020611	1.0718454e-05	0.0340692	1.5242935e-05	3.3109198e-05	0.000104147
PF3D7_1116000.1	rhoptry neck protein 4	Non-apicoplast	Non-apicoplast	1.1005241e-16	6.8533112e-23	1.1400909e-10	9.1036728e-25	2.1324104e-20	1.4123231e-26
PF3D7_1116700.1	dipeptidyl aminopeptidase 1	Non-apicoplast	Non-apicoplast	3.0564742e-11	2.75776e-09	2.7689248e-08	1.3700816e-06	4.0857896e-18	1.1951167e-07
PF3D7_1116800.1	heat shock protein 101	Non-apicoplast	Non-apicoplast	1.1177483e-16	1.8481183e-19	3.6305677e-18	3.2275562e-17	8.1468456e-20	6.3607708e-18
PF3D7_1121600.1	exported protein 1	Non-apicoplast	Non-apicoplast	0	0	0	0	0	0
PF3D7_1124000.1	endoplasmic reticulum oxidoreductin, putative	Non-apicoplast	Non-apicoplast	3.813595e-06	1.0566575e-08	0.00366889	2.6954129e-07	4.9669308e-07	2.2676159e-05
PF3D7_1127500.1	protein disulfide-isomerase, putative	Non-apicoplast	Non-apicoplast	0.00184833	0.000205113	0.0226877	0.000135003	1.2017554e-05	0.0003995
PF3D7_1129100.1	parasitophorous vacuolar protein 1	Non-apicoplast	Non-apicoplast	0	3.571288e-30	4.0714318e-24	1.9358123e-36	0	4.425606e-31
PF3D7_1133400.1	apical membrane antigen 1	Non-apicoplast	Non-apicoplast	2.0959923e-10	4.2329242e-13	2.7779388e-08	1.4533351e-12	4.9339105e-12	8.4756719e-14
PF3D7_1134100.1	protein disulfide isomerase	Non-apicoplast	Non-apicoplast	0.951407	0.0489376	0.656702	0.0476042	0.000789894	0.150067
PF3D7_1136200.1	conserved Plasmodium protein, unknown function	Non-apicoplast	Non-apicoplast	1.5605987e-09	7.5438059e-12	3.0507849e-06	3.218917e-14	1.6133605e-11	2.2142861e-14
PF3D7_1136900.1	subtilisin-like protease 2	Non-apicoplast	Non-apicoplast	2.9906889e-05	1.9186231e-05	0.000129109	3.4938388e-05	0.000183912	0.000616636
PF3D7_1141600.1	dolichol-phosphate mannosyltransferase	Non-apicoplast	Non-apicoplast	0.00338048	0.00202974	0.90493	1.6146401e-05	2.0914693e-05	0.0105515
PF3D7_1147800.1	membrane associated erythrocyte binding-like protein	Non-apicoplast	Non-apicoplast	1.042363e-06	8.3645818e-06	0.00514008	1.5590322e-07	3.1496843e-06	0.000597054
PF3D7_1148700.1	Plasmodium exported protein (PHISTc), unknown function	Non-apicoplast	Non-apicoplast	3.5407639e-24	0	6.7945093e-30	1.8132213e-21	6.0352689e-27	2.7271192e-31
PF3D7_1149300.1	serine/threonine protein kinase, FIKK family	Non-apicoplast	Non-apicoplast	0.00185433	3.8453682e-06	0.000883201	4.6817804e-05	0.00701089	0.00130169
PF3D7_1149800.1	rifin	Non-apicoplast	Non-apicoplast	8.9978573e-07	1.2243654e-06	5.972806e-05	9.7650229e-07	5.0117133e-06	2.6250336e-06
PF3D7_1149900.1	stevor	Non-apicoplast	Non-apicoplast	0.000102208	6.7110659e-06	0.000376372	6.686282e-05	0.000286303	0.000146947
PF3D7_1150000.1	rifin	Non-apicoplast	Non-apicoplast	2.8707925e-06	3.5749989e-07	6.1982602e-05	3.2853384e-06	1.0606055e-05	3.2593118e-06
PF3D7_1150200.1	rifin	Non-apicoplast	Non-apicoplast	2.4031391e-05	9.7637221e-06	0.00011361	4.0137267e-05	7.2711358e-05	2.9951701e-05
PF3D7_1200200.1	rifin	Non-apicoplast	Non-apicoplast	4.8557504e-06	4.9351534e-06	0.000153947	8.6881191e-06	1.7631792e-05	4.6683432e-05
PF3D7_1200300.1	rifin	Non-apicoplast	Non-apicoplast	2.8352665e-06	1.6086025e-06	7.5244119e-05	4.1083658e-06	7.8747025e-06	3.9737224e-06
PF3D7_1200500.1	rifin	Non-apicoplast	Non-apicoplast	3.7898906e-06	1.3017685e-06	0.00293043	1.3998139e-06	2.44583e-06	7.9498299e-05
PF3D7_1200800.1	serine/threonine protein kinase, FIKK family	Non-apicoplast	Non-apicoplast	1.5874271e-07	0.027051	0.00112583	1.3633768e-06	1.9704039e-06	0.00149529
PF3D7_1201000.1	Plasmodium exported protein (PHISTb), unknown function	Non-apicoplast	Non-apicoplast	0	0	0	0	0	0
PF3D7_1201300.1	liver stage associated protein 1	Non-apicoplast	Non-apicoplast	6.9892385e-06	1.0640374e-06	0.000183304	2.0108384e-06	6.8895879e-06	1.0476196e-05
PF3D7_1206000.1	shewanella-like protein phosphatase 2	Non-apicoplast	Non-apicoplast	1.7714535e-11	2.1085365e-16	1.8242025e-07	2.1235968e-18	1.4855477e-13	3.8308463e-16
PF3D7_1208200.1	cysteine repeat modular protein 3	Non-apicoplast	Non-apicoplast	0.0016322	0.000273134	0.00126428	0.000158912	0.000354461	0.000390676
PF3D7_1212500.1	glycerol-3-phosphate 1-O-acyltransferase	Non-apicoplast	Non-apicoplast	0.00286943	0.00607174	0.153655	0.00128867	8.2037215e-05	0.000826162
PF3D7_1216500.1	male development gene 1	Non-apicoplast	Non-apicoplast	6.5102036e-08	3.1818622e-08	4.2941215e-06	7.1022099e-10	6.1825552e-11	9.9325734e-07
PF3D7_1216600.1	cell traversal protein for ookinetes and sporozoites	Non-apicoplast	Non-apicoplast	5.6663566e-07	9.9748149e-07	0.000205941	1.0691987e-06	2.6303312e-06	2.5946142e-06
PF3D7_1218000.1	thrombospondin-related apical membrane protein	Non-apicoplast	Non-apicoplast	2.2966366e-07	5.3477964e-09	3.5699395e-05	5.1669975e-08	8.4007587e-07	4.700878e-07
PF3D7_1222300.1	endoplasmin, putative	Non-apicoplast	Non-apicoplast	3.8196084e-32	2.4403109e-20	0.0139582	6.026879e-17	1.2226207e-22	6.1615704e-17
PF3D7_1228600.1	merozoite surface protein 9	Non-apicoplast	Non-apicoplast	0	0	0	0	0	0
PF3D7_1240100.1	early transcribed membrane protein 12	Non-apicoplast	Non-apicoplast	5.2681431e-12	9.7404056e-16	1.1123352e-13	1.9817803e-20	1.0069346e-18	3.2742799e-19
PF3D7_1244500.1	conserved Plasmodium protein, unknown function	Non-apicoplast	Non-apicoplast	0.000564278	0.0254247	0.00378883	0.0016625	0.0183566	0.0106922
PF3D7_1250100.1	osmiophilic body protein G377	Non-apicoplast	Non-apicoplast	7.7945027e-05	1.0599158e-05	0.000446584	5.2763004e-05	0.000179788	4.6346402e-05
PF3D7_1252100.1	rhoptry neck protein 3	Non-apicoplast	Non-apicoplast	2.3930982e-08	7.4794304e-09	4.2984033e-05	8.9920915e-09	5.8067468e-10	2.6488738e-11
PF3D7_1252200.1	chitinase	Non-apicoplast	Non-apicoplast	0.000435067	0.000618861	0.00233217	0.000474194	0.00138683	0.00217795
PF3D7_1253000.1	gametocyte erythrocyte cytosolic protein	Non-apicoplast	Non-apicoplast	0.989451	0.599884	0.00883014	0.488512	6.3230955e-06	0.00217424
PF3D7_1253400.1	acyl-CoA synthetase	Non-apicoplast	Non-apicoplast	0.000272704	0.093344	0.0135738	0.00914799	0.0322041	0.00736794
PF3D7_1253700.1	rifin	Non-apicoplast	Non-apicoplast	6.1374872e-06	8.6853163e-07	5.6165307e-05	5.930955e-06	1.7734186e-05	4.2259599e-06
PF3D7_1254000.1	rifin	Non-apicoplast	Non-apicoplast	3.6569269e-05	1.790709e-05	0.000118045	4.5615801e-05	5.9233222e-05	3.4635541e-05
PF3D7_1254100.1	stevor	Non-apicoplast	Non-apicoplast	4.7139922e-05	2.6708992e-06	0.000228857	5.3368432e-05	0.000121866	8.3494291e-05
PF3D7_1254200.1	rifin	Non-apicoplast	Non-apicoplast	2.3928505e-05	2.9924599e-06	0.000116341	2.9096507e-05	3.6060406e-05	2.8252014e-05
PF3D7_1254300.1	stevor	Non-apicoplast	Non-apicoplast	6.5373184e-05	4.4906524e-06	0.000248207	5.5646677e-05	0.00010244	7.506094e-05
PF3D7_1254400.1	rifin	Non-apicoplast	Non-apicoplast	2.7520806e-05	3.7651739e-06	0.000135243	1.8863597e-05	5.2320527e-05	2.6746062e-05
PF3D7_1254500.1	rifin	Non-apicoplast	Non-apicoplast	0.000195713	1.0541589e-05	0.000219818	0.000118292	0.000140015	6.2640866e-05
PF3D7_1254600.1	stevor	Non-apicoplast	Non-apicoplast	3.2675864e-05	2.08708e-06	0.000169576	2.9217739e-05	7.5204087e-05	4.4240929e-05
PF3D7_1255000.1	rifin	Non-apicoplast	Non-apicoplast	1.4553912e-05	2.1152689e-05	0.000116069	1.6166076e-05	4.3340773e-05	1.3696957e-05
PF3D7_1300500.1	rifin	Non-apicoplast	Non-apicoplast	3.8081325e-06	9.9419549e-07	4.4080814e-05	2.2535078e-06	1.106827e-05	5.4683273e-06
PF3D7_1300600.1	rifin	Non-apicoplast	Non-apicoplast	1.36929e-06	2.9360092e-07	4.7561756e-05	1.6218854e-07	5.1045199e-06	1.6368663e-06
PF3D7_1300700.1	rifin	Non-apicoplast	Non-apicoplast	1.8743327e-05	8.6346898e-07	7.28542e-05	1.286273e-05	5.068598e-05	1.634179e-05
PF3D7_1300900.1	stevor	Non-apicoplast	Non-apicoplast	0.000104422	6.6907701e-06	0.000480094	6.1068167e-05	0.000170023	0.000381317
PF3D7_1301400.1	Plasmodium exported protein (hyp12), unknown function	Non-apicoplast	Non-apicoplast	0	0	0	0	0	0
PF3D7_1301600.1	erythrocyte binding antigen-140	Non-apicoplast	Non-apicoplast	1.0269252e-08	5.2209137e-10	1.4410986e-08	1.4057675e-12	9.8923336e-10	8.2476728e-13
PF3D7_1301700.1	CX3CL1-binding protein 2	Non-apicoplast	Non-apicoplast	0	0	0	0	0	0
PF3D7_1302200.1	early transcribed membrane protein 13	Non-apicoplast	Non-apicoplast	0.0916124	0.255255	0.0543253	0.0308511	0.022874	0.179245
PF3D7_1311800.1	M1-family alanyl aminopeptidase	Non-apicoplast	Non-apicoplast	1.7188985e-14	2.1846086e-08	6.0573075e-07	0.382274	1.5046861e-23	3.2040801e-11
PF3D7_1320000.1	golgi protein 1	Non-apicoplast	Non-apicoplast	2.2452795e-08	1.4502179e-07	0.000172241	1.0029136e-10	8.5125675e-09	1.3039475e-07
PF3D7_1322000.1	nucleoside-diphosphatase, putative	Non-apicoplast	Non-apicoplast	0.978607	0.451235	0.939193	0.099334	0.122822	0.54059
PF3D7_1323500.1	plasmepsin V	Non-apicoplast	Non-apicoplast	6.8595939e-05	0.998781	0.370572	0.000516549	0.000687103	0.0460065
PF3D7_1334300.1	MSP7-like protein	Non-apicoplast	Non-apicoplast	0.285171	8.5608974e-08	4.2703305e-05	0.592528	1.1328336e-14	1.5621421e-08
PF3D7_1334400.1	MSP7-like protein	Non-apicoplast	Non-apicoplast	2.7404637e-06	4.4047141e-07	0.000100027	1.4503343e-06	1.6697874e-06	1.3701646e-05
PF3D7_1334500.1	MSP7-like protein	Non-apicoplast	Non-apicoplast	1	0.0083044	0.240404	0.124608	1.5644471e-08	0.0442976
PF3D7_1334600.1	MSP7-like protein	Non-apicoplast	Non-apicoplast	3.3017361e-07	4.2457028e-08	0.00113307	2.2559861e-07	1.4863053e-08	7.8259573e-06
PF3D7_1334700.1	MSP7-like protein	Non-apicoplast	Non-apicoplast	4.4705337e-07	0.000570261	0.000133159	1.6678443e-07	1.3926041e-10	9.3975336e-07
PF3D7_1334800.1	MSP7-like protein	Non-apicoplast	Non-apicoplast	7.3158918e-07	2.488e-09	0.000196622	3.3037072e-08	1.9314364e-06	0.000123135
PF3D7_1335000.1	MSP7-like protein	Non-apicoplast	Non-apicoplast	3.3107506e-07	6.9224662e-08	4.3971359e-05	1.5441582e-07	1.5924884e-06	7.5898009e-07
PF3D7_1335100.1	merozoite surface protein 7	Non-apicoplast	Non-apicoplast	0	0	0	0	0	0
PF3D7_1335900.1	thrombospondin-related anonymous protein	Non-apicoplast	Non-apicoplast	2.2224851e-05	3.3586119e-07	0.000180505	3.348644e-06	4.8429349e-05	9.1690863e-06
PF3D7_1338800.1	CPW-WPC family protein	Non-apicoplast	Non-apicoplast	0.118818	0.0231612	0.0951445	0.0010746	0.0483198	0.0752547
PF3D7_1340000.1	secreted ookinete protein, putative	Non-apicoplast	Non-apicoplast	0.000448226	0.471832	0.36761	0.00255606	0.114459	0.109602
PF3D7_1340900.1	sodium-dependent phosphate transporter	Non-apicoplast	Non-apicoplast	1.8351227e-18	2.103427e-16	8.0671683e-08	1.0650964e-21	7.0582071e-19	6.1617791e-14
PF3D7_1341600.1	GPI mannosyltransferase 3	Non-apicoplast	Non-apicoplast	0.00281154	0.000143059	0.180356	7.2776143e-05	7.5332282e-05	0.000172993
PF3D7_1342500.1	sporozoite protein essential for cell traversal	Non-apicoplast	Non-apicoplast	7.0030637e-07	4.2104351e-05	9.2215916e-05	2.8132916e-07	7.3431911e-06	1.7209071e-06
PF3D7_1344200.1	heat shock protein 110, putative	Non-apicoplast	Non-apicoplast	5.4309318e-10	3.9539404e-06	7.2337461e-06	1.6585288e-06	8.9577312e-10	1.6953018e-07
PF3D7_1345100.1	thioredoxin 2	Non-apicoplast	Non-apicoplast	0.253832	0.0319343	0.00315893	0.0704957	4.9340952e-07	3.4064055e-06
PF3D7_1346700.1	6-cysteine protein	Non-apicoplast	Non-apicoplast	7.2932955e-05	4.5511217e-05	0.00608879	5.942692e-06	0.000453811	0.000334433
PF3D7_1346800.1	6-cysteine protein	Non-apicoplast	Non-apicoplast	2.27825e-05	4.0586144e-07	0.000384	5.8166897e-06	5.1738283e-05	4.4488111e-06
PF3D7_1353600.1	ER lumen protein retaining receptor	Non-apicoplast	Non-apicoplast	4.5474925e-15	6.5510554e-17	6.6934699e-06	3.2756359e-15	8.6744084e-12	3.9046027e-11
PF3D7_1364100.1	6-cysteine protein	Non-apicoplast	Non-apicoplast	0.127664	0.000636357	0.0270797	0.0138112	0.000257567	0.00217627
PF3D7_1371700.1	serine/threonine protein kinase, FIKK family	Non-apicoplast	Non-apicoplast	0.432226	0.00037428	0.136139	3.1570904e-05	0.459176	0.320112
PF3D7_1372100.1	Plasmodium exported protein (PHISTb), unknown function	Non-apicoplast	Non-apicoplast	9.0336536e-05	0.00017469	0.131827	1.6069471e-05	7.4131211e-05	0.00082471
PF3D7_1372300.1	Plasmodium exported protein (PHIST), unknown function	Non-apicoplast	Non-apicoplast	8.5589997e-09	6.821383e-09	1.4182932e-06	2.5721041e-09	4.4517758e-08	4.1500414e-08
PF3D7_1372700.1	rifin	Non-apicoplast	Non-apicoplast	2.4160949e-05	3.7092229e-06	0.00011179	1.3828125e-05	4.7793637e-05	1.9205891e-05
PF3D7_1372800.1	stevor	Non-apicoplast	Non-apicoplast	5.2024254e-05	2.5516279e-06	0.000188846	6.0085396e-05	0.000121393	7.2471295e-05
PF3D7_1373300.1	rifin	Non-apicoplast	Non-apicoplast	1.8365663e-06	2.1067626e-07	4.3144028e-05	8.2533484e-07	9.1983129e-06	2.9539601e-06
PF3D7_1373400.1	rifin	Non-apicoplast	Non-apicoplast	8.6670389e-07	1.5984423e-07	4.7321249e-05	6.030931e-07	3.5646869e-06	1.5909599e-06
PF3D7_1400200.1	rifin	Non-apicoplast	Non-apicoplast	3.3040662e-05	1.2337798e-05	0.00017126	3.1656429e-05	0.000113414	3.9709343e-05
PF3D7_1400300.1	rifin	Non-apicoplast	Non-apicoplast	4.7290578e-06	1.1474523e-05	0.000119626	8.0723685e-06	1.2431018e-05	1.5707545e-05
PF3D7_1400400.1	rifin	Non-apicoplast	Non-apicoplast	2.3042916e-05	1.8820831e-05	0.000169287	3.237354e-05	2.7244709e-05	3.5491139e-05
PF3D7_1400500.1	rifin	Non-apicoplast	Non-apicoplast	2.5731251e-05	2.9630524e-05	0.000209264	3.1334275e-05	5.1422452e-05	3.4558536e-05
PF3D7_1400700.1	stevor	Non-apicoplast	Non-apicoplast	1.4058118e-05	3.2444507e-06	0.000128175	4.5093635e-05	4.9854923e-05	2.3909961e-05
PF3D7_1400800.1	rifin	Non-apicoplast	Non-apicoplast	6.9027112e-05	1.3727006e-05	0.000198804	3.5599169e-05	0.000131406	4.719448e-05
PF3D7_1401200.1	Plasmodium exported protein, unknown function	Non-apicoplast	Non-apicoplast	1.336781e-05	0.0281004	0.696623	0.113111	2.0105011e-10	0.0688686
PF3D7_1401400.1	early transcribed membrane protein 14.1	Non-apicoplast	Non-apicoplast	0	0	0	0	0	0
PF3D7_1404300.1	secreted ookinete adhesive protein, putative	Non-apicoplast	Non-apicoplast	0.000337857	0.00046636	0.000696822	0.000179213	0.000322021	0.000290787
PF3D7_1404900.1	conserved Plasmodium protein, unknown function	Non-apicoplast	Non-apicoplast	6.6733087e-25	9.116633e-18	2.3124056e-13	1.5416197e-17	4.9568381e-32	7.6758345e-25
PF3D7_1406300.1	glycerophosphodiester phosphodiesterase	Non-apicoplast	Non-apicoplast	0.000187265	0.0243449	0.728273	8.781613e-05	2.0512693e-06	0.000237018
PF3D7_1407000.1	LCCL domain-containing protein	Non-apicoplast	Non-apicoplast	2.0298012e-06	4.8139487e-08	9.2329428e-05	1.2618338e-07	7.2534826e-06	7.1533674e-07
PF3D7_1410400.1	rhoptry-associated protein 1	Non-apicoplast	Non-apicoplast	0	0	2.3286664e-36	0	0	0
PF3D7_1418100.1	liver specific protein 1, putative	Non-apicoplast	Non-apicoplast	0.000625789	0.000667566	0.000839862	0.000787512	0.00480467	0.00134341
PF3D7_1420700.1	surface protein P113	Non-apicoplast	Non-apicoplast	1.1943895e-30	2.2833848e-11	5.0008822e-17	1.6328188e-13	0	9.5916675e-30
PF3D7_1422500.1	ERAD-associated E3 ubiquitin-protein ligase HRD1	Non-apicoplast	Non-apicoplast	0.899767	0.000899227	0.0909182	0.0074236	0.00112953	0.00171554
PF3D7_1430200.1	plasmepsin IX	Non-apicoplast	Non-apicoplast	2.1675516e-05	5.8198557e-09	0.000350668	1.0126794e-08	2.1724178e-07	2.7070366e-09
PF3D7_1436300.1	translocon component PTEX150	Non-apicoplast	Non-apicoplast	2.5004427e-26	5.3017469e-32	1.0602241e-28	4.6667861e-29	1.4483793e-30	2.2314962e-32
PF3D7_1439000.1	copper transporter	Non-apicoplast	Non-apicoplast	1.12463e-12	2.4539507e-19	1.2336312e-07	8.602869e-15	1.2439039e-10	5.5033191e-14
PF3D7_1444300.1	1-acyl-sn-glycerol-3-phosphate acyltransferase, putative	Non-apicoplast	Non-apicoplast	2.8613033e-07	1.018022e-09	0.028115	5.1765067e-08	6.4176852e-06	5.1178773e-05
PF3D7_1448400.1	ubiquitin-protein ligase, putative	Non-apicoplast	Non-apicoplast	0.000142739	0.000579987	0.248685	1.0222788e-05	1.2438524e-05	0.00120906
PF3D7_1449000.1	gamete egress and sporozoite traversal protein, putative	Non-apicoplast	Non-apicoplast	2.381561e-06	3.6179156e-07	0.000107213	1.2679185e-06	8.1497665e-06	3.6689471e-06
PF3D7_1452000.1	rhoptry neck protein 2	Non-apicoplast	Non-apicoplast	4.5302849e-07	5.0151567e-07	0.000171211	2.5063753e-07	1.1934537e-07	6.5205803e-08
PF3D7_1454400.1	aminopeptidase P	Non-apicoplast	Non-apicoplast	3.1800412e-06	0.997566	0.0308426	0.00151917	1.0737049e-08	0.000322024
PF3D7_1455800.1	LCCL domain-containing protein	Non-apicoplast	Non-apicoplast	7.8325875e-06	1.1232645e-06	0.000377163	2.6377743e-06	1.3530762e-05	5.1413181e-06
PF3D7_1456800.1	V-type H(+)-translocating pyrophosphatase, putative	Non-apicoplast	Non-apicoplast	2.470386e-20	8.3373554e-31	6.7132265e-22	1.3231343e-21	1.3983946e-27	3.7468479e-23
PF3D7_1463900.1	EF-hand calcium-binding domain-containing protein, putative	Non-apicoplast	Non-apicoplast	5.3278968e-11	2.5349574e-13	4.2975938e-07	2.0198629e-15	6.2118512e-13	2.0026625e-14
PF3D7_1464600.1	serine/threonine protein phosphatase UIS2, putative	Non-apicoplast	Non-apicoplast	4.392633e-19	3.4596793e-24	2.0728396e-16	2.9086225e-24	1.5804164e-28	4.22729e-18
PF3D7_1468500.1	derlin-1	Non-apicoplast	Non-apicoplast	4.3021409e-10	4.2020685e-16	8.0300597e-05	1.9412917e-10	1.6445851e-07	1.6917633e-09
PF3D7_1469200.1	shewanella-like protein phosphatase 1, putative	Non-apicoplast	Non-apicoplast	0.000111743	0.000113334	0.01055	0.000415212	0.00028652	0.00189823
PF3D7_1471100.1	exported protein 2	Non-apicoplast	Non-apicoplast	0	1.2813532e-16	6.923057e-13	1.6583637e-10	0	4.5772717e-37
PF3D7_1472600.1	protein disulfide-isomerase	Non-apicoplast	Non-apicoplast	5.1583618e-07	4.9281645e-08	0.000609841	1.4774929e-07	9.0603976e-07	2.4128323e-05
PF3D7_1475400.1	cysteine repeat modular protein 4	Non-apicoplast	Non-apicoplast	7.9804313e-06	9.9317208e-07	0.000145826	4.4429089e-06	8.6323471e-06	4.3201844e-06
PF3D7_1475500.1	LCCL domain-containing protein	Non-apicoplast	Non-apicoplast	2.4818078e-06	6.9050857e-06	0.000520522	1.568571e-06	7.7458553e-06	3.1092688e-06
PF3D7_1476100.1	early transcribed membrane protein 14.2	Non-apicoplast	Non-apicoplast	0.000348661	0.00028157	0.00318332	7.3552677e-05	0.000475168	0.0006148
PF3D7_1476300.1	Plasmodium exported protein (PHISTb), unknown function	Non-apicoplast	Non-apicoplast	9.4805068e-21	7.2968445e-30	6.6575685e-14	2.0072561e-32	4.6853826e-25	1.0683477e-36
PF3D7_1476600.1	Plasmodium exported protein, unknown function	Non-apicoplast	Apicoplast	0.999744	0.779165	0.942548	0.115956	0.9952	0.994422
PF3D7_1477100.1	Plasmodium exported protein (hyp6), unknown function	Non-apicoplast	Non-apicoplast	3.4211293e-08	3.5231471e-06	0.00484033	4.0328601e-07	4.857381e-07	2.280837e-05
PF3D7_1477200.1	Plasmodium exported protein (hyp15), unknown function	Non-apicoplast	Non-apicoplast	9.1317283e-09	1.9432673e-09	2.322036e-05	1.438758e-09	5.9925412e-08	3.4554073e-08
PF3D7_1477400.1	Plasmodium exported protein (PHIST), unknown function	Non-apicoplast	Non-apicoplast	0.0488422	0.0024366	0.656437	0.000630017	0.0272088	0.00268906
PF3D7_1478100.1	Plasmodium exported protein (hyp13), unknown function	Non-apicoplast	Non-apicoplast	3.644682e-06	0.00074191	0.00059622	5.3927506e-05	2.8093525e-06	0.000498596
PF3D7_1479000.1	acyl-CoA synthetase	Non-apicoplast	Non-apicoplast	3.6044767e-05	7.5323273e-06	0.000211188	1.812076e-05	0.000131162	1.5634123e-05
PF3D7_1479400.1	rifin	Non-apicoplast	Non-apicoplast	1.562721e-06	9.1969804e-07	2.9244724e-05	4.7244777e-07	5.1271627e-06	2.5277129e-06
PF3D7_1479500.1	stevor	Non-apicoplast	Non-apicoplast	1.9048346e-05	2.4424107e-06	0.000166078	1.3258395e-05	4.0231003e-05	2.8925115e-05
PF3D7_1479600.1	rifin	Non-apicoplast	Non-apicoplast	6.3555213e-05	5.2638775e-06	0.000251707	6.0665632e-05	0.000193583	4.2230135e-05
PF3D7_1479800.1	rifin	Non-apicoplast	Non-apicoplast	2.1335766e-06	4.4294975e-06	9.4987336e-05	3.888284e-06	5.6358062e-06	6.9791413e-06
PF3D7_1479900.1	stevor	Non-apicoplast	Non-apicoplast	8.0694699e-05	4.0312475e-06	0.000394336	7.4833377e-05	0.000149729	7.8331301e-05
PF3D7_1480000.1	rifin	Non-apicoplast	Non-apicoplast	1.359003e-05	1.1281739e-06	0.000139591	1.327207e-05	6.3623309e-05	1.4650527e-05

## Sheet: TestSet
Reference	Annotation	Prediction	Probability (Apicoplast)
			Model 1	Model 2	Model 3	Model 4	Model 5	Model 6
PF3D7_0102300.1	Plasmodium exported protein, unknown function	Apicoplast	1	1	1	1	0.919295	1
PF3D7_0103200.1	nucleoside transporter 4	Non-apicoplast	2.8112483e-11	7.4289751e-08	0.472626	2.4566219e-10	6.3825074e-12	1.1705628e-06
PF3D7_0104500.1	conserved protein, unknown function	Non-apicoplast	0.905574	0.953211	0.26506	0.998972	3.4420296e-05	0.322562
PF3D7_0104700.1	major facilitator superfamily-related transporter, putative	Non-apicoplast	1.523965e-05	5.9150821e-06	0.000276814	1.4189686e-05	4.7108777e-05	1.5234041e-05
PF3D7_0105400.1	conserved Plasmodium protein, unknown function	Non-apicoplast	2.0970381e-08	5.9188439e-11	9.2495094e-07	9.9834021e-12	4.8616926e-11	1.1766632e-13
PF3D7_0105400.2	conserved Plasmodium protein, unknown function	Non-apicoplast	7.9818562e-08	1.4304008e-10	1.3000725e-06	5.4596359e-11	9.4740119e-11	1.7368706e-13
PF3D7_0107300.1	conserved Plasmodium protein, unknown function	Non-apicoplast	0.000616337	0.000950993	0.00628751	0.000555706	0.0011737	0.0035618
PF3D7_0107700.1	conserved Plasmodium membrane protein, unknown function	Apicoplast	0.99944	0.991954	0.988975	0.994489	0.997321	0.999555
PF3D7_0108700.1	secreted ookinete protein, putative	Apicoplast	0.999478	1	0.998796	0.999998	0.999203	0.999993
PF3D7_0109850.1	phosphatidate cytidylyltransferase, putative	Apicoplast	0.967187	0.791481	0.896431	0.79375	0.598397	0.992776
PF3D7_0110000.1	conserved Plasmodium protein, unknown function	Non-apicoplast	0.00248352	3.7527781e-05	0.132801	1.8831817e-05	4.6703008e-06	0.000325088
PF3D7_0112000.1	TatD-like deoxyribonuclease	Apicoplast	0.999933	0.999999	0.999299	0.999344	0.999928	0.999915
PF3D7_0112100.1	conserved Plasmodium protein, unknown function	Non-apicoplast	2.245311e-06	5.2071459e-07	4.6964567e-05	1.3781013e-06	4.3267733e-06	8.4810763e-06
PF3D7_0112900.1	Plasmodium exported protein, unknown function	Non-apicoplast	1.4286879e-06	4.1476761e-07	9.5864809e-05	3.029817e-07	1.0141203e-05	2.6282551e-06
PF3D7_0204100.1	conserved Plasmodium protein, unknown function	Non-apicoplast	4.0043595e-09	6.6982448e-12	2.6634705e-05	1.0064538e-12	7.2261169e-10	3.2484904e-11
PF3D7_0204200.1	conserved Plasmodium protein, unknown function	Non-apicoplast	1.94371e-07	2.7841276e-09	3.1735839e-05	2.0528448e-08	2.2659041e-08	2.9432982e-07
PF3D7_0207400.1	serine repeat antigen 7	Non-apicoplast	2.4398325e-08	5.5866589e-10	0.000342417	1.8496583e-09	1.2466197e-06	2.3829047e-08
PF3D7_0207800.1	serine repeat antigen 3	Non-apicoplast	5.7631325e-13	4.1646806e-15	2.8202755e-06	3.581534e-15	1.4850747e-09	1.0892827e-12
PF3D7_0207900.1	serine repeat antigen 2	Non-apicoplast	1.4324876e-06	4.7975873e-06	0.0217305	1.0346822e-05	1.3495893e-06	0.00022753
PF3D7_0208000.1	serine repeat antigen 1	Non-apicoplast	3.2357441e-08	3.213062e-06	0.00240793	5.7319993e-09	3.4817315e-08	9.6116048e-07
PF3D7_0208800.1	conserved Plasmodium protein, unknown function	Non-apicoplast	0.139967	0.930238	0.966783	0.0104557	0.0164954	0.888013
PF3D7_0210300.1	monocarboxylate transporter, putative	Non-apicoplast	0.00272438	0.00273409	0.679631	0.00278271	0.0211648	0.00322102
PF3D7_0210600.1	conserved Plasmodium protein, unknown function	Non-apicoplast	1.2546848e-06	8.5873868e-09	1.3817895e-05	3.8954219e-08	1.9749555e-07	1.3343276e-07
PF3D7_0210800.1	conserved Plasmodium protein, unknown function	Apicoplast	0.999742	0.9986	0.862976	0.981113	0.98333	0.997797
PF3D7_0211600.1	UDP-N-acetylglucosamine transferase subunit ALG14, putative	Non-apicoplast	0.00101316	0.0182011	0.36655	0.0695759	0.0152803	0.114247
PF3D7_0211900.1	conserved Plasmodium protein, unknown function	Non-apicoplast	0.987602	0.958767	0.835934	0.430167	0.0265873	0.146191
PF3D7_0212000.1	GDP-fructose:GMP antiporter, putative	Non-apicoplast	0.976035	0.0180415	0.424199	0.0355662	0.00272824	0.143786
PF3D7_0215000.1	acyl-CoA synthetase	Non-apicoplast	3.6245186e-07	0.0212776	0.947848	0.000143099	0.00101042	0.00968309
PF3D7_0215300.1	acyl-CoA synthetase	Non-apicoplast	1.0105272e-06	1.8585166e-07	3.3887973e-05	3.3644784e-07	4.1785029e-06	5.0583235e-06
PF3D7_0215900.1	palmitoyltransferase DHHC11, putative	Non-apicoplast	0.157906	0.00249431	0.407688	0.0983177	0.000781886	0.333262
PF3D7_0216600.1	MtN3-like protein	Non-apicoplast	0.0214981	0.999995	0.00772768	0.612901	0.00268785	0.076071
PF3D7_0216800.1	conserved Plasmodium membrane protein, unknown function	Non-apicoplast	0.000395148	0.00060651	0.0466598	0.00358132	0.000557072	0.00140406
PF3D7_0217000.1	conserved Plasmodium membrane protein, unknown function	Non-apicoplast	0.717893	0.00193409	0.389141	0.131745	0.0661128	0.244494
PF3D7_0218300.1	apicoplast RNA methyltransferase precursor, putative	Apicoplast	0.999997	0.999999	0.999049	0.999999	0.999997	0.999794
PF3D7_0219500.1	pseudouridine synthase, putative	Apicoplast	1	1	0.999532	0.999991	0.99945	0.999994
PF3D7_0220200.1	Plasmodium exported protein, unknown function	Non-apicoplast	0	0	0	1.5103979e-29	0	0
PF3D7_0220300.1	Plasmodium exported protein, unknown function	Non-apicoplast	0.000174218	0.00107657	0.0182525	7.8082507e-05	3.4363478e-07	0.479397
PF3D7_0221000.1	Plasmodium exported protein, unknown function	Non-apicoplast	8.4242865e-06	0.00012997	0.000305226	3.6356294e-05	9.4969582e-05	3.8636339e-05
PF3D7_0301000.1	acyl-CoA synthetase	Non-apicoplast	1.1450298e-05	3.0917759e-06	0.000164674	7.0257538e-06	6.3340427e-05	8.6717127e-06
PF3D7_0301400.1	Plasmodium exported protein, unknown function	Non-apicoplast	0.12296	0.878862	0.663104	0.0575447	0.0147044	0.0249619
PF3D7_0303900.1	phosphatidylethanolamine-binding protein, putative	Non-apicoplast	8.2232731e-07	1.635732e-05	0.000170661	1.9146721e-06	3.7861191e-06	1.1528772e-05
PF3D7_0304700.1	conserved Plasmodium protein, unknown function	Non-apicoplast	3.9999754e-06	0.160975	0.138337	0.000330891	0.00041748	0.00977211
PF3D7_0306600.1	conserved Plasmodium protein, unknown function	Apicoplast	0.999952	0.942454	0.944447	0.99993	0.997033	0.99754
PF3D7_0306700.1	membrane magnesium transporter, putative	Non-apicoplast	3.6348526e-09	4.3696946e-07	0.12541	1.7650581e-08	1.1225793e-08	1.9357389e-05
PF3D7_0309100.1	conserved Plasmodium protein, unknown function	Non-apicoplast	4.6604404e-07	3.4133404e-08	0.002091	4.466683e-09	1.6865326e-07	1.2661109e-06
PF3D7_0310000.1	50S ribosomal protein L9, apicoplast, putative	Apicoplast	1	0.999998	0.999872	0.999994	0.999811	0.999994
PF3D7_0310800.1	conserved Plasmodium protein, unknown function	Non-apicoplast	1.5824969e-14	7.9575083e-11	0.00133645	5.1016174e-13	2.0424275e-13	2.0142983e-09
PF3D7_0311600.1	dolichyl-diphosphooligosaccharide--protein glycosyltransferase subunit 1, putative	Apicoplast	0.999802	0.898033	0.956664	0.831533	0.998892	0.9298
PF3D7_0311700.1	plasmepsin VI	Non-apicoplast	0.0100311	0.171268	0.0318588	0.0474041	0.0457585	0.603652
PF3D7_0312500.1	major facilitator superfamily-related transporter, putative	Non-apicoplast	0.000410506	2.8194902e-06	0.00908453	1.7192409e-05	0.00018338	0.000246725
PF3D7_0313200.1	conserved Plasmodium protein, unknown function	Apicoplast	0.999993	0.999877	0.993397	0.999625	0.863166	0.999832
PF3D7_0313300.1	apicoplast conserved ycf19 protein precursor, unknown function	Apicoplast	1	1	0.999963	1	0.999999	1
PF3D7_0313700.2	conserved Plasmodium protein, unknown function, unspecified product	Apicoplast	1	1	0.9993	0.999993	0.99991	0.999945
PF3D7_0313900.1	conserved Plasmodium protein, unknown function	Apicoplast	0.207186	0.675572	0.532383	0.585732	0.900804	0.968202
PF3D7_0314000.1	co-chaperone p23	Non-apicoplast	4.053279e-12	7.7339224e-15	3.367673e-05	6.0586496e-15	1.7051147e-11	5.3239915e-09
PF3D7_0315400.1	conserved Plasmodium protein, unknown function	Apicoplast	0.999997	0.999998	0.997327	0.999953	0.971024	0.999562
PF3D7_0315900.1	conserved Plasmodium protein, unknown function	Non-apicoplast	1.2703465e-06	2.1429037e-06	9.1652313e-05	5.6883442e-07	2.2281799e-06	3.1196821e-06
PF3D7_0318000.1	conserved Plasmodium protein, unknown function	Non-apicoplast	6.3072621e-05	0.000110687	0.000292874	4.0201088e-05	0.000242492	4.1690659e-05
PF3D7_0318300.1	conserved Plasmodium protein, unknown function	Non-apicoplast	0.000427653	0.14522	0.281514	4.6368772e-05	0.000303536	0.00172186
PF3D7_0318800.1	triosephosphate isomerase, putative	Non-apicoplast	5.0810257e-05	0.000954717	0.000798214	0.000112875	0.000225534	0.000211072
PF3D7_0318900.1	conserved protein, unknown function	Non-apicoplast	2.6928451e-27	6.2298665e-07	0.00166077	2.5171678e-14	1.2474901e-16	3.7005226e-14
PF3D7_0320200.1	CPW-WPC family protein	Non-apicoplast	0.0011822	0.982094	0.160655	0.0351246	0.0994673	0.822202
PF3D7_0401900.1	acyl-CoA synthetase	Non-apicoplast	1.2580344e-07	1.0320643e-07	7.1415398e-06	1.6224733e-07	4.4156999e-07	2.1977699e-07
PF3D7_0402400.1	Plasmodium exported protein, unknown function	Non-apicoplast	2.3699202e-33	0	4.7757128e-19	0	3.2458956e-37	8.0965252e-29
PF3D7_0402900.1	probable protein, unknown function	Non-apicoplast	2.6400157e-08	8.0340701e-10	5.6400218e-06	1.0763788e-08	3.2486506e-07	3.0782015e-08
PF3D7_0403300.1	conserved Plasmodium protein, unknown function	Apicoplast	0.995513	1	0.998175	0.999549	0.992046	0.999943
PF3D7_0404800.1	conserved Plasmodium protein, unknown function	Non-apicoplast	7.1776922e-05	1.7767299e-05	0.000204801	3.9207564e-05	9.4056697e-05	0.000199371
PF3D7_0407100.1	methyltransferase, putative	Non-apicoplast	0.0181911	0.014942	0.400347	1.2464742e-05	0.000609743	0.0135239
PF3D7_0407200.1	peptidyl-tRNA hydrolase 2, putative	Apicoplast	0.93129	0.9998	0.977157	0.931114	0.110667	0.799522
PF3D7_0408800.1	conserved Plasmodium protein, unknown function	Non-apicoplast	0.000196236	4.8145553e-06	0.000237835	3.0616e-05	0.000344461	0.000187626
PF3D7_0409000.1	conserved Plasmodium protein, unknown function	Non-apicoplast	1.2069115e-07	1.7586732e-08	0.00018572	1.7772162e-08	4.4001981e-06	1.606562e-07
PF3D7_0409500.1	conserved Plasmodium protein, unknown function	Apicoplast	1	0.999227	0.995149	0.999992	0.998653	0.99533
PF3D7_0409700.1	peptide chain release factor 2	Apicoplast	0.99999	0.999985	0.998723	0.999608	0.999871	0.999699
PF3D7_0411700.1	conserved Plasmodium protein, unknown function	Non-apicoplast	4.1068461e-06	9.2914185e-08	0.000171699	9.343139e-07	1.4572412e-05	6.4871638e-06
PF3D7_0413800.1	50S ribosomal protein L10, putative	Apicoplast	0.999725	0.998837	0.997554	0.999799	0.999341	0.99958
PF3D7_0415700.1	conserved Plasmodium protein, unknown function	Apicoplast	0.999999	0.999966	0.996213	0.999995	0.999985	0.999942
PF3D7_0417000.1	conserved Plasmodium protein, unknown function	Non-apicoplast	2.5883224e-05	6.0279373e-05	0.000237655	4.0084713e-05	0.000183936	0.000150445
PF3D7_0418800.1	MOLO1 domain-containing protein, putative	Non-apicoplast	9.7930388e-07	6.4809649e-07	8.0214879e-05	1.0915758e-06	3.497224e-06	2.8657075e-06
PF3D7_0419200.1	protein transport protein GOT1, putative	Non-apicoplast	0.000140858	9.3261433e-06	0.000814601	1.9536315e-05	3.0372421e-05	3.0483414e-05
PF3D7_0419400.1	conserved Plasmodium protein, unknown function	Non-apicoplast	5.9465166e-09	8.747894e-09	0.000444842	2.4748708e-09	5.0712355e-08	3.6840058e-07
PF3D7_0421900.1	conserved Plasmodium protein, unknown function	Non-apicoplast	1.2371137e-07	4.6194804e-09	1.1896784e-05	2.8784465e-08	2.7780456e-07	2.6728333e-07
PF3D7_0422000.1	steroid dehydrogenase, putative	Non-apicoplast	0.0271436	0.00165706	0.959437	0.00030972	0.00280473	0.0270495
PF3D7_0422100.1	transmembrane emp24 domain-containing protein, putative	Apicoplast	0.996298	1	0.994451	0.999987	0.847835	0.999646
PF3D7_0422800.1	serpentine receptor, putative	Non-apicoplast	0.0256358	0.03554	0.804376	0.022553	0.0473766	0.451924
PF3D7_0423300.1	conserved Plasmodium protein, unknown function	Non-apicoplast	1.550102e-14	4.0270029e-19	2.5738842e-10	5.9476406e-20	1.6459466e-19	1.1568939e-26
PF3D7_0423900.1	probable protein, unknown function	Non-apicoplast	8.1638966e-08	3.4457293e-10	7.9030798e-07	1.0381319e-10	5.722812e-09	1.7381169e-09
PF3D7_0502500.1	conserved Plasmodium protein, unknown function	Non-apicoplast	0.000393799	0.000213668	0.00398685	7.9928082e-05	0.002098	0.000928234
PF3D7_0504200.1	ATP-dependent RNA helicase DDX27, putative	Apicoplast	0.999996	1	0.999471	0.999995	0.999999	0.999978
PF3D7_0504500.1	MOLO1 domain-containing protein, putative	Non-apicoplast	5.3375782e-08	1.8921218e-08	3.7838123e-05	1.6455353e-08	5.4592533e-07	3.8947388e-07
PF3D7_0505700.1	conserved Plasmodium membrane protein, unknown function	Apicoplast	0.998935	1	0.985318	0.999984	0.486647	0.999083
PF3D7_0506400.1	conserved Plasmodium protein, unknown function	Non-apicoplast	6.1710659e-07	4.0129754e-07	3.93888e-05	2.5998753e-07	2.1991693e-06	1.1832467e-06
PF3D7_0507200.1	subtilisin-like protease 3	Apicoplast	0.532887	0.815788	0.190191	0.976206	0.948168	0.780414
PF3D7_0507300.1	conserved Plasmodium protein, unknown function	Non-apicoplast	9.7490301e-06	1.8572654e-06	5.4046021e-05	2.6880787e-06	1.8947958e-05	7.2324492e-06
PF3D7_0507400.1	conserved Plasmodium protein, unknown function	Non-apicoplast	0.000495429	7.3681294e-05	0.000189195	8.1811828e-05	2.0543744e-06	8.0230486e-05
PF3D7_0508200.1	longevity-assurance (LAG1) protein, putative	Apicoplast	0.997542	0.988491	0.977762	0.973339	0.945178	0.982128
PF3D7_0511100.1	conserved Plasmodium protein, unknown function	Non-apicoplast	0.0189877	0.807847	0.249901	0.211301	0.585716	0.515305
PF3D7_0513000.1	conserved Plasmodium protein, unknown function	Non-apicoplast	0.432361	0.70693	0.907639	0.00955059	0.0146873	0.484314
PF3D7_0513500.1	mitochondrial import inner membrane translocase subunit TIM16, putative	Non-apicoplast	0.962761	0.000130575	0.10123	0.194349	0.00103784	0.176763
PF3D7_0514200.1	conserved Plasmodium protein, unknown function	Apicoplast	0.990457	0.999474	0.627957	0.843657	0.612276	0.739222
PF3D7_0516600.1	sporozoite surface antigen MB2	Apicoplast	0.999958	1	0.99985	0.999999	0.999996	0.99999
PF3D7_0517100.1	conserved Plasmodium protein, unknown function	Apicoplast	0.999984	0.999842	0.998431	0.999524	0.999995	0.999825
PF3D7_0518800.1	secreted ookinete protein, putative	Non-apicoplast	1.7326599e-06	2.444321e-07	0.000136573	2.3413396e-07	1.8919829e-06	2.8689478e-06
PF3D7_0519900.1	conserved Plasmodium protein, unknown function	Apicoplast	1	0.999999	0.999714	1	0.999999	0.999985
PF3D7_0522500.1	50S ribosomal protein L17, apicoplast, putative	Apicoplast	1	0.999835	0.986324	0.99999	0.999585	0.999967
PF3D7_0524200.1	conserved Plasmodium membrane protein, unknown function	Non-apicoplast	1.4792591e-05	1.9662386e-05	0.00244354	1.376774e-05	6.9104826e-05	1.2110339e-05
PF3D7_0525700.1	conserved Plasmodium protein, unknown function	Apicoplast	0.999669	0.410015	0.753981	0.971549	0.883319	0.529359
PF3D7_0526100.1	conserved Plasmodium membrane protein, unknown function	Non-apicoplast	0.002729	0.0474479	0.732358	0.000187203	0.012022	0.0831342
PF3D7_0526900.1	transmembrane emp24 domain-containing protein, putative	Non-apicoplast	3.638873e-18	5.6625208e-12	0.000626228	9.0616797e-10	1.6094133e-12	3.8865083e-12
PF3D7_0528900.1	conserved Plasmodium protein, unknown function	Non-apicoplast	2.0579826e-06	1.9131085e-07	7.72645e-05	1.3708632e-06	7.5605822e-06	4.0423429e-06
PF3D7_0529000.1	conserved Plasmodium protein, unknown function	Apicoplast	0.902841	0.997896	0.552246	0.256513	0.269405	0.680227
PF3D7_0529100.1	thioredoxin-like protein, putative	Apicoplast	1	1	0.999865	1	1	0.999992
PF3D7_0530300.1	conserved Plasmodium membrane protein, unknown function	Non-apicoplast	0.000174002	0.00366982	0.0121122	0.00130431	1.9722371e-05	0.00208219
PF3D7_0530500.1	conserved Plasmodium membrane protein, unknown function	Non-apicoplast	4.7423619e-05	0.000538591	0.00321008	0.000153995	0.00031402	0.000105134
PF3D7_0530800.1	CPW-WPC family protein	Non-apicoplast	1.9986885e-06	0.00064347	0.420851	1.1945259e-08	9.8115197e-07	0.000149168
PF3D7_0532500.1	Plasmodium exported protein, unknown function	Non-apicoplast	2.7274866e-05	0.180156	0.266651	3.8652884e-06	6.9370712e-05	0.0205861
PF3D7_0602300.1	liver merozoite formation protein, putative	Non-apicoplast	0.821156	0.11542	0.012177	0.0644144	0.43854	0.160969
PF3D7_0604400.1	conserved Plasmodium protein, unknown function	Apicoplast	0.999522	0.999821	0.998162	0.999864	0.999637	0.999913
PF3D7_0604900.1	conserved Plasmodium protein, unknown function	Apicoplast	0.999999	2.2939208e-05	0.867293	0.90366	0.000862675	0.987616
PF3D7_0606800.1	conserved Plasmodium protein, unknown function	Non-apicoplast	2.5021433e-07	4.3855853e-11	0.000809824	5.9323302e-10	1.2330768e-08	2.8461925e-06
PF3D7_0609100.1	zinc transporter ZIP1, putative	Non-apicoplast	3.3204592e-06	5.8272867e-09	0.0169801	1.710753e-08	4.8323756e-07	6.3335588e-05
PF3D7_0609500.1	conserved Plasmodium protein, unknown function	Non-apicoplast	2.0831187e-05	2.8536415e-05	0.000246246	7.1866457e-06	1.4256909e-05	5.5270026e-05
PF3D7_0611100.1	succinate dehydrogenase subunit 3, putative	Non-apicoplast	0.34716	0.00229013	0.32924	0.00363892	0.0181038	0.0183878
PF3D7_0612300.1	conserved protein, unknown function	Non-apicoplast	0.00416823	0.014124	0.250094	0.085899	0.490781	0.0519392
PF3D7_0613100.1	conserved Plasmodium protein, unknown function	Non-apicoplast	4.6758588e-13	2.1636937e-14	0.000709623	3.7049086e-14	1.1101469e-11	4.5695736e-09
PF3D7_0613200.1	conserved Plasmodium protein, unknown function	Apicoplast	1	0.999979	0.964716	0.999997	0.992981	0.99715
PF3D7_0613400.1	apicoplast ribosomal protein L18 precursor, putative	Apicoplast	0.999987	0.153682	0.953368	0.999329	0.999547	0.999876
PF3D7_0613600.1	conserved Plasmodium protein, unknown function	Non-apicoplast	6.0267077e-05	0.000568924	0.0337897	3.3490334e-05	3.4636068e-05	0.128298
PF3D7_0615300.1	GPI-anchored wall transfer protein 1, putative	Non-apicoplast	0.0927891	0.0165151	0.713781	0.00508887	0.0205537	0.164868
PF3D7_0618400.1	conserved Plasmodium membrane protein, unknown function	Non-apicoplast	0.00182972	2.270784e-05	0.000591509	8.134298e-05	0.00160202	0.000209336
PF3D7_0619100.1	conserved Plasmodium protein, unknown function	Apicoplast	0.999983	0.999849	0.999179	0.999931	0.999993	0.999964
PF3D7_0620200.1	conserved Plasmodium protein, unknown function	Non-apicoplast	1.5272866e-05	8.9649234e-07	0.00018358	5.2925448e-06	4.9497074e-05	1.0668566e-05
PF3D7_0621000.1	conserved Plasmodium protein, unknown function	Apicoplast	1	1	0.999907	0.999998	0.999999	0.999998
PF3D7_0622000.1	conserved Plasmodium protein, unknown function	Non-apicoplast	1.9360173e-06	2.7972501e-06	0.0339032	1.9981937e-07	5.6293731e-05	0.000219618
PF3D7_0622200.1	radical SAM protein, putative	Apicoplast	0.999997	1	0.955896	0.999999	0.99993	0.999988
PF3D7_0623300.1	EGF-like membrane protein, putative	Non-apicoplast	1.6528931e-05	8.1787967e-08	0.133399	3.0480192e-06	2.9165933e-06	5.4966902e-05
PF3D7_0623500.1	superoxide dismutase [Fe]	Apicoplast	0.996549	0.999992	0.945199	0.988701	0.958997	0.965157
PF3D7_0624300.1	CPW-WPC family protein	Non-apicoplast	0.000105874	0.000246794	0.176157	6.928311e-06	2.4413686e-05	0.192319
PF3D7_0624800.1	conserved Plasmodium protein, unknown function	Non-apicoplast	8.044752e-05	0.000176922	0.000889335	0.000134328	0.000682124	0.000123131
PF3D7_0625400.1	conserved Plasmodium protein, unknown function	Non-apicoplast	1.5795817e-06	1.1542809e-07	1.3554409e-05	1.9991251e-06	9.2465707e-06	3.5403949e-07
PF3D7_0626600.1	conserved Plasmodium protein, unknown function	Non-apicoplast	8.7397757e-06	5.0509327e-05	0.0155999	1.4820442e-06	1.0149602e-05	0.000179032
PF3D7_0629200.1	DnaJ protein, putative	Non-apicoplast	3.1802685e-18	2.338526e-09	0.067521	8.4137697e-11	1.3615138e-12	1.19112e-08
PF3D7_0630000.1	CPW-WPC family protein	Non-apicoplast	1.4582639e-08	2.0292796e-09	2.9367586e-06	6.9365531e-09	9.5084204e-08	5.3400424e-08
PF3D7_0630200.1	secreted ookinete protein, putative	Non-apicoplast	1.5175254e-07	3.897382e-09	1.3892959e-05	1.7595289e-08	8.5413637e-07	2.1287259e-07
PF3D7_0630400.1	conserved Plasmodium protein, unknown function	Non-apicoplast	0.000247507	0.00266297	0.0174053	0.0131805	0.000184861	0.00279129
PF3D7_0702600.1	chitinase precursor fragment, truncated	Non-apicoplast	0.000335715	0.0063772	0.00889962	0.00310885	0.00245482	0.000824363
PF3D7_0702900.1	centrin, putative	Non-apicoplast	2.6112431e-17	1.9272667e-12	0.00238514	1.8962926e-14	5.1356338e-16	3.113074e-11
PF3D7_0705800.1	cysteine-rich secretory protein, putative	Non-apicoplast	0.9611	0.236901	0.640356	0.0344767	0.0431692	0.88621
PF3D7_0709100.1	Cg1 protein	Non-apicoplast	0.058613	0.000589353	0.673211	0.00026052	0.000124237	0.00975739
PF3D7_0709800.1	conserved protein, unknown function	Non-apicoplast	6.5862906e-08	1.356779e-10	0.00325378	1.0950003e-09	2.2821141e-06	1.7049901e-05
PF3D7_0710300.1	conserved Plasmodium membrane protein, unknown function	Apicoplast	0.997032	0.993176	0.985873	0.976625	0.960648	0.922577
PF3D7_0710500.1	conserved Plasmodium protein, unknown function	Apicoplast	1	0.999995	0.996192	0.999951	0.999935	0.999829
PF3D7_0713400.1	serpentine receptor, putative	Non-apicoplast	1.8012205e-08	3.1942673e-07	0.000554034	8.3130863e-10	3.7582621e-09	1.7367412e-06
PF3D7_0713700.1	conserved Plasmodium protein, unknown function	Non-apicoplast	8.6447932e-12	0.000569901	0.284101	2.6118514e-09	4.9954615e-08	2.7393114e-06
PF3D7_0715200.1	conserved Plasmodium protein, unknown function	Apicoplast	0.999999	0.999988	0.987675	0.999992	0.999955	0.999445
PF3D7_0715400.1	secreted ookinete protein, putative	Apicoplast	1	0.999956	0.996842	0.999991	0.996767	0.99869
PF3D7_0716300.1	conserved Plasmodium protein, unknown function	Non-apicoplast	1	0.00341864	0.969836	0.999618	5.4796244e-11	0.00817503
PF3D7_0716900.1	drug/metabolite transporter, putative	Non-apicoplast	0.0465091	0.31736	0.980193	0.0842646	0.0448163	0.147422
PF3D7_0719400.1	conserved Plasmodium protein, unknown function	Non-apicoplast	0.000995755	0.00873023	0.048377	1.0068343e-06	8.2247556e-07	0.000598367
PF3D7_0721100.1	conserved Plasmodium protein, unknown function	Non-apicoplast	6.4338836e-18	3.223657e-16	0.996596	0.999946	7.6115851e-21	3.6530921e-08
PF3D7_0721700.1	secreted ookinete protein, putative	Non-apicoplast	0.00689931	0.00634301	0.00202036	0.00254813	0.063616	0.00639381
PF3D7_0721900.1	V-type ATPase V0 subunit e, putative	Non-apicoplast	1.1379449e-13	8.5444392e-19	1.9799843e-05	3.031615e-17	1.359814e-12	2.0868733e-10
PF3D7_0722800.1	conserved Plasmodium protein, unknown function	Non-apicoplast	3.2586966e-06	2.8445481e-06	8.3893414e-05	7.329591e-06	3.8289825e-05	7.1057775e-06
PF3D7_0723200.1	conserved Plasmodium protein, unknown function	Non-apicoplast	1.6924063e-05	3.8379454e-07	0.000158992	9.2421542e-06	1.8112365e-05	7.6248371e-06
PF3D7_0724400.1	mitochondrial import inner membrane translocase subunit TIM14, putative	Non-apicoplast	0.00117611	0.253291	0.00901604	0.00923564	3.4614577e-06	0.000679721
PF3D7_0725400.1	conserved Plasmodium protein, unknown function	Non-apicoplast	3.4282985e-21	3.8556542e-30	4.0101321e-23	3.3875435e-36	1.6088024e-31	4.7121486e-38
PF3D7_0726700.1	conserved Plasmodium protein, unknown function	Apicoplast	0.859196	0.258837	0.796341	0.397883	0.615827	0.768378
PF3D7_0730800.1	Plasmodium exported protein, unknown function, unspecified product	Non-apicoplast	0	0	0	0	0	0
PF3D7_0730800.2	Plasmodium exported protein, unknown function, unspecified product	Non-apicoplast	0	0	0	0	0	0
PF3D7_0731600.1	acyl-CoA synthetase	Apicoplast	0.000378412	1	0.999973	0.999999	0.121068	0.997584
PF3D7_0731800.1	alpha/beta hydrolase, putative	Non-apicoplast	2.2191578e-05	4.0270115e-05	0.00262282	5.2134805e-05	0.000144279	0.000431251
PF3D7_0805600.1	PAP2-like protein, putative	Non-apicoplast	1.2246141e-05	0.0042197	0.000479219	2.5386385e-10	2.5793961e-08	3.0707288e-05
PF3D7_0806200.1	C-mannosyltransferase, putative	Non-apicoplast	6.7936257e-06	3.178545e-05	0.00330156	6.8813315e-05	4.6401598e-05	4.9371676e-05
PF3D7_0810100.1	apicoplast ribosomal protein L33 precursor, putative	Apicoplast	1	1	0.99947	1	0.999994	0.999997
PF3D7_0811600.1	conserved Plasmodium protein, unknown function	Non-apicoplast	1.1558092e-06	2.2699601e-07	0.003123	1.3779152e-08	2.9504017e-08	5.1929746e-06
PF3D7_0815300.1	FAD-dependent monooxygenase, putative	Non-apicoplast	0.0115318	0.00174423	0.595333	0.00614972	0.0147679	0.335887
PF3D7_0817100.1	tRNA modification GTPase, putative	Apicoplast	0.999998	0.999488	0.99846	0.999929	0.999997	0.999908
PF3D7_0817500.1	protein kinase c inhibitor-like protein, putative	Non-apicoplast	0	0	1.2682302e-13	0	0	0
PF3D7_0817800.1	conserved Plasmodium protein, unknown function	Non-apicoplast	5.1151837e-08	3.1262178e-15	0.000212518	1.3317418e-07	1.0685069e-05	3.2875246e-07
PF3D7_0819700.1	conserved Plasmodium protein, unknown function	Apicoplast	0.712174	0.995582	0.832056	0.998743	0.95581	0.997736
PF3D7_0820100.1	conserved Plasmodium protein, unknown function	Apicoplast	0.99999	0.999996	0.99235	0.999957	0.999995	0.999909
PF3D7_0820300.1	conserved Plasmodium protein, unknown function	Non-apicoplast	2.2932231e-06	2.2261373e-08	0.000668033	6.443738e-09	3.0579834e-08	2.1435175e-05
PF3D7_0820600.1	conserved Plasmodium membrane protein, unknown function	Apicoplast	0.971029	0.990461	0.825424	0.953443	0.97052	0.977555
PF3D7_0825200.1	translation initiation factor IF-3	Non-apicoplast	0.249603	0.00108244	0.850417	0.141509	0.0349832	0.840425
PF3D7_0825700.1	conserved Plasmodium protein, unknown function	Non-apicoplast	3.8132353e-07	2.6552522e-07	2.6339399e-05	5.4574156e-07	4.9033179e-06	4.1306921e-06
PF3D7_0825800.1	conserved Plasmodium protein, unknown function	Non-apicoplast	3.9592833e-06	0.00106089	0.00588445	2.7840582e-05	4.4549051e-05	0.000125305
PF3D7_0827400.1	conserved Plasmodium protein, unknown function	Non-apicoplast	0.000215724	4.3378983e-05	0.00152033	5.2499006e-05	4.6948087e-05	0.00434161
PF3D7_0827700.1	magnesium transporter, putative	Non-apicoplast	5.1618335e-05	5.3359668e-06	0.000410151	1.400677e-05	1.7913342e-05	3.0653573e-05
PF3D7_0829200.1	prohibitin, putative	Non-apicoplast	0.000969707	1.7698419e-08	0.000203178	0.00220905	2.2302666e-07	6.8166619e-09
PF3D7_0830900.1	Plasmodium exported protein, unknown function	Non-apicoplast	2.6318856e-12	1.537263e-16	7.6969314e-10	1.5102323e-12	3.7253428e-15	5.1534221e-09
PF3D7_0831300.1	Plasmodium exported protein, unknown function	Non-apicoplast	0.818289	0.00110799	0.956079	0.676537	0.000316459	0.407636
PF3D7_0831400.1	Plasmodium exported protein, unknown function	Non-apicoplast	0	0	0	1.0057911e-32	0	0
PF3D7_0902800.1	serine repeat antigen 9	Non-apicoplast	1.919876e-06	0.000201633	0.363342	2.6433349e-09	2.0592887e-07	1.4762691e-06
PF3D7_0902900.1	conserved Plasmodium protein, unknown function	Non-apicoplast	5.277044e-07	7.1024981e-09	0.000788157	1.6591532e-08	2.7018186e-07	0.00019188
PF3D7_0904300.1	conserved protein, unknown function	Non-apicoplast	0.000195497	0.000192386	0.000881631	0.00019993	0.000638952	0.000359945
PF3D7_0904400.1	signal peptidase complex subunit 3, putative	Non-apicoplast	0.00281925	0.0024706	0.0878178	8.7215674e-05	0.00106602	0.0241286
PF3D7_0907800.1	apicoplast ribosomal protein L35 precursor, putative	Apicoplast	0.980062	0.988629	0.862462	0.986318	0.999149	0.999534
PF3D7_0908100.1	conserved Plasmodium membrane protein, unknown function	Apicoplast	0.999999	0.999017	0.997048	0.999985	0.999999	0.999793
PF3D7_0908300.1	conserved protein, unknown function	Apicoplast	1	0.999955	0.99833	0.999996	0.855437	0.999961
PF3D7_0908300.2	conserved protein, unknown function	Apicoplast	1	0.999955	0.99833	0.999996	0.855437	0.999961
PF3D7_0909200.1	GDP-fucose protein O-fucosyltransferase 2, putative	Non-apicoplast	5.1702133e-05	1.5424879e-05	0.000464703	3.5172499e-05	0.0001205	4.954524e-05
PF3D7_0909600.1	conserved Plasmodium protein, unknown function	Non-apicoplast	0.956477	0.968092	0.175252	0.0666242	0.0276465	0.190407
PF3D7_0910300.1	conserved Plasmodium protein, unknown function	Non-apicoplast	1.9087716e-05	2.1725815e-07	0.114748	7.9001182e-07	0.000565249	0.00791645
PF3D7_0910800.1	cytosolic Fe-S cluster assembly factor NBP35, putative	Apicoplast	0.997769	0.999933	0.993786	0.966225	0.990223	0.996735
PF3D7_0911600.1	conserved Plasmodium protein, unknown function	Apicoplast	1	1	0.99948	1	1	0.999999
PF3D7_0912200.1	conserved Plasmodium membrane protein, unknown function	Non-apicoplast	1.5401976e-06	7.5832845e-06	0.000609489	2.6706853e-06	9.7341381e-06	1.3249231e-05
PF3D7_0912400.1	alkaline phosphatase, putative	Apicoplast	1	0.999437	0.990254	1	0.750055	0.9955
PF3D7_0913500.1	protease, putative	Apicoplast	1	1	0.999357	1	1	0.999997
PF3D7_0914000.1	pseudouridylate synthase, putative	Apicoplast	0.969678	0.996679	0.813258	0.160913	0.968465	0.594182
PF3D7_0914200.1	phospholipid or glycerol acyltransferase, putative	Non-apicoplast	0.0015126	1.0378973e-06	0.0275524	1.4471882e-06	7.2833236e-06	0.000156042
PF3D7_0916300.1	conserved Plasmodium protein, unknown function	Non-apicoplast	8.6832979e-06	3.2812834e-06	0.00385083	2.1392814e-06	7.8029152e-06	2.1767282e-05
PF3D7_0917200.1	conserved Plasmodium membrane protein, unknown function	Non-apicoplast	6.6281944e-05	0.000100023	0.00251741	4.1535895e-05	0.000147599	0.000102408
PF3D7_0918400.1	conserved Plasmodium protein, unknown function	Apicoplast	0.30485	0.985139	0.218433	0.668149	0.991488	0.530526
PF3D7_0918800.1	dihydrouridine synthase, putative	Apicoplast	0.995991	0.996096	0.926443	0.705079	0.999337	0.994948
PF3D7_0919100.1	DnaJ protein, putative	Non-apicoplast	1.087669e-13	1.1100013e-10	0.000619991	3.1375039e-10	1.4802862e-10	1.4046494e-06
PF3D7_0919600.1	dolichyl-diphosphooligosaccharide--protein glycosyltransferase, putative	Apicoplast	1	0.999999	0.999916	0.999999	0.999997	0.999999
PF3D7_0920300.1	conserved Plasmodium protein, unknown function	Non-apicoplast	3.2940774e-05	1.5538578e-06	0.106224	2.9296646e-06	0.000102023	0.000306302
PF3D7_0922300.1	conserved Plasmodium protein, unknown function	Non-apicoplast	0.104116	0.951885	0.412352	0.845164	0.892862	0.374772
PF3D7_0923200.1	nitric oxide synthase, putative	Non-apicoplast	0.41532	0.00130522	0.0262819	0.00947889	0.0177197	0.00885106
PF3D7_0924500.1	conserved Plasmodium membrane protein, unknown function	Non-apicoplast	0.00465372	0.000116985	0.286905	0.00130609	0.000577506	0.00139316
PF3D7_0925100.1	conserved Plasmodium protein, unknown function	Non-apicoplast	5.5728669e-05	5.7189789e-07	0.000448702	2.983114e-06	9.0523918e-06	8.7541312e-06
PF3D7_0925900.1	conserved Plasmodium protein, unknown function	Non-apicoplast	0	0	0	7.5096691e-06	0	0
PF3D7_0926200.1	conserved Plasmodium protein, unknown function	Non-apicoplast	2.5110131e-12	1.5965608e-07	0.00102954	6.7892116e-11	1.3486355e-11	1.3122823e-09
PF3D7_0926400.1	monocarboxylate transporter, putative	Apicoplast	0.99854	0.508177	0.744964	0.869403	0.270539	0.308765
PF3D7_0926600.1	conserved Plasmodium membrane protein, unknown function	Non-apicoplast	2.5371162e-05	1.6532262e-07	0.000192221	2.297334e-06	2.0891391e-06	9.7516431e-06
PF3D7_0931500.1	conserved Plasmodium protein, unknown function	Non-apicoplast	5.5855417e-06	0.00671401	0.250204	0.00272457	0.00954665	0.205016
PF3D7_0932100.1	protein MAM3, putative	Non-apicoplast	1.438035e-07	7.5696448e-13	4.1648332e-06	6.0145899e-10	9.2486929e-10	3.5368171e-08
PF3D7_0932500.1	palmitoyltransferase DHHC6, putative	Non-apicoplast	0.0063135	0.00581296	0.492679	0.00462072	0.00135539	0.000747578
PF3D7_0932600.1	apicoplast ribosomal protein S6, putative	Apicoplast	1	1	0.999479	1	1	0.999992
PF3D7_0933300.1	conserved Plasmodium protein, unknown function	Apicoplast	0.999994	0.999914	0.994724	0.999456	0.999293	0.999909
PF3D7_0935100.1	protein kish, putative	Non-apicoplast	4.0526329e-18	0.000177091	0.000672194	3.5148029e-10	8.444275e-13	1.3039364e-09
PF3D7_0935300.1	phosphatidylinositol N-acetylglucosaminyltransferase subunit P, putative	Non-apicoplast	0.00305277	1.7694218e-05	0.179228	1.3203708e-05	1.4321502e-06	9.0653237e-05
PF3D7_0937100.1	Plasmodium exported protein, unknown function	Non-apicoplast	1.195e-05	4.6975583e-05	0.000158755	2.1643005e-05	6.8165231e-05	7.0270013e-05
PF3D7_1002300.1	conserved Plasmodium protein, unknown function	Non-apicoplast	0.000137612	0.00087994	0.000983188	0.000146526	0.00227624	0.000591867
PF3D7_1003200.1	ribosome-binding factor A, putative	Apicoplast	1	0.999991	0.999972	1	1	0.999999
PF3D7_1005300.1	conserved Plasmodium protein, unknown function	Non-apicoplast	0.000487942	0.0398343	0.00346819	0.00102591	0.00139354	0.00167634
PF3D7_1006300.1	conserved Plasmodium protein, unknown function	Non-apicoplast	8.962882e-06	0.00078616	0.000666846	1.4004807e-05	0.000195595	0.000208671
PF3D7_1007000.1	conserved membrane protein, unknown function	Non-apicoplast	3.4998055e-07	3.6897013e-08	0.0647088	9.8872465e-07	2.5842416e-08	6.2182598e-06
PF3D7_1008500.1	conserved Plasmodium membrane protein, unknown function	Non-apicoplast	0.00384228	5.2769596e-05	0.0907228	0.000121254	0.000168875	0.00265277
PF3D7_1009100.1	conserved Plasmodium membrane protein, unknown function	Non-apicoplast	1.050976e-05	1.0012118e-05	0.000223601	5.9132549e-06	1.775959e-05	1.5476477e-05
PF3D7_1009600.1	protein phosphatase, putative	Apicoplast	0.999408	0.970395	0.684678	0.937229	0.998997	0.947433
PF3D7_1010700.1	dolichyl-phosphate-mannose protein mannosyltransferase, putative	Non-apicoplast	7.5171702e-21	3.990653e-19	0.00119672	8.0547132e-16	3.5425816e-20	7.6155187e-14
PF3D7_1013000.1	zinc finger protein, putative	Non-apicoplast	7.3591342e-05	1.5184955e-07	0.167965	2.5539646e-07	1.4067357e-05	0.00221225
PF3D7_1013300.1	conserved Plasmodium protein, unknown function	Non-apicoplast	0.195976	0.991757	0.887048	0.033993	0.0450673	0.126749
PF3D7_1013700.1	conserved Plasmodium protein, unknown function	Non-apicoplast	0.0043436	0.602343	0.73802	0.103966	0.0147344	0.938413
PF3D7_1014100.1	conserved Plasmodium protein, unknown function	Non-apicoplast	4.2505398e-08	1.5708366e-08	1.6404356e-06	4.1768087e-09	3.8038785e-08	2.8342203e-08
PF3D7_1014200.1	male gamete fusion factor HAP2, putative	Non-apicoplast	2.586373e-05	5.9285328e-05	0.000360895	1.5706735e-05	7.2713163e-05	1.02158e-05
PF3D7_1016100.1	conserved Plasmodium protein, unknown function	Non-apicoplast	0.0703322	0.0210914	0.00530779	0.00265711	0.103975	0.0046007
PF3D7_1018300.1	conserved Plasmodium protein, unknown function	Non-apicoplast	0.065893	0.999199	0.782198	0.0563652	0.170795	0.853346
PF3D7_1019800.1	tRNA methyltransferase, putative	Non-apicoplast	0.898978	0.116116	0.70837	0.0179834	0.00167286	0.00758831
PF3D7_1021400.1	endomembrane protein 70, putative	Non-apicoplast	1.0699356e-05	0.230536	0.802059	6.2553954e-05	0.00129121	0.00441436
PF3D7_1023300.1	conserved Plasmodium protein, unknown function	Apicoplast	0.98771	0.0028676	0.851492	0.900575	0.00120948	0.565541
PF3D7_1024000.1	conserved Plasmodium protein, unknown function	Apicoplast	1	1	0.999934	1	0.999999	0.999999
PF3D7_1024800.1	conserved Plasmodium protein, unknown function	Non-apicoplast	2.7225414e-19	0.00172307	8.8115404e-10	4.2701029e-10	5.7499421e-18	3.64837e-16
PF3D7_1029700.1	conserved Plasmodium protein, unknown function	Non-apicoplast	1.3461495e-06	8.4542229e-08	5.5989367e-05	3.821379e-07	1.3398673e-06	1.9322526e-06
PF3D7_1030900.1	28 kDa ookinete surface protein	Non-apicoplast	1.9260953e-05	2.0438694e-07	0.0015796	5.0917961e-06	2.5508452e-05	1.2161321e-05
PF3D7_1031900.1	conserved Plasmodium protein, unknown function	Non-apicoplast	0.00131119	0.000578845	0.0281113	0.00054328	0.00255625	0.00158874
PF3D7_1033800.1	plasmepsin VII	Non-apicoplast	7.1957846e-05	8.4701278e-05	0.000437885	4.2258893e-05	0.000377934	0.000543314
PF3D7_1034100.1	conserved Plasmodium protein, unknown function	Non-apicoplast	0.000282975	2.0071555e-05	0.0629578	4.3308687e-06	2.5841122e-05	0.00109946
PF3D7_1034200.1	apicoplast ribosomal protein L27 precursor, putative	Apicoplast	0.998534	0.999619	0.986519	0.999924	0.998275	0.999742
PF3D7_1035100.1	probable protein, unknown function	Non-apicoplast	6.0612017e-08	2.1782178e-08	2.0794292e-05	1.7061803e-09	8.2368534e-10	6.3017214e-10
PF3D7_1035800.1	probable protein, unknown function	Non-apicoplast	3.207041e-10	3.1242987e-11	3.0893632e-05	2.7042112e-11	2.3609809e-08	5.8063954e-09
PF3D7_1035900.1	probable protein, unknown function	Non-apicoplast	2.5524902e-14	1.2729999e-20	2.5265429e-10	3.3513212e-22	1.9203844e-18	4.2584867e-22
PF3D7_1036400.1	liver stage antigen 1	Non-apicoplast	2.2158702e-06	3.54127e-06	7.8112455e-05	4.3778678e-06	1.8349017e-05	1.2943575e-05
PF3D7_1038000.1	antigen UB05	Non-apicoplast	0	0	0	0	0	0
PF3D7_1038000.2	antigen UB05	Non-apicoplast	0	0	0	0	0	0
PF3D7_1103500.1	CPW-WPC family protein	Non-apicoplast	0.042588	0.0106638	0.0127289	0.0124568	0.458967	0.00786634
PF3D7_1104400.1	thioredoxin, putative	Non-apicoplast	0.00061623	0.999813	0.0547927	0.157672	9.2487858e-07	0.00391935
PF3D7_1105300.1	conserved Plasmodium protein, unknown function	Non-apicoplast	0.00457464	0.420538	0.333721	0.00200542	0.00279519	0.0683998
PF3D7_1105800.1	conserved Apicomplexan protein, unknown function	Non-apicoplast	4.1200272e-14	1.779542e-13	0.00446411	3.1502684e-15	1.1076098e-13	3.0152055e-08
PF3D7_1105900.1	conserved Plasmodium membrane protein, unknown function	Non-apicoplast	5.0430397e-05	4.0183431e-06	0.00280138	3.9260195e-07	6.6747034e-06	1.7562919e-05
PF3D7_1106100.1	apicoplast ribosomal protein S15 precursor, putative	Apicoplast	0.999988	0.999994	0.982348	0.999989	0.998845	0.999635
PF3D7_1112000.1	conserved Plasmodium protein, unknown function	Non-apicoplast	3.3987309e-11	5.8824301e-09	0.000320374	9.0150164e-13	1.6704813e-10	1.7831853e-08
PF3D7_1115100.1	conserved Plasmodium protein, unknown function	Non-apicoplast	9.2522016e-05	0.0735283	0.0994811	0.0017741	0.00380737	0.00895727
PF3D7_1117300.1	conserved Plasmodium protein, unknown function	Non-apicoplast	1.719644e-07	1.6862135e-08	0.000373355	1.1594966e-06	4.4735774e-05	5.011313e-07
PF3D7_1118900.1	conserved Plasmodium protein, unknown function	Non-apicoplast	0.00160375	0.0100364	0.935616	2.220788e-05	0.00467157	0.550069
PF3D7_1119000.1	acyl-CoA-binding protein, putative	Apicoplast	0.528364	0.999986	0.999757	0.999819	0.402361	0.998869
PF3D7_1120200.1	conserved Plasmodium protein, unknown function	Non-apicoplast	1.904898e-22	1.3889826e-22	2.545065e-08	6.900291e-24	2.4030505e-16	2.9412834e-15
PF3D7_1121500.1	conserved Plasmodium protein, unknown function	Apicoplast	0.998692	0.943718	0.898138	0.880986	0.961916	0.990031
PF3D7_1121800.1	petidase, M16 family	Non-apicoplast	2.8037402e-05	9.7919314e-05	0.000942232	8.2222119e-05	0.000332027	0.000336365
PF3D7_1122100.1	GPI transamidase component GPI16, putative	Non-apicoplast	0.179177	0.532835	0.931415	0.0535903	0.250848	0.722023
PF3D7_1122300.1	conserved Plasmodium protein, unknown function	Non-apicoplast	0.000129901	0.373262	0.0379047	0.0143569	0.000893351	0.2388
PF3D7_1122700.1	conserved Plasmodium protein, unknown function	Non-apicoplast	0.740002	0.913193	0.227153	0.768173	0.272618	0.323418
PF3D7_1123500.1	conserved Plasmodium protein, unknown function	Apicoplast	0.636245	0.999996	0.640347	0.834594	0.0342791	0.229514
PF3D7_1125000.1	conserved Plasmodium protein, unknown function	Apicoplast	0.99975	0.987994	0.979634	0.998797	0.994503	0.994942
PF3D7_1127400.1	conserved Plasmodium protein, unknown function	Apicoplast	1	0.99998	0.998209	0.999933	0.999979	0.999679
PF3D7_1128700.1	GPI-anchor transamidase, putative	Non-apicoplast	0.104596	0.0021179	0.0648579	0.019055	0.0138166	0.023169
PF3D7_1131900.1	conserved Plasmodium protein, unknown function	Non-apicoplast	0.0197044	0.0690667	0.00105443	0.000872188	0.00813139	0.00234593
PF3D7_1132800.1	aquaglyceroporin	Non-apicoplast	6.7121018e-29	0	2.6595374e-17	0	2.9507001e-23	2.941346e-33
PF3D7_1133000.1	conserved Plasmodium protein, unknown function	Non-apicoplast	2.2425066e-15	1.4631109e-24	1.5974297e-10	6.4673575e-23	1.5498453e-17	5.7299184e-29
PF3D7_1133800.1	RNA (uracil-5-)methyltransferase, putative	Apicoplast	0.0807317	0.96347	0.989858	0.116408	0.948949	0.999252
PF3D7_1133900.1	conserved Plasmodium protein, unknown function	Non-apicoplast	0.000141846	0.361228	0.212403	4.0068469e-05	2.781418e-05	0.000759618
PF3D7_1135000.2	PQ-loop repeat-containing protein, unspecified product	Apicoplast	0.999752	0.973763	0.995253	0.997141	0.836776	0.975251
PF3D7_1135000.3	PQ-loop repeat-containing protein, unspecified product	Apicoplast	0.999752	0.973763	0.995253	0.997141	0.836776	0.975251
PF3D7_1135400.1	conserved Plasmodium protein, unknown function	Non-apicoplast	3.5332039e-07	2.2262339e-09	0.0195878	1.2478913e-06	2.9382863e-07	1.6581904e-06
PF3D7_1136100.1	conserved Plasmodium protein, unknown function	Non-apicoplast	0.00012658	9.0195885e-05	0.00401606	8.1188373e-05	0.00185245	0.000290675
PF3D7_1137500.1	apicoplast ribosomal protein S14p/S29e precursor, putative	Apicoplast	0.994296	0.0988904	0.775254	0.774649	0.983087	0.974174
PF3D7_1140000.1	carbonic anhydrase	Non-apicoplast	0.00203428	0.00250635	0.000504311	0.00231831	0.00311333	0.0010857
PF3D7_1143000.1	alpha/beta hydrolase, putative	Apicoplast	0.99747	0.998332	0.975277	0.999683	0.998839	0.999314
PF3D7_1143200.1	DnaJ protein, putative	Non-apicoplast	1.2251365e-08	8.3543204e-17	4.5718576e-09	1.1044313e-12	1.5459168e-08	2.8387227e-11
PF3D7_1146100.1	conserved Plasmodium protein, unknown function	Non-apicoplast	0.0294819	0.0578856	0.034007	0.0323606	0.0354128	0.0406168
PF3D7_1147800.2	membrane associated erythrocyte binding-like protein	Non-apicoplast	1.042363e-06	8.3645818e-06	0.00514008	1.5590322e-07	3.1496843e-06	0.000597054
PF3D7_1149400.1	Plasmodium exported protein, unknown function	Non-apicoplast	1.3934817e-24	1.9448548e-31	1.959337e-25	7.3841783e-12	0	1.5105016e-29
PF3D7_1200700.1	acyl-CoA synthetase	Non-apicoplast	3.4490308e-17	3.359948e-15	1.1980142e-20	2.3306581e-20	1.1608363e-20	5.969944e-26
PF3D7_1201400.1	Plasmodium exported protein, unknown function	Non-apicoplast	0.000221476	1.3944275e-05	0.01955	4.8825486e-06	0.00178977	0.000211526
PF3D7_1201600.1	NIMA related kinase 3	Non-apicoplast	0.193841	0.0219389	0.55659	0.128711	0.510809	0.07667
PF3D7_1204400.1	conserved Plasmodium membrane protein, unknown function	Non-apicoplast	1.1020273e-06	1.0569353e-05	0.000131722	1.2158556e-07	4.3986288e-06	2.0212497e-06
PF3D7_1204900.1	probable protein, unknown function	Non-apicoplast	1.233421e-05	6.9733545e-08	2.9714809e-06	1.3475839e-07	3.0049156e-09	3.9821671e-08
PF3D7_1207300.1	conserved Plasmodium protein, unknown function	Non-apicoplast	2.8185545e-06	1.3970159e-06	0.000110754	2.770415e-06	2.7473947e-05	6.3599018e-06
PF3D7_1207500.1	RNA-binding protein, putative	Apicoplast	0.99829	0.186113	0.976639	0.984913	0.984045	0.99594
PF3D7_1207700.1	blood stage antigen 41-3 precursor	Non-apicoplast	1.0433257e-06	7.482987e-08	0.000403294	7.319256e-08	3.2119651e-06	2.4806484e-06
PF3D7_1208000.1	apicoplast ribosomal protein L29 precursor, putative	Apicoplast	0.999635	0.999602	0.997149	0.99754	0.985826	0.99984
PF3D7_1210000.1	50S ribosomal protein L1, apicoplast, putative	Apicoplast	0.999698	0.999938	0.985272	0.997116	0.989054	0.998071
PF3D7_1213500.1	integral membrane protein GPR180, putative	Non-apicoplast	0.00290547	0.000534588	0.00413141	0.00135381	0.00318949	0.00126664
PF3D7_1214500.1	conserved Plasmodium protein, unknown function	Non-apicoplast	2.3134753e-07	5.7164439e-08	0.000484526	2.9434263e-08	6.5179402e-06	5.7857087e-06
PF3D7_1214800.1	conserved Plasmodium protein, unknown function	Non-apicoplast	0.000204367	7.3853e-05	0.000881294	5.0930466e-05	0.000300229	0.00269163
PF3D7_1215900.1	serpentine receptor, putative	Non-apicoplast	0.00379169	0.011524	0.589109	0.00175907	0.000663737	0.125585
PF3D7_1216400.1	conserved Plasmodium membrane protein, unknown function	Non-apicoplast	2.1554886e-06	0.000737538	0.0214904	5.5807814e-06	5.2361352e-06	5.8225101e-05
PF3D7_1216700.1	perforin-like protein 2	Non-apicoplast	1.0737698e-05	0.00213627	0.00149333	9.5185114e-06	6.1500512e-05	0.00180224
PF3D7_1218100.1	conserved Plasmodium protein, unknown function	Non-apicoplast	2.5374744e-05	3.3988576e-06	0.000213625	9.0976546e-06	1.4129878e-05	3.4466153e-05
PF3D7_1218800.1	secreted ookinete protein, putative	Non-apicoplast	1.8782532e-05	5.7630041e-06	0.000785976	7.4747368e-06	3.7711965e-05	1.7405151e-05
PF3D7_1221100.1	conserved Plasmodium protein, unknown function	Non-apicoplast	0.013463	0.70335	0.986815	0.00542233	0.472393	0.952538
PF3D7_1222000.1	tRNA-splicing ligase RtcB, putative	Non-apicoplast	0.91487	0.842941	0.0346179	0.208846	0.404074	0.761278
PF3D7_1226900.1	conserved Plasmodium protein, unknown function	Apicoplast	0.999998	0.99999	0.998854	0.999936	0.999748	0.999955
PF3D7_1229300.1	conserved Plasmodium protein, unknown function	Non-apicoplast	4.5455401e-08	6.8033636e-08	9.8563076e-05	5.3733165e-09	1.4138878e-09	1.0787571e-07
PF3D7_1232700.1	conserved Plasmodium protein, unknown function	Non-apicoplast	5.7924874e-05	1.9877636e-05	0.012626	0.000186407	0.000196939	0.000391749
PF3D7_1234400.1	aspartyl protease, putative	Non-apicoplast	0.000102106	0.000877271	0.00180927	5.1488543e-05	0.000188716	4.8045524e-05
PF3D7_1234700.1	upregulated in late gametocytes ULG8	Non-apicoplast	2.1387152e-07	1.4770943e-06	0.000116874	8.3846709e-07	3.8948533e-06	2.96078e-06
PF3D7_1236400.1	conserved Plasmodium protein, unknown function	Non-apicoplast	0.4286	0.981853	0.770453	0.417129	0.105197	0.707099
PF3D7_1236700.1	S-adenosyl-methyltransferase, putative	Apicoplast	0.999939	0.999998	0.999431	0.99997	0.999987	0.999579
PF3D7_1236800.1	protein-S-isoprenylcysteine O-methyltransferase, putative	Non-apicoplast	0.0503313	2.043417e-05	0.0532948	0.00693836	0.0138937	0.00296307
PF3D7_1237900.1	conserved Plasmodium protein, unknown function	Non-apicoplast	0.0022275	4.0728145e-09	1.6672958e-07	4.4828036e-07	2.1664378e-12	2.3623736e-07
PF3D7_1239400.1	conserved Plasmodium protein, unknown function	Non-apicoplast	1.2612818e-06	8.7782985e-07	0.000200782	1.6038967e-06	1.7273791e-05	3.6671631e-06
PF3D7_1241900.1	tetratricopeptide repeat protein, putative	Non-apicoplast	6.0109258e-08	0.00305331	0.0412127	3.5507455e-06	8.0386972e-06	0.0227804
PF3D7_1242000.1	conserved Plasmodium protein, unknown function	Apicoplast	0.742785	0.945442	0.818183	0.759521	0.263485	0.775722
PF3D7_1242200.1	queuine tRNA-ribosyltransferase, putative	Apicoplast	1	1	0.999613	1	1	0.999994
PF3D7_1245800.1	epsin, putative	Non-apicoplast	0.016628	0.0378401	0.0909858	0.00241064	0.000772103	0.000267966
PF3D7_1246000.1	conserved Plasmodium protein, unknown function	Non-apicoplast	0.000615183	5.8809186e-05	0.00280154	0.000123691	0.000466187	0.000338827
PF3D7_1247600.1	conserved Plasmodium protein, unknown function	Non-apicoplast	0.000209242	0.00373968	0.00132249	0.000154468	0.00153345	0.00159964
PF3D7_1247800.1	dipeptidyl aminopeptidase 2	Non-apicoplast	0.000475209	0.00997301	0.0161378	0.00917513	0.00157881	0.0165105
PF3D7_1248300.1	conserved Plasmodium membrane protein, unknown function	Apicoplast	0.9997	0.978975	0.979858	0.969674	0.991717	0.969591
PF3D7_1248600.1	conserved Plasmodium protein, unknown function	Apicoplast	0.999983	0.999955	0.998403	0.999517	0.973485	0.999797
PF3D7_1249900.1	apicoplast dimethyladenosine synthase, putative	Apicoplast	1	1	0.999716	1	1	0.999993
PF3D7_1250200.1	CSC1-like protein, putative	Non-apicoplast	8.9109432e-07	5.3449437e-08	0.00408776	3.0472785e-10	1.2847086e-08	0.000669342
PF3D7_1251000.1	conserved Plasmodium protein, unknown function	Non-apicoplast	1.5751468e-05	2.0117823e-06	0.000232625	1.2205451e-05	4.1674757e-05	1.1874782e-05
PF3D7_1252900.1	Plasmodium exported protein, unknown function	Non-apicoplast	7.5825099e-08	3.3485378e-13	1.5745637e-10	1.7356288e-13	3.0940681e-10	3.2259379e-13
PF3D7_1253200.1	hypothetical protein	Non-apicoplast	1.6721408e-05	5.981017e-09	9.5826309e-08	0.000326459	6.0783532e-14	5.3569915e-10
PF3D7_1253500.1	Plasmodium exported protein, unknown function	Non-apicoplast	0.000109683	0.000170018	0.000599876	0.000122235	4.0684994e-05	0.00285753
PF3D7_1301900.1	Plasmodium exported protein, unknown function	Non-apicoplast	1.2551691e-05	2.3386087e-06	0.000224697	1.0740023e-05	0.000227935	3.0830819e-05
PF3D7_1302300.1	Plasmodium exported protein, unknown function	Non-apicoplast	0.952101	0.165906	0.548351	0.998268	5.2300376e-05	0.0594869
PF3D7_1304300.1	conserved Plasmodium protein, unknown function	Apicoplast	0.996682	0.994492	0.912033	0.998435	0.999785	0.997806
PF3D7_1310200.1	conserved Plasmodium protein, unknown function	Non-apicoplast	4.9765841e-08	5.3252101e-09	3.9096412e-05	3.2635101e-09	4.7199156e-10	1.7924486e-10
PF3D7_1310500.1	conserved protein, unknown function	Non-apicoplast	9.4818525e-08	5.2815781e-06	0.0506203	7.5504203e-10	1.1264894e-08	2.8724796e-06
PF3D7_1312700.1	conserved Plasmodium protein, unknown function	Non-apicoplast	0.860743	0.999923	0.658165	0.390845	0.000431064	0.0546636
PF3D7_1314500.1	cop-coated vesicle membrane protein p24 precursor, putative	Non-apicoplast	0.000526352	0.984895	0.94716	0.0121028	0.0173432	0.417627
PF3D7_1315200.1	conserved Plasmodium protein, unknown function	Non-apicoplast	3.4260404e-07	1.869857e-06	0.00123994	1.3376224e-07	3.2150427e-05	8.2384122e-06
PF3D7_1316200.1	ADP-ribosylation factor, putative	Non-apicoplast	1.2935411e-07	8.5996472e-09	6.3447791e-05	1.1857902e-09	3.7506382e-07	1.1968633e-06
PF3D7_1316300.1	conserved Plasmodium protein, unknown function	Non-apicoplast	1.2960831e-05	0.000182074	0.000529056	3.5623008e-05	7.0657115e-05	2.8920922e-05
PF3D7_1316700.1	conserved Plasmodium protein, unknown function	Non-apicoplast	4.1226008e-06	2.4814315e-06	0.000152023	2.3699336e-06	4.7645965e-05	2.8366509e-05
PF3D7_1318000.1	conserved Plasmodium membrane protein, unknown function	Non-apicoplast	4.2263509e-06	7.8982437e-12	0.000404816	1.1186987e-10	7.8853866e-09	1.0386922e-05
PF3D7_1319800.1	conserved Plasmodium protein, unknown function	Non-apicoplast	9.8009177e-06	0.000230449	0.000809747	1.2945991e-06	6.630319e-05	5.6183308e-05
PF3D7_1319900.1	conserved Plasmodium protein, unknown function	Non-apicoplast	5.5899536e-06	7.5104259e-07	0.000214597	2.0929199e-06	3.7456917e-05	3.9904764e-05
PF3D7_1321100.1	conserved Plasmodium protein, unknown function	Non-apicoplast	3.6575514e-06	2.6094034e-05	0.000267962	1.311806e-05	6.730678e-07	8.769347e-06
PF3D7_1321900.1	conserved Plasmodium protein, unknown function	Non-apicoplast	7.3733518e-06	3.5850406e-11	1.8101134e-07	6.0997288e-12	3.6964015e-11	7.311983e-09
PF3D7_1322900.1	conserved Plasmodium protein, unknown function	Non-apicoplast	0.000117658	6.8613735e-06	0.00121171	2.6898072e-06	0.000218568	1.7817982e-05
PF3D7_1324900.1	L-lactate dehydrogenase	Non-apicoplast	0	0	0	0	0	0
PF3D7_1327100.1	conserved Plasmodium protein, unknown function	Non-apicoplast	2.2072945e-06	1.4953569e-07	6.5026114e-05	3.2625539e-07	2.5602078e-06	2.1197952e-06
PF3D7_1330100.1	conserved Plasmodium protein, unknown function	Apicoplast	1	1	0.997918	1	0.99999	0.999999
PF3D7_1330200.1	conserved Plasmodium protein, unknown function	Apicoplast	0.99999	0.999898	0.989826	0.999991	0.999814	0.999803
PF3D7_1331400.1	CPW-WPC family protein	Non-apicoplast	1.2643143e-06	9.202229e-08	5.3142332e-05	3.625542e-07	3.4855502e-06	2.6757407e-06
PF3D7_1331600.1	protein tyrosine phosphatase-like protein, putative	Non-apicoplast	0.997046	0.000123512	0.216346	0.00428906	0.000964854	0.0175231
PF3D7_1332100.1	conserved Plasmodium membrane protein, unknown function	Non-apicoplast	1.8907396e-05	3.509459e-06	0.000634862	4.2092556e-06	1.2681794e-05	1.4141754e-05
PF3D7_1333300.1	transmembrane protein Tmp21 homologue, putative	Non-apicoplast	0.0628576	0.992514	0.976844	0.12852	0.173707	0.9569
PF3D7_1336700.1	conserved Plasmodium protein, unknown function	Non-apicoplast	3.4673458e-22	7.4518901e-13	1.558723e-07	2.4284796e-09	1.673017e-24	3.1846738e-19
PF3D7_1338000.1	LMBR1 domain-containing protein, putative	Non-apicoplast	2.2651658e-07	1.166848e-08	0.0257314	7.409783e-09	1.2413341e-07	3.1010925e-06
PF3D7_1338900.1	serine/threonine protein kinase, putative	Apicoplast	0.999999	0.999985	0.993194	0.999997	0.999824	0.999907
PF3D7_1340200.1	conserved Plasmodium protein, unknown function	Apicoplast	0.263295	0.971342	0.822078	0.658694	0.883391	0.900372
PF3D7_1340800.1	mitochondrial pyruvate carrier protein 1, putative	Apicoplast	0.996542	0.00802077	0.86121	0.936213	0.57518	0.988233
PF3D7_1344800.1	aspartate carbamoyltransferase	Non-apicoplast	0.0230431	0.000310284	0.164971	0.000294289	2.6510822e-06	0.0165103
PF3D7_1347600.1	conserved Plasmodium protein, unknown function	Non-apicoplast	0.000614426	0.0121063	0.086401	0.039415	0.0075758	0.323244
PF3D7_1349900.1	conserved Plasmodium protein, unknown function	Apicoplast	1	1	0.999651	1	1	0.999996
PF3D7_1350500.1	conserved Plasmodium protein, unknown function	Non-apicoplast	6.932105e-06	0.509358	0.796807	9.3322478e-07	3.575745e-05	0.0552292
PF3D7_1350600.1	conserved Plasmodium protein, unknown function	Non-apicoplast	0.0247109	0.0172227	0.00304205	0.00755824	0.0268203	0.0101327
PF3D7_1351200.1	conserved Plasmodium protein, unknown function	Apicoplast	0.921784	0.999055	0.969008	0.1478	0.0761412	0.983822
PF3D7_1351300.1	conserved Plasmodium membrane protein, unknown function	Non-apicoplast	0.000280537	1.0293754e-05	0.000897101	3.3356748e-05	0.000138006	9.3573879e-05
PF3D7_1351800.2	conserved Plasmodium protein, unknown function	Non-apicoplast	0.00355906	0.0141392	0.00254446	0.003561	0.000394806	0.0421926
PF3D7_1352500.1	thioredoxin-related protein, putative	Non-apicoplast	0	0	3.758541e-17	0	4.3944879e-29	1.1526111e-28
PF3D7_1352900.1	Plasmodium exported protein, unknown function	Non-apicoplast	2.0792497e-07	9.2326145e-06	1.294525e-06	2.8209531e-08	1.2272535e-07	2.0106718e-08
PF3D7_1353300.1	conserved Plasmodium protein, unknown function	Apicoplast	0.728226	0.997609	0.976362	0.984427	0.950723	0.943981
PF3D7_1354400.1	V-type proton ATPase 21 kDa proteolipid subunit, putative	Non-apicoplast	1.0979267e-08	1.3381264e-09	0.038957	1.2820954e-10	3.7478344e-08	2.8200307e-06
PF3D7_1358700.1	YOP1-like protein, putative	Non-apicoplast	9.151861e-18	3.2926529e-20	1.126065e-10	3.3339643e-16	1.1285051e-18	1.4196603e-16
PF3D7_1360200.1	ER membrane protein complex subunit 3, putative	Non-apicoplast	0.00258125	0.965127	0.936826	0.0101663	0.0318521	0.0973614
PF3D7_1360300.1	conserved Plasmodium protein, unknown function	Apicoplast	0.999879	0.994179	0.977187	0.968828	0.998438	0.997538
PF3D7_1363800.1	nuclear fusion protein, putative	Non-apicoplast	0.000827387	0.0774152	0.0609863	0.010542	0.010043	0.459887
PF3D7_1366200.1	conserved Plasmodium protein, unknown function	Non-apicoplast	0.0953409	0.0173282	0.945296	0.0100693	8.361166e-05	0.0781829
PF3D7_1366800.1	phosphatidylserine synthase, putative	Non-apicoplast	0.0750542	1.1572769e-05	0.719374	1.8742614e-06	0.000237125	0.0521719
PF3D7_1367300.1	conserved Plasmodium protein, unknown function	Non-apicoplast	5.9191284e-06	4.7218381e-07	7.4198411e-05	2.2311228e-06	6.7296974e-06	4.7533795e-06
PF3D7_1367500.1	NADH-cytochrome b5 reductase, putative	Non-apicoplast	0.260374	0.0265458	0.414033	0.0202436	0.00887208	0.149258
PF3D7_1367800.1	secreted ookinete protein, putative	Non-apicoplast	6.3467601e-06	5.2513722e-05	0.000143003	1.1878203e-05	1.7576795e-05	2.1883172e-05
PF3D7_1367900.1	conserved Plasmodium protein, unknown function	Non-apicoplast	7.662204e-05	8.2897659e-06	0.000187019	1.1390853e-05	0.000169027	2.25356e-05
PF3D7_1368000.1	conserved Plasmodium protein, unknown function	Non-apicoplast	5.8210389e-05	0.000514647	0.0825896	0.000229057	2.5495612e-05	0.0362054
PF3D7_1371500.1	probable protein, unknown function	Apicoplast	0.999999	0.999992	0.998451	0.999997	0.999603	0.999796
PF3D7_1371800.1	Plasmodium exported protein, unknown function	Non-apicoplast	0.673905	6.2689438e-18	1.4685445e-07	0.261585	4.2021671e-11	3.0417827e-19
PF3D7_1371900.1	Plasmodium exported protein, unknown function	Non-apicoplast	2.3380728e-05	1.4865626e-06	0.00189364	2.8085978e-07	0.000283756	0.000141924
PF3D7_1372400.1	acyl-CoA synthetase	Apicoplast	0.00556006	0.96771	0.664463	0.421829	0.672311	0.589643
PF3D7_1401700.1	conserved Plasmodium protein, unknown function	Non-apicoplast	3.4947702e-06	8.4615209e-07	0.000154422	4.30921e-06	2.9890834e-05	1.07466e-05
PF3D7_1403200.1	conserved Plasmodium protein, unknown function	Non-apicoplast	0.00342032	0.00938275	0.00822821	0.00320206	0.187273	0.00277819
PF3D7_1404700.1	conserved Plasmodium protein, unknown function	Non-apicoplast	7.6912653e-07	5.3560878e-08	2.2123959e-05	1.5933756e-07	9.2664345e-07	8.8318723e-07
PF3D7_1404800.1	conserved Plasmodium protein, unknown function	Non-apicoplast	7.627275e-15	6.8935015e-17	4.7343883e-13	3.2924101e-15	9.6009296e-15	5.6122286e-17
PF3D7_1409600.1	conserved Plasmodium protein, unknown function	Non-apicoplast	0.159746	0.984773	0.922624	0.0772661	0.0315263	0.99778
PF3D7_1410700.1	conserved Plasmodium protein, unknown function	Apicoplast	0.999999	0.999071	0.888584	0.99973	0.999524	0.995103
PF3D7_1411900.1	p1/s1 nuclease, putative	Non-apicoplast	8.4094202e-15	4.1342943e-20	1.2958332e-14	8.2932959e-16	1.3471211e-15	1.5200714e-17
PF3D7_1412000.1	p1/s1 nuclease, putative	Non-apicoplast	5.005289e-06	1.1135734e-06	0.00060286	2.0400907e-06	4.2547645e-06	1.1694029e-05
PF3D7_1416000.1	conserved Plasmodium protein, unknown function	Non-apicoplast	0.00129801	0.00323491	0.00648245	0.00278514	0.0180916	0.0105314
PF3D7_1416700.1	conserved Plasmodium protein, unknown function	Non-apicoplast	7.1202891e-07	0.00041254	0.052716	3.7967101e-07	7.5166408e-06	0.00013385
PF3D7_1420500.1	conserved Plasmodium membrane protein, unknown function	Non-apicoplast	1.3868536e-05	1.0337936e-06	0.000354226	2.6327052e-06	4.6652081e-06	1.0468885e-05
PF3D7_1421900.1	copper transporter, putative	Non-apicoplast	3.4614938e-13	1.1418369e-20	1.1814409e-07	1.8295346e-14	1.656941e-10	1.4866268e-14
PF3D7_1427100.1	lipase, putative	Non-apicoplast	1.365079e-08	6.5652699e-08	2.75763e-08	5.4465389e-08	6.0781367e-09	8.1320529e-08
PF3D7_1429300.1	CPW-WPC family protein	Non-apicoplast	8.1199306e-07	2.7050539e-06	0.00506306	4.6698278e-07	7.4498721e-06	0.000218112
PF3D7_1429600.1	conserved Plasmodium protein, unknown function	Apicoplast	0.999071	0.996007	0.994641	0.98728	0.359195	0.997903
PF3D7_1431400.1	conserved Plasmodium protein, unknown function	Non-apicoplast	1.5540749e-10	2.6166916e-14	1.5528831e-06	1.2300151e-17	8.3915715e-15	3.2990828e-17
PF3D7_1434400.1	conserved Plasmodium membrane protein, unknown function	Non-apicoplast	7.6114901e-08	2.1100968e-09	1.6722588e-05	3.2468689e-10	1.1589275e-08	5.6659786e-08
PF3D7_1436100.1	conserved Plasmodium membrane protein, unknown function	Apicoplast	0.994079	0.999999	0.996167	0.985177	0.987394	0.999934
PF3D7_1439300.1	Sad1/UNC domain-containing protein, putative	Non-apicoplast	0.00173598	0.643878	0.882847	0.000916973	0.000897165	0.0326299
PF3D7_1442600.1	TRAP-like protein	Non-apicoplast	8.480728e-06	0.000765129	0.106291	1.5139738e-06	3.6683032e-05	0.00119001
PF3D7_1443700.1	dephospho-CoA kinase, putative	Apicoplast	0.998983	0.596891	0.71873	0.968177	0.991919	0.931759
PF3D7_1445800.1	conserved Plasmodium membrane protein, unknown function	Non-apicoplast	0.000180569	0.0124481	0.00286991	0.00100561	0.00164574	0.00534299
PF3D7_1446300.1	conserved Plasmodium membrane protein, unknown function	Non-apicoplast	0.000381322	0.000326474	0.00139332	5.7058867e-05	0.00112508	0.00021432
PF3D7_1447600.1	conserved Plasmodium protein, unknown function	Non-apicoplast	0.00013204	7.7369368e-06	0.000267929	8.867919e-05	0.000207912	3.8499482e-05
PF3D7_1451600.1	LCCL domain-containing protein	Non-apicoplast	1.5079152e-05	2.6638147e-06	8.2275772e-05	1.4735706e-05	1.5545707e-05	1.3716943e-05
PF3D7_1453300.1	Yos1-like protein, putative	Apicoplast	0.98513	0.988806	0.98953	0.931769	0.967133	0.998625
PF3D7_1453500.1	pyridine nucleotide transhydrogenase, putative	Non-apicoplast	2.9910959e-06	1.2225242e-06	0.00015836	1.5664064e-06	6.5527242e-06	7.607006e-06
PF3D7_1455900.1	polyprenol reductase, putative	Apicoplast	0.998722	0.998042	0.89022	0.890289	0.419195	0.983532
PF3D7_1458100.1	protein PET117, putative	Apicoplast	0.983032	0.988685	0.310724	0.983981	0.935516	0.881121
PF3D7_1459900.1	conserved Plasmodium membrane protein, unknown function	Non-apicoplast	7.2929062e-05	2.5914613e-07	0.00303766	6.7149506e-07	2.3532807e-06	5.0882622e-06
PF3D7_1460900.1	apicoplast ribosomal protein S10, putative	Apicoplast	0.999997	1	0.994666	0.999763	0.999571	0.999953
PF3D7_1460900.2	apicoplast ribosomal protein S10, putative	Apicoplast	0.999997	1	0.994666	0.999763	0.999571	0.999953
PF3D7_1461700.1	conserved Plasmodium protein, unknown function	Non-apicoplast	0.000126748	0.694347	0.213509	0.0104615	0.000109569	0.79688
PF3D7_1462300.1	conserved Plasmodium protein, unknown function	Non-apicoplast	1.7801532e-09	0.999678	0.34389	6.3823427e-05	7.3657861e-07	0.000228891
PF3D7_1463600.1	conserved Plasmodium protein, unknown function	Apicoplast	1	1	0.998578	1	0.999924	0.999993
PF3D7_1465300.1	tRNA 3'-trailer sequence RNase, putative	Non-apicoplast	0.468446	0.000560724	0.814544	0.00048599	0.00141858	0.343619
PF3D7_1465700.1	plasmepsin VIII, putative	Non-apicoplast	0.319497	0.0371554	0.242432	0.133137	0.881725	0.266257
PF3D7_1466000.1	conserved Plasmodium protein, unknown function	Non-apicoplast	6.7582383e-05	4.027407e-05	0.00102294	5.8383226e-05	0.00067852	5.9435104e-05
PF3D7_1466500.1	conserved Plasmodium protein, unknown function	Non-apicoplast	0.000441435	0.00118631	0.014558	0.000194311	0.000279535	0.0487737
PF3D7_1467000.1	conserved Plasmodium membrane protein, unknown function	Non-apicoplast	0.00217694	0.00139498	0.242092	2.8913892e-05	0.000865679	0.00387394
PF3D7_1467400.1	50S ribosomal protein L22, apicoplast, putative	Apicoplast	0.960247	0.999934	0.979738	0.348198	0.467318	0.998609
PF3D7_1471000.1	RNA 3'-terminal phosphate cyclase-like protein, putative	Non-apicoplast	0.000618033	2.8459799e-05	0.00538895	0.000414443	0.0899138	0.0153694
PF3D7_1472300.1	conserved Plasmodium membrane protein, unknown function	Non-apicoplast	1.4982703e-07	3.3739327e-06	0.00433286	1.7138352e-09	3.8914266e-08	4.2207012e-07
PF3D7_1473000.1	conserved Plasmodium protein, unknown function	Non-apicoplast	3.5139767e-06	1.695973e-07	9.1345195e-05	1.5307058e-06	1.1077141e-05	4.3695336e-06
PF3D7_1476500.1	probable protein, unknown function	Non-apicoplast	0.00083	1.3683057e-06	0.720702	0.000543556	0.000397789	0.00118638
PF3D7_1478800.1	Plasmodium exported protein, unknown function	Non-apicoplast	1.2873687e-10	1.0615526e-11	4.6407305e-07	2.3912342e-10	1.3388515e-09	4.7359128e-10

## Sheet: PlastNNPredictedProteome
Reference	Annotation	Novelty	OrthoMCL Conservation	Pb Essentiality	Pf Essentiality
PF3D7_0102300.1	Plasmodium exported protein, unknown function	Unknown Function	Conserved Outside of Apicomplexa	ND	Mutable in CDS
PF3D7_0107700.1	conserved Plasmodium membrane protein, unknown function	Unknown Function	Plasmodium Only	ND	Mutable in CDS
PF3D7_0108700.1	secreted ookinete protein, putative	Annotated Gene Product, Unknown Function	Plasmodium Only	ND	Mutable in CDS
PF3D7_0109850.1	phosphatidate cytidylyltransferase, putative	Annotated Gene Product, Unknown Function	Plasmodium and Other Apicomplexa	ND	ND
PF3D7_0112000.1	TatD-like deoxyribonuclease	Annotated Gene Product, Unknown Function	Conserved Outside of Apicomplexa	ND	Non - Mutable in CDS
PF3D7_0210800.1	conserved Plasmodium protein, unknown function	Unknown Function	Plasmodium Only	Slow	Non - Mutable in CDS
PF3D7_0218300.1	apicoplast RNA methyltransferase precursor, putative	Known Pathway	Conserved Outside of Apicomplexa	Dispensable	Mutable in CDS
PF3D7_0219500.1	pseudouridine synthase, putative	Known Pathway	Conserved Outside of Apicomplexa	Dispensable	Mutable in CDS
PF3D7_0306600.1	conserved Plasmodium protein, unknown function	Unknown Function	Plasmodium and Other Apicomplexa	Dispensable	Non - Mutable in CDS
PF3D7_0310000.1	50S ribosomal protein L9, apicoplast, putative	Known Pathway	Plasmodium Only	Essential	Non - Mutable in CDS
PF3D7_0311600.1	dolichyl-diphosphooligosaccharide--protein glycosyltransferase subunit 1, putative	Annotated Gene Product, Unknown Function	Conserved Outside of Apicomplexa	Essential	Non - Mutable in CDS
PF3D7_0313200.1	conserved Plasmodium protein, unknown function	Unknown Function	Plasmodium and Other Apicomplexa	ND	Non - Mutable in CDS
PF3D7_0313300.1	apicoplast conserved ycf19 protein precursor, unknown function	Unknown Function	Conserved Outside of Apicomplexa	ND	Non - Mutable in CDS
PF3D7_0313700.2	conserved Plasmodium protein, unknown function, unspecified product	Unknown Function	Plasmodium Only	ND	Non - Mutable in CDS
PF3D7_0313900.1	conserved Plasmodium protein, unknown function	Unknown Function	Plasmodium Only	Dispensable	Mutable in CDS
PF3D7_0315400.1	conserved Plasmodium protein, unknown function	Unknown Function	Plasmodium Only	Slow	Non - Mutable in CDS
PF3D7_0403300.1	conserved Plasmodium protein, unknown function	Unknown Function	Plasmodium Only	ND	Non - Mutable in CDS
PF3D7_0407200.1	peptidyl-tRNA hydrolase 2, putative	Known Pathway	Conserved Outside of Apicomplexa	Essential	Non - Mutable in CDS
PF3D7_0409500.1	conserved Plasmodium protein, unknown function	Unknown Function	Conserved Outside of Apicomplexa	Dispensable	Non - Mutable in CDS
PF3D7_0409700.1	peptide chain release factor 2	Known Pathway	Conserved Outside of Apicomplexa	Dispensable	Non - Mutable in CDS
PF3D7_0413800.1	50S ribosomal protein L10, putative	Known Pathway	Plasmodium and Other Apicomplexa	ND	Non - Mutable in CDS
PF3D7_0415700.1	conserved Plasmodium protein, unknown function	Unknown Function	Plasmodium Only	ND	Non - Mutable in CDS
PF3D7_0422100.1	transmembrane emp24 domain-containing protein, putative	Annotated Gene Product, Unknown Function	Conserved Outside of Apicomplexa	ND	Non - Mutable in CDS
PF3D7_0504200.1	ATP-dependent RNA helicase DDX27, putative	Known Pathway	Conserved Outside of Apicomplexa	Essential	Non - Mutable in CDS
PF3D7_0505700.1	conserved Plasmodium membrane protein, unknown function	Unknown Function	Conserved Outside of Apicomplexa	ND	Mutable in CDS
PF3D7_0507200.1	subtilisin-like protease 3	Annotated Gene Product, Unknown Function	Conserved Outside of Apicomplexa	ND	Mutable in CDS
PF3D7_0508200.1	longevity-assurance (LAG1) protein, putative	Annotated Gene Product, Unknown Function	Conserved Outside of Apicomplexa	Dispensable	Mutable in CDS
PF3D7_0514200.1	conserved Plasmodium protein, unknown function	Unknown Function	Plasmodium Only	Essential	Mutable in CDS
PF3D7_0516600.1	sporozoite surface antigen MB2	Annotated Gene Product, Unknown Function	Conserved Outside of Apicomplexa	Slow	Non - Mutable in CDS
PF3D7_0517100.1	conserved Plasmodium protein, unknown function	Unknown Function	Plasmodium and Other Apicomplexa	Essential	Non - Mutable in CDS
PF3D7_0519900.1	conserved Plasmodium protein, unknown function	Unknown Function	Conserved Outside of Apicomplexa	ND	Non - Mutable in CDS
PF3D7_0522500.1	50S ribosomal protein L17, apicoplast, putative	Known Pathway	Conserved Outside of Apicomplexa	Essential	Non - Mutable in CDS
PF3D7_0525700.1	conserved Plasmodium protein, unknown function	Unknown Function	Plasmodium and Other Apicomplexa	ND	Non - Mutable in CDS
PF3D7_0529000.1	conserved Plasmodium protein, unknown function	Unknown Function	Conserved Outside of Apicomplexa	Essential	Non - Mutable in CDS
PF3D7_0529100.1	thioredoxin-like protein, putative	Known Pathway	Conserved Outside of Apicomplexa	Essential	Non - Mutable in CDS
PF3D7_0604400.1	conserved Plasmodium protein, unknown function	Unknown Function	Plasmodium Only	ND	Non - Mutable in CDS
PF3D7_0604900.1	conserved Plasmodium protein, unknown function	Unknown Function	Plasmodium Only	ND	Non - Mutable in CDS
PF3D7_0613200.1	conserved Plasmodium protein, unknown function	Unknown Function	Plasmodium Only	ND	Mutable in CDS
PF3D7_0613400.1	apicoplast ribosomal protein L18 precursor, putative	Known Pathway	Conserved Outside of Apicomplexa	ND	Non - Mutable in CDS
PF3D7_0619100.1	conserved Plasmodium protein, unknown function	Unknown Function	Plasmodium Only	ND	Non - Mutable in CDS
PF3D7_0621000.1	conserved Plasmodium protein, unknown function	Unknown Function	Conserved Outside of Apicomplexa	ND	Non - Mutable in CDS
PF3D7_0622200.1	radical SAM protein, putative	Annotated Gene Product, Unknown Function	Conserved Outside of Apicomplexa	Dispensable	Mutable in CDS
PF3D7_0623500.1	superoxide dismutase [Fe]	Known Pathway	Plasmodium and Other Apicomplexa	Dispensable	Non - Mutable in CDS
PF3D7_0710300.1	conserved Plasmodium membrane protein, unknown function	Unknown Function	Plasmodium and Other Apicomplexa	Dispensable	Non - Mutable in CDS
PF3D7_0710500.1	conserved Plasmodium protein, unknown function	Unknown Function	Plasmodium and Other Apicomplexa	ND	Non - Mutable in CDS
PF3D7_0715200.1	conserved Plasmodium protein, unknown function	Unknown Function	Plasmodium and Other Apicomplexa	ND	Mutable in CDS
PF3D7_0715400.1	secreted ookinete protein, putative	Annotated Gene Product, Unknown Function	Plasmodium and Other Apicomplexa	ND	Mutable in CDS
PF3D7_0726700.1	conserved Plasmodium protein, unknown function	Unknown Function	Plasmodium Only	ND	Non - Mutable in CDS
PF3D7_0731600.1	acyl-CoA synthetase	Known Pathway	Conserved Outside of Apicomplexa	ND	Mutable in CDS
PF3D7_0810100.1	apicoplast ribosomal protein L33 precursor, putative	Known Pathway	Conserved Outside of Apicomplexa	ND	Non - Mutable in CDS
PF3D7_0817100.1	tRNA modification GTPase, putative	Known Pathway	Conserved Outside of Apicomplexa	ND	Non - Mutable in CDS
PF3D7_0819700.1	conserved Plasmodium protein, unknown function	Unknown Function	Plasmodium Only	ND	Non - Mutable in CDS
PF3D7_0820100.1	conserved Plasmodium protein, unknown function	Unknown Function	Plasmodium Only	Essential	Non - Mutable in CDS
PF3D7_0820600.1	conserved Plasmodium membrane protein, unknown function	Unknown Function	Conserved Outside of Apicomplexa	Dispensable	Mutable in CDS
PF3D7_0907800.1	apicoplast ribosomal protein L35 precursor, putative	Known Pathway	Conserved Outside of Apicomplexa	Essential	Non - Mutable in CDS
PF3D7_0908100.1	conserved Plasmodium membrane protein, unknown function	Unknown Function	Plasmodium Only	Dispensable	Mutable in CDS
PF3D7_0908300.1	conserved protein, unknown function	Unknown Function	Conserved Outside of Apicomplexa	ND	Mutable in CDS
PF3D7_0908300.2	conserved protein, unknown function	Unknown Function	Conserved Outside of Apicomplexa	ND	Mutable in CDS
PF3D7_0910800.1	cytosolic Fe-S cluster assembly factor NBP35, putative	Known Pathway	Conserved Outside of Apicomplexa	Essential	Non - Mutable in CDS
PF3D7_0911600.1	conserved Plasmodium protein, unknown function	Unknown Function	Plasmodium Only	ND	Non - Mutable in CDS
PF3D7_0912400.1	alkaline phosphatase, putative	Annotated Gene Product, Unknown Function	Conserved Outside of Apicomplexa	ND	Mutable in CDS
PF3D7_0913500.1	protease, putative	Annotated Gene Product, Unknown Function	Conserved Outside of Apicomplexa	ND	Non - Mutable in CDS
PF3D7_0914000.1	pseudouridylate synthase, putative	Known Pathway	Conserved Outside of Apicomplexa	ND	Mutable in CDS
PF3D7_0918400.1	conserved Plasmodium protein, unknown function	Unknown Function	Plasmodium Only	Dispensable	Mutable in CDS
PF3D7_0918800.1	dihydrouridine synthase, putative	Known Pathway	Conserved Outside of Apicomplexa	Slow	Mutable in CDS
PF3D7_0919600.1	dolichyl-diphosphooligosaccharide--protein glycosyltransferase, putative	Annotated Gene Product, Unknown Function	Conserved Outside of Apicomplexa	ND	Non - Mutable in CDS
PF3D7_0926400.1	monocarboxylate transporter, putative	Annotated Gene Product, Unknown Function	Conserved Outside of Apicomplexa	ND	Mutable in CDS
PF3D7_0932600.1	apicoplast ribosomal protein S6, putative	Known Pathway	Conserved Outside of Apicomplexa	ND	Mutable in CDS
PF3D7_0933300.1	conserved Plasmodium protein, unknown function	Unknown Function	Plasmodium Only	Essential	Non - Mutable in CDS
PF3D7_1003200.1	ribosome-binding factor A, putative	Known Pathway	Conserved Outside of Apicomplexa	Slow	Non - Mutable in CDS
PF3D7_1009600.1	protein phosphatase, putative	Annotated Gene Product, Unknown Function	Conserved Outside of Apicomplexa	ND	Non - Mutable in CDS
PF3D7_1023300.1	conserved Plasmodium protein, unknown function	Unknown Function	Plasmodium and Other Apicomplexa	ND	Non - Mutable in CDS
PF3D7_1024000.1	conserved Plasmodium protein, unknown function	Unknown Function	Plasmodium Only	ND	Non - Mutable in CDS
PF3D7_1034200.1	apicoplast ribosomal protein L27 precursor, putative	Known Pathway	Conserved Outside of Apicomplexa	ND	Non - Mutable in CDS
PF3D7_1106100.1	apicoplast ribosomal protein S15 precursor, putative	Known Pathway	Conserved Outside of Apicomplexa	Essential	Non - Mutable in CDS
PF3D7_1119000.1	acyl-CoA-binding protein, putative	Annotated Gene Product, Unknown Function	Conserved Outside of Apicomplexa	Slow	Mutable in CDS
PF3D7_1121500.1	conserved Plasmodium protein, unknown function	Unknown Function	Conserved Outside of Apicomplexa	ND	Non - Mutable in CDS
PF3D7_1123500.1	conserved Plasmodium protein, unknown function	Unknown Function	Conserved Outside of Apicomplexa	ND	Mutable in CDS
PF3D7_1125000.1	conserved Plasmodium protein, unknown function	Unknown Function	Plasmodium and Other Apicomplexa	ND	Non - Mutable in CDS
PF3D7_1127400.1	conserved Plasmodium protein, unknown function	Unknown Function	Plasmodium Only	Essential	Non - Mutable in CDS
PF3D7_1133800.1	RNA (uracil-5-)methyltransferase, putative	Known Pathway	Conserved Outside of Apicomplexa	Essential	Non - Mutable in CDS
PF3D7_1135000.2	PQ-loop repeat-containing protein, unspecified product	Annotated Gene Product, Unknown Function	Conserved Outside of Apicomplexa	ND	Mutable in CDS
PF3D7_1135000.3	PQ-loop repeat-containing protein, unspecified product	Annotated Gene Product, Unknown Function	Conserved Outside of Apicomplexa	ND	Mutable in CDS
PF3D7_1137500.1	apicoplast ribosomal protein S14p/S29e precursor, putative	Known Pathway	Conserved Outside of Apicomplexa	Essential	Non - Mutable in CDS
PF3D7_1143000.1	alpha/beta hydrolase, putative	Annotated Gene Product, Unknown Function	Conserved Outside of Apicomplexa	Dispensable	Non - Mutable in CDS
PF3D7_1207500.1	RNA-binding protein, putative	Annotated Gene Product, Unknown Function	Plasmodium and Other Apicomplexa	Essential	Non - Mutable in CDS
PF3D7_1208000.1	apicoplast ribosomal protein L29 precursor, putative	Known Pathway	Plasmodium Only	ND	Non - Mutable in CDS
PF3D7_1210000.1	50S ribosomal protein L1, apicoplast, putative	Known Pathway	Conserved Outside of Apicomplexa	Essential	Non - Mutable in CDS
PF3D7_1226900.1	conserved Plasmodium protein, unknown function	Unknown Function	Plasmodium Only	Dispensable	Mutable in CDS
PF3D7_1236700.1	S-adenosyl-methyltransferase, putative	Annotated Gene Product, Unknown Function	Conserved Outside of Apicomplexa	ND	Non - Mutable in CDS
PF3D7_1242000.1	conserved Plasmodium protein, unknown function	Unknown Function	Plasmodium Only	Dispensable	Non - Mutable in CDS
PF3D7_1242200.1	queuine tRNA-ribosyltransferase, putative	Known Pathway	Conserved Outside of Apicomplexa	ND	Non - Mutable in CDS
PF3D7_1248300.1	conserved Plasmodium membrane protein, unknown function	Unknown Function	Plasmodium and Other Apicomplexa	ND	Mutable in CDS
PF3D7_1248600.1	conserved Plasmodium protein, unknown function	Unknown Function	Conserved Outside of Apicomplexa	ND	Non - Mutable in CDS
PF3D7_1249900.1	apicoplast dimethyladenosine synthase, putative	Known Pathway	Conserved Outside of Apicomplexa	Essential	Non - Mutable in CDS
PF3D7_1304300.1	conserved Plasmodium protein, unknown function	Unknown Function	Plasmodium Only	ND	Non - Mutable in CDS
PF3D7_1330100.1	conserved Plasmodium protein, unknown function	Unknown Function	Plasmodium Only	ND	Non - Mutable in CDS
PF3D7_1330200.1	conserved Plasmodium protein, unknown function	Unknown Function	Plasmodium Only	ND	Non - Mutable in CDS
PF3D7_1338900.1	serine/threonine protein kinase, putative	Annotated Gene Product, Unknown Function	Conserved Outside of Apicomplexa	Dispensable	Non - Mutable in CDS
PF3D7_1340200.1	conserved Plasmodium protein, unknown function	Unknown Function	Plasmodium Only	ND	Non - Mutable in CDS
PF3D7_1340800.1	mitochondrial pyruvate carrier protein 1, putative	Known Pathway	Conserved Outside of Apicomplexa	ND	Non - Mutable in CDS
PF3D7_1349900.1	conserved Plasmodium protein, unknown function	Unknown Function	Plasmodium Only	Essential	Non - Mutable in CDS
PF3D7_1351200.1	conserved Plasmodium protein, unknown function	Unknown Function	Plasmodium Only	ND	Non - Mutable in CDS
PF3D7_1353300.1	conserved Plasmodium protein, unknown function	Unknown Function	Conserved Outside of Apicomplexa	ND	Mutable in CDS
PF3D7_1360300.1	conserved Plasmodium protein, unknown function	Unknown Function	Plasmodium Only	Essential	Non - Mutable in CDS
PF3D7_1371500.1	probable protein, unknown function	Unknown Function	Conserved Outside of Apicomplexa	ND	Mutable in CDS
PF3D7_1372400.1	acyl-CoA synthetase	Known Pathway	Conserved Outside of Apicomplexa	ND	Mutable in CDS
PF3D7_1410700.1	conserved Plasmodium protein, unknown function	Unknown Function	Plasmodium and Other Apicomplexa	ND	Mutable in CDS
PF3D7_1429600.1	conserved Plasmodium protein, unknown function	Unknown Function	Plasmodium and Other Apicomplexa	ND	Mutable in CDS
PF3D7_1436100.1	conserved Plasmodium membrane protein, unknown function	Unknown Function	Conserved Outside of Apicomplexa	Dispensable	Non - Mutable in CDS
PF3D7_1443700.1	dephospho-CoA kinase, putative	Known Pathway	Conserved Outside of Apicomplexa	Essential	Non - Mutable in CDS
PF3D7_1453300.1	Yos1-like protein, putative	Annotated Gene Product, Unknown Function	Plasmodium and Other Apicomplexa	ND	Non - Mutable in CDS
PF3D7_1455900.1	polyprenol reductase, putative	Annotated Gene Product, Unknown Function	Conserved Outside of Apicomplexa	Essential	Non - Mutable in CDS
PF3D7_1458100.1	protein PET117, putative	Annotated Gene Product, Unknown Function	Plasmodium and Other Apicomplexa	ND	Non - Mutable in CDS
PF3D7_1460900.1	apicoplast ribosomal protein S10, putative	Known Pathway	Plasmodium and Other Apicomplexa	ND	Non - Mutable in CDS
PF3D7_1460900.2	apicoplast ribosomal protein S10, putative	Known Pathway	Plasmodium and Other Apicomplexa	ND	Non - Mutable in CDS
PF3D7_1463600.1	conserved Plasmodium protein, unknown function	Unknown Function	Plasmodium Only	ND	Mutable in CDS
PF3D7_1467400.1	50S ribosomal protein L22, apicoplast, putative	Known Pathway	Plasmodium and Other Apicomplexa	ND	Non - Mutable in CDS
