# Supplementary material for: Integrative proteomics and bioinformatic prediction enable a high-confidence apicoplast proteome in malaria parasites
Source: PLoS Biol. 2018 Sep 13;16(9):e2005895. doi: 10.1371/journal.pbio.2005895 (PMC6155542; doi:10.1371/journal.pbio.2005895)
Supplement: S1 Data — (XLSX) [file pbio.2005895.s019.xlsx]

## Sheet: Fig2A
Gene ID	Normalized ER Abundance	Normalized Apicoplast Abundance	Classification
PF3D7_API04700.1	0	1.19471e-05	Apicoplast-Encoded
PF3D7_API04400.1	0	1.33049e-05	Apicoplast-Encoded
PF3D7_API03600.1	0	0.000466435	Apicoplast-Encoded
PF3D7_API02900.1	0	0.00160294	Apicoplast-Encoded
PF3D7_0405400.1	0	1.30051e-07	Non-Apicoplast
PF3D7_0627700.1	0	3.65244e-06	Non-Apicoplast
PF3D7_0516600.1	0	1.38136e-05	Non-Apicoplast
PF3D7_1437200.1	2.00311e-05	0.00393188	Non-Apicoplast
PF3D7_0112000.1	2.68829e-06	0.000144542	Non-Apicoplast
PF3D7_1345100.1	9.05071e-05	0.000308934	Non-Apicoplast
PF3D7_0401800.1	0.000174343	0.000536034	Non-Apicoplast
PF3D7_1456800.1	0.000121745	0.000315433	Non-Apicoplast
PF3D7_1436300.1	0.00144889	0.00355598	Non-Apicoplast
PF3D7_1116700.1	0.00357413	0.00834797	Non-Apicoplast
PF3D7_0406200.1	3.04734e-05	4.70013e-05	Non-Apicoplast
PF3D7_1121600.1	0.00356689	0.00484661	Non-Apicoplast
PF3D7_1033200.1	0.00101032	0.00137011	Non-Apicoplast
PF3D7_0532100.1	0.00277888	0.00335783	Non-Apicoplast
PF3D7_1364100.1	0.00543607	0.00620128	Non-Apicoplast
PF3D7_1105600.1	0.000869589	0.000979264	Non-Apicoplast
PF3D7_1471100.1	0.010536	0.0105129	Non-Apicoplast
PF3D7_1116800.1	0.00398612	0.00336973	Non-Apicoplast
PF3D7_1464600.1	0.0150495	0.0118029	Non-Apicoplast
PF3D7_0830400.1	0.000177472	0.00012884	Non-Apicoplast
PF3D7_1420700.1	0.00137098	0.000813535	Non-Apicoplast
PF3D7_1311800.1	0.00111924	0.000602191	Non-Apicoplast
PF3D7_1222300.1	0.130039	0.0582268	Non-Apicoplast
PF3D7_1439000.1	0.000183907	7.88864e-05	Non-Apicoplast
PF3D7_1444300.1	0.00067706	0.000284359	Non-Apicoplast
PF3D7_1129100.1	0.000712331	0.000285552	Non-Apicoplast
PF3D7_0917900.1	0.204642	0.0712558	Non-Apicoplast
PF3D7_1134100.1	0.00298302	0.000940008	Non-Apicoplast
PF3D7_1108600.1	0.0472502	0.0147897	Non-Apicoplast
PF3D7_0827900.1	0.0199514	0.00585546	Non-Apicoplast
PF3D7_1108700.1	0.00914872	0.00247333	Non-Apicoplast
PF3D7_1212500.1	2.17905e-05	5.49366e-06	Non-Apicoplast
PF3D7_1344200.1	0.0050555	0.00124705	Non-Apicoplast
PF3D7_1320000.1	0.00105133	0.000208887	Non-Apicoplast
PF3D7_0522600.1	4.7451e-05	9.32163e-06	Non-Apicoplast
PF3D7_1404900.1	0.0768526	0.014212	Non-Apicoplast
PF3D7_0104200.1	3.41862e-05	5.65498e-06	Non-Apicoplast
PF3D7_0302200.1	8.76524e-05	1.36467e-05	Non-Apicoplast
PF3D7_1323500.1	0.00339653	0.000491776	Non-Apicoplast
PF3D7_0103900.1	0.00725845	0.00102037	Non-Apicoplast
PF3D7_0929400.1	0.00581417	0.000788673	Non-Apicoplast
PF3D7_1115600.1	0.000371493	4.70969e-05	Non-Apicoplast
PF3D7_0905400.1	0.000790136	9.53586e-05	Non-Apicoplast
PF3D7_0302500.1	2.41721e-05	2.71767e-06	Non-Apicoplast
PF3D7_1252100.1	0.000267146	2.93612e-05	Non-Apicoplast
PF3D7_1353600.1	9.40691e-05	7.10632e-06	Non-Apicoplast
PF3D7_0918000.1	0.00274641	0.000202878	Non-Apicoplast
PF3D7_0935800.1	0.000503468	3.37147e-05	Non-Apicoplast
PF3D7_0930300.1	0.000988965	5.82912e-05	Non-Apicoplast
PF3D7_0310400.1	0.00522072	0.000259874	Non-Apicoplast
PF3D7_1228600.1	0.000109566	5.39241e-06	Non-Apicoplast
PF3D7_0207500.1	0.00119449	5.54068e-05	Non-Apicoplast
PF3D7_0908000.1	0.000179395	7.47334e-06	Non-Apicoplast
PF3D7_1454400.1	0.00010486	3.47579e-06	Non-Apicoplast
PF3D7_1322000.1	0.000952575	2.87682e-05	Non-Apicoplast
PF3D7_1346700.1	0.000488534	1.39955e-05	Non-Apicoplast
PF3D7_0404900.1	0.000106573	1.77571e-06	Non-Apicoplast
PF3D7_0207600.1	0.000847207	1.09734e-05	Non-Apicoplast
PF3D7_1124000.1	0.000302433	3.79815e-06	Non-Apicoplast
PF3D7_1410400.1	0.000169742	1.98287e-06	Non-Apicoplast
PF3D7_1448400.1	0.000580066	4.50719e-06	Non-Apicoplast
PF3D7_0209000.1	0.00133891	5.59785e-06	Non-Apicoplast
PF3D7_1346800.1	0.00127189	5.04709e-06	Non-Apicoplast
PF3D7_0207700.1	8.10748e-05	2.77886e-07	Non-Apicoplast
PF3D7_1116000.1	7.21236e-07	0	Non-Apicoplast
PF3D7_1250100.1	1.74051e-06	0	Non-Apicoplast
PF3D7_0831600.1	2.1048e-06	0	Non-Apicoplast
PF3D7_0109100.1	2.89149e-06	0	Non-Apicoplast
PF3D7_1469200.1	5.67692e-06	0	Non-Apicoplast
PF3D7_0612800.1	1.79971e-05	0	Non-Apicoplast
PF3D7_1218000.1	2.70912e-05	0	Non-Apicoplast
PF3D7_0220800.1	3.01167e-05	0	Non-Apicoplast
PF3D7_1216500.1	4.15409e-05	0	Non-Apicoplast
PF3D7_0419700.1	4.30385e-05	0	Non-Apicoplast
PF3D7_1452000.1	0.000143256	0	Non-Apicoplast
PF3D7_0919400.1	0.000174002	0	Non-Apicoplast
PF3D7_0508000.1	0.000177579	0	Non-Apicoplast
PF3D7_0815700.1	0	1.03803e-05	Nuclear-Encoded Apicoplast
PF3D7_1020800.1	0	1.66534e-05	Nuclear-Encoded Apicoplast
PF3D7_1419800.1	0	2.3163e-05	Nuclear-Encoded Apicoplast
PF3D7_1005000.1	0	2.38489e-05	Nuclear-Encoded Apicoplast
PF3D7_0209300.1	0	4.41197e-05	Nuclear-Encoded Apicoplast
PF3D7_0416100.1	0	7.20066e-05	Nuclear-Encoded Apicoplast
PF3D7_1232000.1	0	0.000102664	Nuclear-Encoded Apicoplast
PF3D7_0420200.1	0	0.000109627	Nuclear-Encoded Apicoplast
PF3D7_1225100.1	0	0.000112875	Nuclear-Encoded Apicoplast
PF3D7_0704900.1	0	0.000116565	Nuclear-Encoded Apicoplast
PF3D7_1416800.1	0	0.000154162	Nuclear-Encoded Apicoplast
PF3D7_0907900.1	0	0.000170926	Nuclear-Encoded Apicoplast
PF3D7_0408900.1	0	0.000217078	Nuclear-Encoded Apicoplast
PF3D7_0305000.1	0	0.000278131	Nuclear-Encoded Apicoplast
PF3D7_0522700.1	0	0.000312493	Nuclear-Encoded Apicoplast
PF3D7_0628800.1	0	0.000458592	Nuclear-Encoded Apicoplast
PF3D7_1223300.1	0	0.000487963	Nuclear-Encoded Apicoplast
PF3D7_1239500.1	0	0.000686585	Nuclear-Encoded Apicoplast
PF3D7_0208600.1	0	0.000687674	Nuclear-Encoded Apicoplast
PF3D7_0503100.1	0	0.000907726	Nuclear-Encoded Apicoplast
PF3D7_0602400.1	0	0.00382309	Nuclear-Encoded Apicoplast
PF3D7_0208500.1	0	0.0964496	Nuclear-Encoded Apicoplast
PF3D7_0508800.1	1.17159e-07	0.00235912	Nuclear-Encoded Apicoplast
PF3D7_0530200.1	3.14638e-06	0.00251411	Nuclear-Encoded Apicoplast
PF3D7_1358000.1	3.35825e-06	0.00259255	Nuclear-Encoded Apicoplast
PF3D7_0904700.1	3.29382e-05	0.0217858	Nuclear-Encoded Apicoplast
PF3D7_1413500.1	1.72088e-06	0.000504354	Nuclear-Encoded Apicoplast
PF3D7_1367700.1	8.52536e-07	0.000213665	Nuclear-Encoded Apicoplast
PF3D7_0816600.1	0.000206749	0.0349283	Nuclear-Encoded Apicoplast
PF3D7_1440200.1	1.47857e-05	0.00236968	Nuclear-Encoded Apicoplast
PF3D7_1411400.1	1.46816e-05	0.00167521	Nuclear-Encoded Apicoplast
PF3D7_0716600.1	4.66599e-07	4.28149e-05	Nuclear-Encoded Apicoplast
PF3D7_0729200.1	1.79453e-05	0.00135048	Nuclear-Encoded Apicoplast
PF3D7_1232100.1	0.000282384	0.0191609	Nuclear-Encoded Apicoplast
PF3D7_1022800.1	3.65506e-05	0.00234052	Nuclear-Encoded Apicoplast
PF3D7_1333000.1	0.000316396	0.0172038	Nuclear-Encoded Apicoplast
PF3D7_1212100.1	3.48055e-05	0.0018329	Nuclear-Encoded Apicoplast
PF3D7_1420400.1	1.23783e-05	0.000642493	Nuclear-Encoded Apicoplast
PF3D7_0504400.1	6.69125e-06	0.000342811	Nuclear-Encoded Apicoplast
PF3D7_0106900.1	4.98295e-05	0.0020124	Nuclear-Encoded Apicoplast
PF3D7_1333200.1	1.70702e-06	5.31581e-05	Nuclear-Encoded Apicoplast
PF3D7_1037100.1	0.00206825	0.0514459	Nuclear-Encoded Apicoplast
PF3D7_1406600.1	0.000149472	0.0035295	Nuclear-Encoded Apicoplast
PF3D7_0104400.1	2.0665e-05	0.000468761	Nuclear-Encoded Apicoplast
PF3D7_1126000.1	1.33529e-05	0.00028582	Nuclear-Encoded Apicoplast
PF3D7_1251700.1	2.5397e-06	4.25391e-05	Nuclear-Encoded Apicoplast
PF3D7_1103400.1	0.000251618	0.0039668	Nuclear-Encoded Apicoplast
PF3D7_1430700.1	2.54776e-06	2.35166e-05	Nuclear-Encoded Apicoplast
PF3D7_0508300.1	4.46645e-05	0.000256844	Nuclear-Encoded Apicoplast
PF3D7_1015200.1	6.17703e-05	0.000310991	Nuclear-Encoded Apicoplast
PF3D7_1469600.1	3.44938e-05	0.000113936	Nuclear-Encoded Apicoplast
PF3D7_1337200.1	7.99506e-05	0.000261457	Nuclear-Encoded Apicoplast
PF3D7_1467300.1	2.20571e-05	7.17451e-05	Nuclear-Encoded Apicoplast
PF3D7_0711000.1	0.000395761	0.00107918	Nuclear-Encoded Apicoplast
PF3D7_1360800.1	0.00342647	0.00511795	Nuclear-Encoded Apicoplast
PF3D7_1234600.1	0.00022946	0.000220582	Nuclear-Encoded Apicoplast
PF3D7_1436800.1	0.000893717	0.000635155	Nuclear-Encoded Apicoplast
PF3D7_1124500.1	2.36846e-05	2.58705e-06	Nuclear-Encoded Apicoplast
PF3D7_1212000.1	0.00167489	0.00017866	Nuclear-Encoded Apicoplast
PF3D7_0312100.1	3.5951e-05	0	Nuclear-Encoded Apicoplast
PF3D7_1433700.1	0	5.52177e-06	Other
PF3D7_1313200.1	0	6.4203e-06	Other
PF3D7_0616400.1	0	7.04243e-06	Other
PF3D7_1021300.1	0	1.26544e-05	Other
PF3D7_1005900.1	0	1.42556e-05	Other
PF3D7_0911700.1	0	1.62189e-05	Other
PF3D7_1305100.1	0	1.66903e-05	Other
PF3D7_1209900.1	0	1.7627e-05	Other
PF3D7_0103600.1	0	1.87028e-05	Other
PF3D7_1411800.1	0	2.20612e-05	Other
PF3D7_0111500.1	0	2.29987e-05	Other
PF3D7_1207600.1	0	2.30559e-05	Other
PF3D7_1002600.1	0	2.39248e-05	Other
PF3D7_0930100.1	0	2.50242e-05	Other
PF3D7_0321000.1	0	2.65538e-05	Other
PF3D7_0812220.1	0	2.74194e-05	Other
PF3D7_1405400.1	0	2.94414e-05	Other
PF3D7_0204600.1	0	3.46154e-05	Other
PF3D7_0319200.1	0	3.83508e-05	Other
PF3D7_0914300.1	0	3.92029e-05	Other
PF3D7_1457300.1	0	4.60357e-05	Other
PF3D7_1021000.1	0	5.24777e-05	Other
PF3D7_1018000.1	0	5.57098e-05	Other
PF3D7_0621000.1	0	5.7063e-05	Other
PF3D7_1364600.1	0	5.8235e-05	Other
PF3D7_0719800.1	0	5.96432e-05	Other
PF3D7_1406400.1	0	6.52726e-05	Other
PF3D7_0107900.1	0	7.10115e-05	Other
PF3D7_0806900.1	0	7.11948e-05	Other
PF3D7_1343500.1	0	7.38505e-05	Other
PF3D7_1217300.1	0	7.72151e-05	Other
PF3D7_0302600.1	0	8.62528e-05	Other
PF3D7_1304600.1	0	9.04676e-05	Other
PF3D7_0934000.1	0	9.04885e-05	Other
PF3D7_0813700.1	0	9.41839e-05	Other
PF3D7_1313400.1	0	0.000110625	Other
PF3D7_1429100.1	0	0.000114604	Other
PF3D7_0414700.1	0	0.000118083	Other
PF3D7_1409100.1	0	0.000121538	Other
PF3D7_0920600.1	0	0.000126527	Other
PF3D7_1221800.1	0	0.000126937	Other
PF3D7_0727100.1	0	0.00013142	Other
PF3D7_0622700.1	0	0.000134618	Other
PF3D7_1244000.1	0	0.000140353	Other
PF3D7_1221700.1	0	0.000140737	Other
PF3D7_1145500.1	0	0.000144158	Other
PF3D7_1411600.1	0	0.000146162	Other
PF3D7_0313700.1	0	0.000169083	Other
PF3D7_0920200.1	0	0.00017706	Other
PF3D7_1220600.1	0	0.00018071	Other
PF3D7_0828200.1	0	0.000191215	Other
PF3D7_0913900.1	0	0.000198894	Other
PF3D7_0906200.1	0	0.000200246	Other
PF3D7_0410700.1	0	0.00020717	Other
PF3D7_0921700.1	0	0.000217979	Other
PF3D7_0414100.1	0	0.000224188	Other
PF3D7_1244400.1	0	0.000243617	Other
PF3D7_0608100.1	0	0.00024452	Other
PF3D7_0827500.1	0	0.000282464	Other
PF3D7_0411200.1	0	0.000282618	Other
PF3D7_0707800.1	0	0.000310511	Other
PF3D7_1358300.1	0	0.000346621	Other
PF3D7_1032000.1	0	0.000426318	Other
PF3D7_1225900.1	0	0.000471475	Other
PF3D7_0311200.1	0	0.000484184	Other
PF3D7_1428600.1	0	0.000491766	Other
PF3D7_1106300.1	0	0.000580506	Other
PF3D7_1427000.1	0	0.000664385	Other
PF3D7_0514300.1	0	0.000676524	Other
PF3D7_0524600.1	0	0.000696601	Other
PF3D7_0727500.1	0	0.000798423	Other
PF3D7_0706100.1	0	0.000827548	Other
PF3D7_1338600.1	0	0.000844196	Other
PF3D7_0505400.1	0	0.000893725	Other
PF3D7_1413400.1	0	0.00090797	Other
PF3D7_1352000.1	0	0.000923433	Other
PF3D7_1437100.1	0	0.00137541	Other
PF3D7_0509600.1	0	0.00144385	Other
PF3D7_0929900.1	0	0.00159578	Other
PF3D7_1351800.1	0	0.00232854	Other
PF3D7_1472800.1	0	0.00238992	Other
PF3D7_0723700.1	8.1148e-08	0.00150327	Other
PF3D7_0827600.1	2.12837e-08	0.000310021	Other
PF3D7_1229600.1	1.4778e-07	0.00129373	Other
PF3D7_0516300.1	2.59493e-08	0.000138755	Other
PF3D7_0526700.1	4.97777e-07	0.00178412	Other
PF3D7_1369600.1	8.04736e-07	0.00190409	Other
PF3D7_1106500.1	2.67279e-07	0.000505472	Other
PF3D7_1350700.1	1.05855e-07	0.000181625	Other
PF3D7_0728800.1	2.67049e-07	0.000347155	Other
PF3D7_0518100.1	5.9018e-07	0.000682876	Other
PF3D7_0811900.1	1.30764e-06	0.00146777	Other
PF3D7_1470800.1	1.28e-06	0.00104998	Other
PF3D7_0307800.1	8.05472e-07	0.000651228	Other
PF3D7_0804400.1	5.73684e-06	0.00438221	Other
PF3D7_1025300.1	8.72261e-05	0.0445232	Other
PF3D7_1120500.1	2.92567e-06	0.00118197	Other
PF3D7_0521400.1	1.46147e-05	0.00582872	Other
PF3D7_1304100.1	1.54268e-07	5.75167e-05	Other
PF3D7_0925300.1	1.98796e-07	6.81687e-05	Other
PF3D7_0313800.1	1.75318e-05	0.00481426	Other
PF3D7_1323600.1	3.43877e-05	0.00909399	Other
PF3D7_0624400.1	8.62273e-07	0.000186351	Other
PF3D7_0607900.1	6.16594e-06	0.00115118	Other
PF3D7_0918200.1	8.58823e-07	0.000143999	Other
PF3D7_0520800.1	6.83129e-05	0.0092897	Other
PF3D7_0916200.1	1.01092e-05	0.00129536	Other
PF3D7_1308800.1	0.000238543	0.0171176	Other
PF3D7_1446200.1	4.75646e-05	0.00306956	Other
PF3D7_1228700.1	2.06136e-06	0.000122703	Other
PF3D7_0820800.1	9.27954e-06	0.000509171	Other
PF3D7_1443900.1	0.000742379	0.0375964	Other
PF3D7_1307600.1	1.44771e-05	0.000714595	Other
PF3D7_1419200.1	3.05216e-05	0.00101491	Other
PF3D7_1117500.1	1.3932e-05	0.000421956	Other
PF3D7_0913700.1	2.02276e-05	0.000542634	Other
PF3D7_1205300.1	8.73677e-07	2.3079e-05	Other
PF3D7_1363700.1	4.90727e-05	0.00121881	Other
PF3D7_0316300.1	2.94471e-05	0.000719478	Other
PF3D7_1216000.1	0.000204285	0.00467069	Other
PF3D7_0601900.1	1.33192e-06	2.84905e-05	Other
PF3D7_0203900.1	3.10098e-05	0.00065646	Other
PF3D7_1106200.1	1.70989e-05	0.000183336	Other
PF3D7_0316400.1	0.000243228	0.00201335	Other
PF3D7_1306200.1	6.92344e-05	0.000571497	Other
PF3D7_1472700.1	0.000142499	0.00114627	Other
PF3D7_0721100.1	0.000837662	0.00580098	Other
PF3D7_1332600.1	2.36433e-06	1.38781e-05	Other
PF3D7_1445100.1	5.07063e-07	2.29446e-06	Other
PF3D7_1466800.1	2.59625e-06	1.15663e-05	Other
PF3D7_1118200.1	7.97093e-05	0.000310928	Other
PF3D7_0417300.1	2.63385e-07	9.78287e-07	Other
PF3D7_1311900.1	9.51028e-06	3.42316e-05	Other
PF3D7_0932800.1	2.38918e-06	8.26417e-06	Other
PF3D7_0214000.1	5.66477e-05	0.000190167	Other
PF3D7_0829200.1	2.63948e-05	8.8522e-05	Other
PF3D7_0914000.1	0.000404601	0.00128146	Other
PF3D7_1330400.1	7.47829e-05	0.000219853	Other
PF3D7_0821700.1	9.30982e-05	0.000273297	Other
PF3D7_1229500.1	8.95583e-05	0.000261695	Other
PF3D7_0520900.1	2.29368e-05	6.51853e-05	Other
PF3D7_1362300.1	7.05062e-06	1.88083e-05	Other
PF3D7_0106100.1	2.98745e-05	7.94818e-05	Other
PF3D7_1237700.1	0.000139045	0.000369349	Other
PF3D7_0320300.1	0.000178269	0.000473032	Other
PF3D7_1222000.1	4.65964e-05	0.000121098	Other
PF3D7_0413700.1	3.55736e-06	8.74552e-06	Other
PF3D7_1129900.1	1.32536e-05	3.12015e-05	Other
PF3D7_1330800.1	2.13437e-05	4.85692e-05	Other
PF3D7_0418200.1	4.83346e-05	0.000109931	Other
PF3D7_0813300.1	5.41928e-05	0.000120654	Other
PF3D7_0934800.1	4.18207e-05	9.20546e-05	Other
PF3D7_0102900.1	6.62674e-05	0.000141269	Other
PF3D7_1037300.1	0.00235635	0.00496337	Other
PF3D7_0707400.1	2.50312e-05	5.23565e-05	Other
PF3D7_1006800.1	0.000508615	0.00104691	Other
PF3D7_0416800.1	0.000106967	0.000218842	Other
PF3D7_0105200.1	2.79884e-05	5.59861e-05	Other
PF3D7_1302800.1	0.000289141	0.000569305	Other
PF3D7_0422300.1	1.2499e-05	2.4374e-05	Other
PF3D7_0112200.1	0.000172244	0.0003339	Other
PF3D7_1129200.1	5.68527e-06	1.09919e-05	Other
PF3D7_0624000.1	6.51439e-05	0.000125052	Other
PF3D7_1036900.1	1.14447e-05	2.17136e-05	Other
PF3D7_0810800.1	1.2759e-06	2.38164e-06	Other
PF3D7_0624600.1	2.50318e-06	4.64806e-06	Other
PF3D7_0708400.1	0.00179709	0.00324787	Other
PF3D7_0709000.1	7.14264e-05	0.000128606	Other
PF3D7_1460700.1	0.000971177	0.00173572	Other
PF3D7_0523000.1	0.000283522	0.000500832	Other
PF3D7_0302900.1	1.0525e-05	1.85797e-05	Other
PF3D7_1105800.1	0.000114591	0.000199351	Other
PF3D7_0320900.1	0.00105779	0.00183699	Other
PF3D7_0406100.1	3.38762e-05	5.7987e-05	Other
PF3D7_0402000.1	0.00131019	0.00222765	Other
PF3D7_1431700.1	0.00093145	0.00156798	Other
PF3D7_1105000.1	0.00082039	0.00136338	Other
PF3D7_0823900.1	8.38859e-05	0.000138561	Other
PF3D7_1332900.1	7.90121e-05	0.000129993	Other
PF3D7_0903200.1	0.000294698	0.000484388	Other
PF3D7_0627500.1	2.54342e-05	4.17361e-05	Other
PF3D7_1468700.1	0.00132831	0.00217409	Other
PF3D7_1428300.1	0.000339587	0.000544886	Other
PF3D7_1003500.1	0.00103762	0.00165772	Other
PF3D7_1136300.1	9.28017e-05	0.000148253	Other
PF3D7_1366900.1	8.75129e-07	1.3958e-06	Other
PF3D7_1248900.1	1.59929e-05	2.54498e-05	Other
PF3D7_1338300.1	8.49553e-05	0.000135052	Other
PF3D7_1341200.1	0.00140441	0.00222496	Other
PF3D7_1130200.1	0.000127377	0.000200201	Other
PF3D7_1360900.1	9.41663e-05	0.00014672	Other
PF3D7_0532400.1	1.05971e-05	1.64854e-05	Other
PF3D7_0209800.1	0.000194882	0.000303101	Other
PF3D7_0903400.1	6.12367e-07	9.51863e-07	Other
PF3D7_1410700.1	0.00194624	0.00301813	Other
PF3D7_0619400.1	7.42019e-06	1.13106e-05	Other
PF3D7_0626800.1	0.00137294	0.00209101	Other
PF3D7_0520000.1	0.000230754	0.000351229	Other
PF3D7_0516200.1	0.000853803	0.00129906	Other
PF3D7_1019400.1	0.0175119	0.0266004	Other
PF3D7_0306800.1	1.27276e-05	1.93195e-05	Other
PF3D7_1142600.1	0.000428104	0.000645537	Other
PF3D7_1457000.1	4.63791e-05	6.98361e-05	Other
PF3D7_0517700.1	1.77555e-05	2.67096e-05	Other
PF3D7_1117300.1	0.00297369	0.00442004	Other
PF3D7_1120000.1	1.59272e-05	2.34172e-05	Other
PF3D7_1120100.1	0.000298199	0.000434096	Other
PF3D7_1451100.1	0.000463014	0.000669729	Other
PF3D7_1136500.1	0.000207769	0.000298577	Other
PF3D7_0204700.1	0.000272194	0.000389322	Other
PF3D7_0922500.1	0.000923885	0.00131515	Other
PF3D7_1343000.1	0.00237092	0.00336162	Other
PF3D7_1465900.1	0.0040902	0.00576039	Other
PF3D7_1142500.1	0.000409137	0.000574955	Other
PF3D7_1008700.1	0.000180457	0.000250724	Other
PF3D7_1410600.1	0.000119034	0.000165168	Other
PF3D7_1012900.1	5.41358e-05	7.39241e-05	Other
PF3D7_0103200.1	0.000102269	0.000138624	Other
PF3D7_1004000.1	0.00685612	0.00928666	Other
PF3D7_0308200.1	2.63139e-05	3.56085e-05	Other
PF3D7_0812400.1	0.000231548	0.000312727	Other
PF3D7_1014700.1	5.5159e-05	7.42727e-05	Other
PF3D7_1357000.1	0.0136985	0.0184194	Other
PF3D7_1020900.1	0.000443017	0.000594043	Other
PF3D7_1347500.1	0.000180287	0.00024162	Other
PF3D7_1015900.1	0.00094374	0.00126113	Other
PF3D7_1109900.1	0.000508628	0.000678899	Other
PF3D7_1308200.1	2.10601e-05	2.80855e-05	Other
PF3D7_1117700.1	0.00288912	0.0038398	Other
PF3D7_1121700.1	1.03182e-05	1.37056e-05	Other
PF3D7_1338200.1	0.000644581	0.000853622	Other
PF3D7_0605900.1	6.13454e-05	8.05776e-05	Other
PF3D7_1206200.1	5.66099e-05	7.41311e-05	Other
PF3D7_1012400.1	0.000261076	0.000339601	Other
PF3D7_1239700.1	0.00118144	0.00151999	Other
PF3D7_1118300.1	5.00056e-06	6.38904e-06	Other
PF3D7_1246200.1	0.00145732	0.00185633	Other
PF3D7_1026800.1	0.000445566	0.000567346	Other
PF3D7_0818200.1	0.000345792	0.000435369	Other
PF3D7_1202200.1	1.83536e-05	2.30484e-05	Other
PF3D7_1134000.1	0.000811969	0.00101283	Other
PF3D7_1330600.1	1.65138e-05	2.05298e-05	Other
PF3D7_1331800.1	0.00132973	0.00164864	Other
PF3D7_1462800.1	0.00334667	0.00414429	Other
PF3D7_1342000.1	0.000404611	0.000500021	Other
PF3D7_1464900.1	1.88093e-05	2.31595e-05	Other
PF3D7_0507100.1	0.009397	0.0115602	Other
PF3D7_1455400.1	0.000249702	0.000306875	Other
PF3D7_1358700.1	0.00203412	0.00249892	Other
PF3D7_0422400.1	0.000931148	0.00113726	Other
PF3D7_1358800.1	0.00134195	0.00162554	Other
PF3D7_1414300.1	0.00064559	0.000777078	Other
PF3D7_1211900.1	5.8375e-05	6.98901e-05	Other
PF3D7_0922200.1	0.000924388	0.00108409	Other
PF3D7_0217800.1	0.001072	0.00124508	Other
PF3D7_0524000.1	9.44864e-05	0.000109397	Other
PF3D7_1306400.1	2.43514e-05	2.81674e-05	Other
PF3D7_0316800.1	0.00188049	0.00217396	Other
PF3D7_1129000.1	0.00017851	0.000204974	Other
PF3D7_1238800.1	4.598e-05	5.27449e-05	Other
PF3D7_1325100.1	0.000233234	0.000266312	Other
PF3D7_0317600.1	0.00241409	0.0027383	Other
PF3D7_0523100.1	0.000176275	0.000199917	Other
PF3D7_1105100.1	0.0143115	0.0161445	Other
PF3D7_1213800.1	6.16202e-06	6.94685e-06	Other
PF3D7_1424400.1	0.00181773	0.00200265	Other
PF3D7_1346300.1	1.1107e-05	1.21797e-05	Other
PF3D7_1227800.1	2.08558e-06	2.28509e-06	Other
PF3D7_0413500.1	8.63824e-05	9.42966e-05	Other
PF3D7_1002900.1	0.00134868	0.00147025	Other
PF3D7_1349200.1	0.000101662	0.000110619	Other
PF3D7_0217100.1	1.06186e-05	1.14945e-05	Other
PF3D7_0703500.1	6.04321e-05	6.53422e-05	Other
PF3D7_1224300.1	9.33227e-05	0.000100294	Other
PF3D7_0517300.1	0.000360029	0.000375614	Other
PF3D7_0819600.1	7.58661e-05	7.82241e-05	Other
PF3D7_0304400.1	8.33504e-05	8.53439e-05	Other
PF3D7_0831400.1	0.000101663	0.000101601	Other
PF3D7_1022400.1	0.00111369	0.0011102	Other
PF3D7_1447000.1	0.00149555	0.00148137	Other
PF3D7_0107500.1	1.43799e-05	1.41116e-05	Other
PF3D7_0306900.1	0.000781164	0.000766011	Other
PF3D7_0405600.1	3.53342e-05	3.45087e-05	Other
PF3D7_1323400.1	0.000655171	0.000639351	Other
PF3D7_1317100.1	2.89627e-05	2.82601e-05	Other
PF3D7_1008800.1	5.66543e-06	5.4411e-06	Other
PF3D7_1011800.1	0.00018108	0.00016927	Other
PF3D7_0220000.1	2.49196e-06	2.31008e-06	Other
PF3D7_1105400.1	0.00323596	0.00294443	Other
PF3D7_0935900.1	2.49345e-05	2.26745e-05	Other
PF3D7_1113300.1	9.04534e-05	8.19559e-05	Other
PF3D7_1424100.1	0.00111636	0.00100795	Other
PF3D7_0617800.1	3.01929e-05	2.72595e-05	Other
PF3D7_0516900.1	0.000573677	0.000513914	Other
PF3D7_0322900.1	0.00141876	0.00126613	Other
PF3D7_0823200.1	0.00246544	0.00219897	Other
PF3D7_1144000.1	0.000252948	0.000224025	Other
PF3D7_1126200.1	0.0010621	0.00092981	Other
PF3D7_1368200.1	1.07853e-05	9.43407e-06	Other
PF3D7_1421200.1	0.00188788	0.00163828	Other
PF3D7_0903700.1	8.96348e-05	7.76834e-05	Other
PF3D7_0818900.1	0.0115986	0.0100386	Other
PF3D7_0706000.1	6.69922e-05	5.7981e-05	Other
PF3D7_0503400.1	7.79145e-05	6.71402e-05	Other
PF3D7_1027800.1	0.000847628	0.000729148	Other
PF3D7_0626100.1	4.76456e-05	4.09056e-05	Other
PF3D7_0501300.1	0.000116623	9.97566e-05	Other
PF3D7_0422000.1	6.16656e-05	5.21618e-05	Other
PF3D7_0728000.1	0.000109509	9.21656e-05	Other
PF3D7_1429800.1	1.56134e-05	1.31286e-05	Other
PF3D7_0719600.1	0.000355192	0.000297827	Other
PF3D7_1341300.1	0.000658298	0.000550629	Other
PF3D7_0415900.1	0.000709684	0.00059289	Other
PF3D7_0721600.1	0.00109981	0.000917627	Other
PF3D7_0211800.1	6.18628e-05	5.14156e-05	Other
PF3D7_0814200.1	0.00423602	0.00351191	Other
PF3D7_1412500.1	3.21978e-05	2.66737e-05	Other
PF3D7_0220200.1	0.000242304	0.000199451	Other
PF3D7_0716300.1	7.40556e-05	6.09106e-05	Other
PF3D7_0802000.1	9.09424e-06	7.37287e-06	Other
PF3D7_0614500.1	0.000273837	0.000220481	Other
PF3D7_1471200.1	9.78054e-06	7.86117e-06	Other
PF3D7_0730900.1	1.87225e-06	1.47312e-06	Other
PF3D7_1212700.1	3.91439e-05	3.04813e-05	Other
PF3D7_1417800.1	8.18283e-06	6.3341e-06	Other
PF3D7_0705700.1	0.00256025	0.00198122	Other
PF3D7_0627800.1	1.29605e-05	9.90529e-06	Other
PF3D7_1323100.1	0.000457327	0.000342574	Other
PF3D7_0923900.1	0.000697365	0.000517934	Other
PF3D7_0813900.1	0.00279559	0.00207229	Other
PF3D7_0621800.1	4.63933e-05	3.42942e-05	Other
PF3D7_1426000.1	0.000923364	0.000680605	Other
PF3D7_0719700.1	5.16408e-05	3.7964e-05	Other
PF3D7_1226900.1	9.83436e-05	7.14778e-05	Other
PF3D7_1203400.1	1.14074e-06	8.2872e-07	Other
PF3D7_0623500.1	0.00197385	0.00140574	Other
PF3D7_0903900.1	0.000293791	0.000208856	Other
PF3D7_1451800.1	0.000510276	0.000360022	Other
PF3D7_0608700.1	0.000580392	0.000408978	Other
PF3D7_0312800.1	0.000474644	0.000333039	Other
PF3D7_0705400.1	2.07314e-05	1.42296e-05	Other
PF3D7_1357800.1	2.62613e-05	1.79768e-05	Other
PF3D7_0106300.1	0.00459624	0.00311698	Other
PF3D7_1419700.1	2.36647e-05	1.59757e-05	Other
PF3D7_0307200.1	0.00354278	0.00238858	Other
PF3D7_0525100.1	1.41458e-05	9.44638e-06	Other
PF3D7_0926700.1	4.04199e-06	2.67889e-06	Other
PF3D7_0106800.1	0.000423112	0.000280147	Other
PF3D7_1447900.1	0.00240299	0.00157674	Other
PF3D7_0402400.1	0.000174673	0.000111802	Other
PF3D7_1318800.1	0.000888114	0.000563699	Other
PF3D7_0608800.1	0.00016447	0.000104371	Other
PF3D7_1223400.1	6.59589e-05	4.13684e-05	Other
PF3D7_1439800.1	0.000375457	0.000233693	Other
PF3D7_0915400.1	0.000158522	9.80318e-05	Other
PF3D7_0710600.1	0.00017107	0.000105317	Other
PF3D7_1219100.1	3.87989e-05	2.3842e-05	Other
PF3D7_0914700.1	0.000139688	8.53115e-05	Other
PF3D7_0614300.1	8.92651e-06	5.36166e-06	Other
PF3D7_1204300.1	3.09662e-05	1.85074e-05	Other
PF3D7_0910100.1	6.14653e-06	3.60359e-06	Other
PF3D7_1437900.1	0.000181801	0.000104835	Other
PF3D7_1145400.1	5.31348e-06	3.04196e-06	Other
PF3D7_1124600.1	3.33688e-05	1.90596e-05	Other
PF3D7_1132200.1	0.000160946	9.1874e-05	Other
PF3D7_1211800.1	0.00310553	0.00175839	Other
PF3D7_0810600.1	8.93995e-05	4.96581e-05	Other
PF3D7_0210100.1	0.000819639	0.000454645	Other
PF3D7_0532300.1	0.000235983	0.00012878	Other
PF3D7_1309100.1	0.00119326	0.000639809	Other
PF3D7_0706500.1	7.01811e-06	3.74295e-06	Other
PF3D7_0813400.1	3.99928e-05	2.10213e-05	Other
PF3D7_0610400.1	0.0026232	0.00136089	Other
PF3D7_0918300.1	6.27359e-05	3.24761e-05	Other
PF3D7_0807300.1	0.000780387	0.000401986	Other
PF3D7_0315400.1	0.000275282	0.000139805	Other
PF3D7_0415700.1	2.74411e-05	1.33899e-05	Other
PF3D7_1231100.1	0.000826204	0.000399036	Other
PF3D7_1352500.1	0.0119334	0.00575439	Other
PF3D7_1324900.1	0.000963618	0.000463963	Other
PF3D7_0217500.1	5.64612e-05	2.70748e-05	Other
PF3D7_0706400.1	0.000128495	6.08169e-05	Other
PF3D7_1317800.1	0.00104908	0.00049348	Other
PF3D7_1331300.1	0.000154286	7.13541e-05	Other
PF3D7_1355100.1	1.95157e-05	8.96291e-06	Other
PF3D7_0628300.1	0.00238568	0.00107436	Other
PF3D7_1460300.1	0.00119529	0.000536398	Other
PF3D7_0618300.1	0.00114344	0.000493246	Other
PF3D7_0814000.1	0.000243318	0.000104054	Other
PF3D7_1454700.1	0.000540702	0.000230336	Other
PF3D7_0412000.1	0.00074804	0.000312826	Other
PF3D7_0316600.1	8.05048e-05	3.24255e-05	Other
PF3D7_0612100.1	0.000110133	4.40526e-05	Other
PF3D7_1312700.1	0.00163534	0.000650432	Other
PF3D7_1361800.1	2.05241e-06	8.14288e-07	Other
PF3D7_0513600.1	1.81625e-05	7.18976e-06	Other
PF3D7_0606700.1	2.03069e-05	7.9965e-06	Other
PF3D7_1408600.1	0.00442209	0.00173943	Other
PF3D7_0500800.1	2.72756e-05	1.06304e-05	Other
PF3D7_1104400.1	0.0125573	0.00473394	Other
PF3D7_1459000.1	1.5441e-05	5.79295e-06	Other
PF3D7_0709700.1	7.93401e-05	2.94932e-05	Other
PF3D7_1236000.1	0.0141053	0.00498046	Other
PF3D7_0517000.1	0.000326847	0.000115294	Other
PF3D7_1242700.1	0.000111813	3.89641e-05	Other
PF3D7_1227100.1	4.8633e-05	1.69316e-05	Other
PF3D7_0318900.1	0.000181493	6.23408e-05	Other
PF3D7_1346100.1	0.000138366	4.70224e-05	Other
PF3D7_1034900.1	0.000997767	0.000336917	Other
PF3D7_1429600.1	8.70869e-05	2.89564e-05	Other
PF3D7_1314500.1	5.17807e-05	1.71437e-05	Other
PF3D7_0904600.1	4.02512e-07	1.32138e-07	Other
PF3D7_1351400.1	0.000383799	0.000125839	Other
PF3D7_0731600.1	0.000136832	4.47812e-05	Other
PF3D7_0823800.1	0.00219604	0.00070685	Other
PF3D7_0202400.1	5.40972e-06	1.68537e-06	Other
PF3D7_1135900.1	0.000131917	4.02339e-05	Other
PF3D7_1137300.1	0.00120314	0.000365379	Other
PF3D7_1033400.1	7.0385e-05	2.13576e-05	Other
PF3D7_1407800.1	4.27279e-05	1.29419e-05	Other
PF3D7_1445700.1	1.92975e-05	5.75318e-06	Other
PF3D7_1329100.1	4.44905e-07	1.28658e-07	Other
PF3D7_1024800.1	0.000117226	3.31025e-05	Other
PF3D7_0219400.1	0.000380792	0.000107482	Other
PF3D7_1442900.1	4.6895e-06	1.32262e-06	Other
PF3D7_0316700.1	0.000282836	7.87887e-05	Other
PF3D7_1320600.1	4.30547e-05	1.18517e-05	Other
PF3D7_0511200.1	2.55635e-05	6.97032e-06	Other
PF3D7_1016300.1	0.00772164	0.00196983	Other
PF3D7_1251100.1	6.06928e-05	1.4836e-05	Other
PF3D7_0926400.1	1.83058e-05	4.4575e-06	Other
PF3D7_1432800.1	0.00124651	0.000300297	Other
PF3D7_1474600.1	0.000580925	0.00013935	Other
PF3D7_0629200.1	0.00419896	0.000991774	Other
PF3D7_0826700.1	0.00182012	0.000425656	Other
PF3D7_0708800.1	5.04174e-05	1.17209e-05	Other
PF3D7_0919100.1	0.00141288	0.000322229	Other
PF3D7_1468100.1	2.79208e-06	6.29984e-07	Other
PF3D7_0912400.1	0.000921836	0.000202339	Other
PF3D7_1416100.1	3.48409e-05	7.5999e-06	Other
PF3D7_1016400.1	0.00186202	0.000402319	Other
PF3D7_1007900.1	3.0484e-05	6.53252e-06	Other
PF3D7_0215000.1	0.00104435	0.00022176	Other
PF3D7_1413900.1	0.000161527	3.40553e-05	Other
PF3D7_0811600.1	0.000428947	8.70354e-05	Other
PF3D7_1215900.1	0.000204703	4.14336e-05	Other
PF3D7_1123500.1	0.00560476	0.00111961	Other
PF3D7_1004400.1	1.23074e-05	2.42187e-06	Other
PF3D7_1123300.1	4.34222e-06	7.83665e-07	Other
PF3D7_0821000.1	0.00368556	0.000656855	Other
PF3D7_0617200.1	3.04372e-05	5.41563e-06	Other
PF3D7_1328300.1	0.000684703	0.000121021	Other
PF3D7_1013300.1	0.00183789	0.000324615	Other
PF3D7_1324700.1	0.000125151	2.20377e-05	Other
PF3D7_1104300.1	1.28633e-05	2.21232e-06	Other
PF3D7_1437000.1	0.000101296	1.72897e-05	Other
PF3D7_1410200.1	3.22956e-05	5.47132e-06	Other
PF3D7_0811200.1	0.00277327	0.000468066	Other
PF3D7_0625400.1	0.020386	0.00341843	Other
PF3D7_1459400.1	0.00619743	0.00100318	Other
PF3D7_1409400.1	0.000137039	2.17297e-05	Other
PF3D7_0904900.1	5.77596e-06	8.75039e-07	Other
PF3D7_1246800.1	0.0013618	0.000198186	Other
PF3D7_1353300.1	2.58548e-06	3.70861e-07	Other
PF3D7_1236400.1	3.72607e-05	5.02352e-06	Other
PF3D7_0303000.1	0.000160733	2.15581e-05	Other
PF3D7_1407100.1	1.17026e-05	1.46984e-06	Other
PF3D7_0422100.1	0.00199249	0.000243619	Other
PF3D7_1477700.1	4.18909e-05	5.06783e-06	Other
PF3D7_1110400.1	0.00011087	1.29425e-05	Other
PF3D7_0705500.1	1.32985e-05	1.54816e-06	Other
PF3D7_1145100.1	7.06967e-06	8.2043e-07	Other
PF3D7_0512600.1	0.00316652	0.000365988	Other
PF3D7_1310500.1	0.000262319	3.02671e-05	Other
PF3D7_1243000.1	0.000221096	2.54747e-05	Other
PF3D7_0523400.1	6.76878e-06	7.7938e-07	Other
PF3D7_0216400.1	4.80447e-05	5.51211e-06	Other
PF3D7_1402300.1	5.44996e-05	6.20257e-06	Other
PF3D7_1366600.1	1.96827e-05	2.15398e-06	Other
PF3D7_1021400.1	1.58097e-05	1.72359e-06	Other
PF3D7_0500900.1	0.00018273	1.98697e-05	Other
PF3D7_0529100.1	0.00085966	8.80991e-05	Other
PF3D7_0806800.1	0.00015941	1.61061e-05	Other
PF3D7_0320800.1	9.54919e-06	9.15574e-07	Other
PF3D7_1438100.1	0.000598628	5.20716e-05	Other
PF3D7_0727800.1	0.000715909	6.18762e-05	Other
PF3D7_1223700.1	5.99489e-05	5.10046e-06	Other
PF3D7_1447700.1	0.000170386	1.40348e-05	Other
PF3D7_1115300.1	4.40344e-05	3.60181e-06	Other
PF3D7_1333300.1	0.000297181	2.41246e-05	Other
PF3D7_0513800.1	9.02159e-05	7.11369e-06	Other
PF3D7_0904400.1	0.00029248	2.24659e-05	Other
PF3D7_0208800.1	0.00784437	0.000589087	Other
PF3D7_1131100.1	0.000533127	3.82373e-05	Other
PF3D7_0311600.1	0.000579107	4.08843e-05	Other
PF3D7_1354200.1	4.96138e-05	3.47739e-06	Other
PF3D7_0529000.1	9.54514e-05	6.47223e-06	Other
PF3D7_1302000.1	3.49362e-05	2.28156e-06	Other
PF3D7_0505700.1	0.00691575	0.000448353	Other
PF3D7_0419500.1	2.35803e-05	1.51809e-06	Other
PF3D7_1462300.1	0.0025825	0.000161225	Other
PF3D7_1445900.1	1.22745e-05	7.05473e-07	Other
PF3D7_1215400.1	5.69436e-06	3.06625e-07	Other
PF3D7_1351200.1	0.000753025	4.0186e-05	Other
PF3D7_1149000.1	0.00010513	5.45813e-06	Other
PF3D7_0526900.1	0.000228022	1.0688e-05	Other
PF3D7_1127000.1	3.27879e-05	1.50964e-06	Other
PF3D7_0933300.1	3.47271e-05	1.49804e-06	Other
PF3D7_1432100.1	2.95161e-05	1.20439e-06	Other
PF3D7_1409900.1	0.000105442	4.21293e-06	Other
PF3D7_1116400.1	0.000174992	6.78566e-06	Other
PF3D7_0314000.1	0.00785278	0.000303988	Other
PF3D7_1133900.1	0.00077571	2.93698e-05	Other
PF3D7_0709100.1	0.000979389	3.61399e-05	Other
PF3D7_1001200.1	0.00144935	5.30075e-05	Other
PF3D7_1105300.1	7.63089e-05	2.28243e-06	Other
PF3D7_0909600.1	0.000572584	1.66577e-05	Other
PF3D7_1338900.1	0.000172028	4.88231e-06	Other
PF3D7_1350500.1	1.10525e-05	2.88194e-07	Other
PF3D7_1002300.1	0.000922956	2.37904e-05	Other
PF3D7_1136800.1	0.00537771	0.00012431	Other
PF3D7_0702400.1	0.00988639	0.000216829	Other
PF3D7_1229300.1	0.000120733	2.49464e-06	Other
PF3D7_1135400.1	0.00160214	3.09535e-05	Other
PF3D7_0628200.1	0.000569341	9.35024e-06	Other
PF3D7_0216600.1	5.18625e-05	8.10493e-07	Other
PF3D7_1248600.1	6.04285e-05	8.03989e-07	Other
PF3D7_1369000.1	9.68615e-05	1.18072e-06	Other
PF3D7_1029400.1	0.000540703	5.66524e-06	Other
PF3D7_1122100.1	0.000255294	2.57501e-06	Other
PF3D7_0419400.1	0.00018274	1.69192e-06	Other
PF3D7_1018300.1	0.000691671	5.68799e-06	Other
PF3D7_0719400.1	0.000577967	4.38881e-06	Other
PF3D7_1409600.1	0.000225187	1.09148e-06	Other
PF3D7_0526100.1	0.000264661	1.19647e-06	Other
PF3D7_0204100.1	0.000736903	3.27012e-06	Other
PF3D7_1219600.1	0.000201538	5.30058e-07	Other
PF3D7_1001600.1	5.27778e-07	0	Other
PF3D7_1464500.1	6.90888e-07	0	Other
PF3D7_1458300.1	1.27647e-06	0	Other
PF3D7_1331700.1	1.52284e-06	0	Other
PF3D7_1313800.1	1.83126e-06	0	Other
PF3D7_0409000.1	2.62895e-06	0	Other
PF3D7_0703000.1	2.94585e-06	0	Other
PF3D7_1205000.1	5.59277e-06	0	Other
PF3D7_1352400.1	6.06544e-06	0	Other
PF3D7_0806200.1	6.63135e-06	0	Other
PF3D7_0820500.1	7.05753e-06	0	Other
PF3D7_1143800.1	7.34387e-06	0	Other
PF3D7_0615300.1	8.64605e-06	0	Other
PF3D7_1038900.1	1.13267e-05	0	Other
PF3D7_0719500.1	1.25531e-05	0	Other
PF3D7_1330700.1	1.64512e-05	0	Other
PF3D7_1115700.1	2.07694e-05	0	Other
PF3D7_1139900.1	2.103e-05	0	Other
PF3D7_1113800.1	2.26107e-05	0	Other
PF3D7_1216400.1	2.29333e-05	0	Other
PF3D7_1477300.1	2.36655e-05	0	Other
PF3D7_0817700.1	2.50829e-05	0	Other
PF3D7_0409500.1	2.75876e-05	0	Other
PF3D7_1408000.1	3.24377e-05	0	Other
PF3D7_0320100.1	3.47217e-05	0	Other
PF3D7_0902800.1	3.64817e-05	0	Other
PF3D7_1115400.1	3.7408e-05	0	Other
PF3D7_1222100.1	4.7002e-05	0	Other
PF3D7_1128700.1	4.7594e-05	0	Other
PF3D7_0215600.1	4.83617e-05	0	Other
PF3D7_0318300.1	5.05355e-05	0	Other
PF3D7_1435400.1	5.71639e-05	0	Other
PF3D7_0815500.1	5.85562e-05	0	Other
PF3D7_1143200.1	5.94133e-05	0	Other
PF3D7_1116600.1	5.97372e-05	0	Other
PF3D7_1234400.1	7.45791e-05	0	Other
PF3D7_1009600.1	8.84087e-05	0	Other
PF3D7_0207400.1	9.12778e-05	0	Other
PF3D7_0407200.1	0.000114224	0	Other
PF3D7_1439300.1	0.000114518	0	Other
PF3D7_0927900.1	0.000126959	0	Other
PF3D7_1215100.1	0.000129689	0	Other
PF3D7_1214100.1	0.000131753	0	Other
PF3D7_1408100.1	0.00013187	0	Other
PF3D7_1446900.1	0.000151226	0	Other
PF3D7_0102800.1	0.000178014	0	Other
PF3D7_1360300.1	0.000198848	0	Other
PF3D7_0925900.1	0.000257335	0	Other
PF3D7_0108700.1	0.000276135	0	Other
PF3D7_1010700.1	0.000335138	0	Other

## Sheet: Fig2B
ROC Curve
False Positive Rate	True Positive Rate
0	0
0	0.010417
0	0.020833
0	0.020833
0	0.020833
0	0.020833
0	0.03125
0	0.03125
0	0.03125
0	0.03125
0	0.03125
0	0.041667
0	0.052083
0	0.052083
0	0.052083
0	0.052083
0	0.0625
0	0.0625
0	0.072917
0	0.072917
0	0.072917
0	0.072917
0	0.072917
0	0.072917
0	0.072917
0	0.072917
0	0.072917
0	0.072917
0	0.072917
0	0.072917
0	0.072917
0	0.072917
0	0.072917
0	0.072917
0	0.083333
0	0.09375
0	0.09375
0	0.104167
0	0.114583
0	0.114583
0	0.114583
0	0.114583
0	0.114583
0	0.114583
0	0.114583
0	0.114583
0	0.114583
0	0.114583
0	0.114583
0	0.114583
0	0.114583
0	0.114583
0	0.114583
0	0.114583
0	0.114583
0	0.114583
0	0.125
0.002217	0.125
0.002217	0.125
0.002217	0.125
0.002217	0.125
0.002217	0.135417
0.002217	0.135417
0.002217	0.135417
0.002217	0.135417
0.002217	0.135417
0.002217	0.135417
0.002217	0.135417
0.002217	0.135417
0.002217	0.135417
0.002217	0.135417
0.002217	0.135417
0.002217	0.135417
0.002217	0.135417
0.002217	0.135417
0.002217	0.135417
0.002217	0.135417
0.002217	0.135417
0.002217	0.135417
0.002217	0.145833
0.002217	0.145833
0.002217	0.15625
0.002217	0.166667
0.002217	0.166667
0.002217	0.177083
0.002217	0.177083
0.002217	0.177083
0.002217	0.177083
0.002217	0.1875
0.002217	0.1875
0.002217	0.1875
0.002217	0.1875
0.002217	0.1875
0.002217	0.1875
0.002217	0.1875
0.002217	0.1875
0.002217	0.1875
0.002217	0.197917
0.002217	0.208333
0.002217	0.21875
0.002217	0.21875
0.002217	0.21875
0.002217	0.21875
0.002217	0.21875
0.002217	0.21875
0.002217	0.21875
0.004435	0.21875
0.006652	0.21875
0.006652	0.229167
0.006652	0.229167
0.006652	0.239583
0.006652	0.239583
0.006652	0.239583
0.006652	0.239583
0.006652	0.239583
0.006652	0.239583
0.006652	0.239583
0.006652	0.239583
0.006652	0.239583
0.006652	0.239583
0.006652	0.239583
0.006652	0.239583
0.006652	0.239583
0.006652	0.239583
0.006652	0.25
0.006652	0.260417
0.006652	0.260417
0.006652	0.270833
0.006652	0.270833
0.006652	0.270833
0.006652	0.270833
0.006652	0.270833
0.006652	0.270833
0.006652	0.28125
0.006652	0.28125
0.006652	0.28125
0.006652	0.291667
0.006652	0.291667
0.008869	0.291667
0.008869	0.291667
0.008869	0.302083
0.008869	0.302083
0.008869	0.3125
0.008869	0.3125
0.008869	0.3125
0.008869	0.322917
0.008869	0.333333
0.008869	0.34375
0.008869	0.34375
0.008869	0.354167
0.008869	0.354167
0.008869	0.364583
0.008869	0.364583
0.008869	0.364583
0.008869	0.375
0.011086	0.375
0.011086	0.385417
0.011086	0.395833
0.011086	0.40625
0.011086	0.40625
0.011086	0.40625
0.011086	0.416667
0.011086	0.416667
0.011086	0.427083
0.011086	0.427083
0.011086	0.427083
0.011086	0.427083
0.011086	0.4375
0.011086	0.4375
0.011086	0.4375
0.011086	0.447917
0.011086	0.447917
0.011086	0.458333
0.011086	0.46875
0.011086	0.46875
0.011086	0.46875
0.011086	0.479167
0.011086	0.489583
0.011086	0.489583
0.011086	0.5
0.011086	0.5
0.011086	0.5
0.011086	0.5
0.011086	0.5
0.011086	0.5
0.011086	0.510417
0.011086	0.520833
0.011086	0.520833
0.011086	0.520833
0.011086	0.520833
0.011086	0.520833
0.011086	0.520833
0.011086	0.520833
0.013304	0.520833
0.013304	0.520833
0.013304	0.520833
0.013304	0.53125
0.013304	0.541667
0.013304	0.552083
0.013304	0.552083
0.015521	0.552083
0.015521	0.552083
0.015521	0.552083
0.015521	0.552083
0.015521	0.552083
0.015521	0.5625
0.015521	0.5625
0.015521	0.5625
0.015521	0.5625
0.015521	0.5625
0.015521	0.5625
0.017738	0.5625
0.017738	0.5625
0.019956	0.5625
0.019956	0.5625
0.022173	0.5625
0.022173	0.5625
0.022173	0.5625
0.022173	0.5625
0.022173	0.5625
0.022173	0.5625
0.022173	0.5625
0.022173	0.5625
0.022173	0.5625
0.022173	0.5625
0.022173	0.5625
0.022173	0.5625
0.022173	0.5625
0.022173	0.5625
0.022173	0.5625
0.022173	0.5625
0.022173	0.5625
0.022173	0.5625
0.022173	0.5625
0.022173	0.5625
0.022173	0.5625
0.022173	0.5625
0.022173	0.5625
0.022173	0.5625
0.022173	0.5625
0.022173	0.5625
0.022173	0.5625
0.022173	0.5625
0.022173	0.5625
0.022173	0.5625
0.022173	0.5625
0.022173	0.5625
0.022173	0.5625
0.022173	0.5625
0.022173	0.5625
0.022173	0.5625
0.022173	0.5625
0.022173	0.5625
0.022173	0.5625
0.022173	0.5625
0.022173	0.5625
0.022173	0.5625
0.022173	0.5625
0.022173	0.5625
0.022173	0.5625
0.022173	0.5625
0.022173	0.5625
0.022173	0.5625
0.02439	0.5625
0.02439	0.5625
0.02439	0.5625
0.02439	0.5625
0.02439	0.5625
0.02439	0.5625
0.02439	0.5625
0.02439	0.5625
0.02439	0.5625
0.02439	0.5625
0.02439	0.572917
0.02439	0.572917
0.02439	0.572917
0.02439	0.572917
0.02439	0.572917
0.02439	0.572917
0.02439	0.572917
0.02439	0.572917
0.02439	0.572917
0.02439	0.572917
0.02439	0.572917
0.02439	0.572917
0.02439	0.572917
0.02439	0.572917
0.026608	0.572917
0.028825	0.572917
0.028825	0.572917
0.028825	0.572917
0.028825	0.572917
0.028825	0.572917
0.028825	0.572917
0.028825	0.572917
0.028825	0.572917
0.028825	0.572917
0.028825	0.572917
0.028825	0.572917
0.028825	0.572917
0.028825	0.572917
0.028825	0.572917
0.028825	0.572917
0.028825	0.572917
0.028825	0.572917
0.028825	0.572917
0.028825	0.572917
0.028825	0.572917
0.028825	0.572917
0.028825	0.572917
0.028825	0.572917
0.028825	0.572917
0.028825	0.572917
0.028825	0.572917
0.028825	0.572917
0.028825	0.572917
0.028825	0.572917
0.028825	0.572917
0.028825	0.572917
0.028825	0.572917
0.028825	0.572917
0.028825	0.572917
0.028825	0.572917
0.031042	0.572917
0.031042	0.572917
0.031042	0.572917
0.031042	0.572917
0.031042	0.572917
0.031042	0.572917
0.031042	0.572917
0.031042	0.572917
0.031042	0.572917
0.031042	0.572917
0.031042	0.572917
0.033259	0.572917
0.033259	0.572917
0.033259	0.572917
0.033259	0.572917
0.033259	0.572917
0.035477	0.572917
0.035477	0.572917
0.035477	0.572917
0.035477	0.572917
0.035477	0.572917
0.035477	0.572917
0.035477	0.572917
0.035477	0.572917
0.035477	0.572917
0.035477	0.572917
0.035477	0.572917
0.035477	0.572917
0.035477	0.572917
0.035477	0.572917
0.037694	0.572917
0.037694	0.572917
0.037694	0.572917
0.037694	0.572917
0.037694	0.572917
0.037694	0.572917
0.037694	0.572917
0.037694	0.572917
0.037694	0.583333
0.037694	0.583333
0.037694	0.583333
0.037694	0.583333
0.037694	0.583333
0.037694	0.583333
0.037694	0.583333
0.037694	0.583333
0.037694	0.583333
0.037694	0.583333
0.037694	0.583333
0.037694	0.583333
0.037694	0.583333
0.037694	0.583333
0.037694	0.583333
0.037694	0.583333
0.037694	0.583333
0.037694	0.583333
0.037694	0.583333
0.037694	0.583333
0.037694	0.583333
0.037694	0.583333
0.037694	0.583333
0.037694	0.583333
0.039911	0.583333
0.039911	0.583333
0.039911	0.583333
0.039911	0.583333
0.039911	0.583333
0.039911	0.583333
0.039911	0.583333
0.039911	0.583333
0.039911	0.583333
0.039911	0.583333
0.039911	0.583333
0.039911	0.583333
0.039911	0.583333
0.039911	0.583333
0.039911	0.583333
0.039911	0.583333
0.042129	0.583333
0.042129	0.583333
0.042129	0.583333
0.042129	0.583333
0.042129	0.583333
0.042129	0.583333
0.042129	0.583333
0.042129	0.583333
0.042129	0.583333
0.042129	0.583333
0.042129	0.583333
0.042129	0.583333
0.042129	0.583333
0.044346	0.583333
0.044346	0.583333
0.044346	0.583333
0.044346	0.59375
0.044346	0.59375
0.044346	0.59375
0.044346	0.59375
0.044346	0.59375
0.044346	0.59375
0.044346	0.59375
0.044346	0.59375
0.044346	0.59375
0.044346	0.59375
0.044346	0.59375
0.044346	0.59375
0.044346	0.59375
0.044346	0.59375
0.044346	0.59375
0.044346	0.59375
0.044346	0.59375
0.044346	0.59375
0.044346	0.59375
0.044346	0.59375
0.044346	0.59375
0.044346	0.59375
0.044346	0.59375
0.044346	0.59375
0.046563	0.59375
0.046563	0.59375
0.046563	0.59375
0.046563	0.59375
0.046563	0.59375
0.046563	0.59375
0.046563	0.59375
0.046563	0.59375
0.046563	0.59375
0.046563	0.59375
0.04878	0.59375
0.04878	0.59375
0.04878	0.59375
0.04878	0.59375
0.04878	0.59375
0.04878	0.59375
0.04878	0.59375
0.04878	0.59375
0.04878	0.59375
0.04878	0.59375
0.04878	0.59375
0.04878	0.59375
0.04878	0.59375
0.04878	0.59375
0.04878	0.59375
0.04878	0.59375
0.04878	0.59375
0.04878	0.59375
0.04878	0.59375
0.050998	0.59375
0.050998	0.59375
0.053215	0.59375
0.053215	0.59375
0.053215	0.59375
0.055432	0.59375
0.055432	0.59375
0.055432	0.59375
0.05765	0.59375
0.05765	0.59375
0.05765	0.59375
0.05765	0.59375
0.05765	0.59375
0.05765	0.59375
0.05765	0.59375
0.05765	0.59375
0.05765	0.59375
0.05765	0.59375
0.05765	0.59375
0.05765	0.59375
0.05765	0.59375
0.05765	0.59375
0.059867	0.59375
0.059867	0.59375
0.059867	0.59375
0.059867	0.59375
0.059867	0.59375
0.059867	0.59375
0.059867	0.59375
0.059867	0.59375
0.059867	0.59375
0.059867	0.59375
0.059867	0.59375
0.062084	0.59375
0.064302	0.59375
0.064302	0.59375
0.064302	0.59375
0.064302	0.59375
0.064302	0.59375
0.064302	0.59375
0.064302	0.59375
0.066519	0.59375
0.066519	0.59375
0.066519	0.59375
0.066519	0.59375
0.066519	0.59375
0.066519	0.59375
0.066519	0.59375
0.066519	0.59375
0.068736	0.59375
0.068736	0.59375
0.070953	0.59375
0.073171	0.59375
0.073171	0.59375
0.073171	0.59375
0.073171	0.59375
0.073171	0.59375
0.073171	0.59375
0.073171	0.59375
0.073171	0.59375
0.073171	0.59375
0.073171	0.59375
0.073171	0.59375
0.073171	0.59375
0.073171	0.59375
0.073171	0.59375
0.073171	0.59375
0.073171	0.59375
0.073171	0.59375
0.073171	0.59375
0.073171	0.59375
0.075388	0.59375
0.075388	0.59375
0.077605	0.59375
0.079823	0.59375
0.079823	0.59375
0.079823	0.59375
0.079823	0.59375
0.079823	0.59375
0.079823	0.59375
0.079823	0.59375
0.079823	0.59375
0.079823	0.59375
0.079823	0.59375
0.079823	0.59375
0.079823	0.59375
0.08204	0.59375
0.08204	0.59375
0.08204	0.59375
0.084257	0.59375
0.084257	0.59375
0.084257	0.59375
0.086475	0.59375
0.086475	0.59375
0.088692	0.59375
0.090909	0.59375
0.090909	0.59375
0.090909	0.59375
0.093126	0.59375
0.093126	0.59375
0.093126	0.59375
0.093126	0.59375
0.095344	0.59375
0.095344	0.59375
0.095344	0.59375
0.095344	0.59375
0.095344	0.59375
0.095344	0.59375
0.095344	0.59375
0.095344	0.59375
0.095344	0.59375
0.095344	0.59375
0.097561	0.59375
0.099778	0.59375
0.099778	0.59375
0.099778	0.604167
0.099778	0.604167
0.099778	0.604167
0.099778	0.614583
0.099778	0.614583
0.099778	0.614583
0.099778	0.614583
0.099778	0.614583
0.099778	0.614583
0.099778	0.614583
0.099778	0.614583
0.099778	0.614583
0.099778	0.614583
0.099778	0.614583
0.099778	0.614583
0.101996	0.614583
0.101996	0.614583
0.104213	0.614583
0.104213	0.614583
0.104213	0.614583
0.104213	0.614583
0.104213	0.614583
0.10643	0.614583
0.10643	0.614583
0.10643	0.614583
0.10643	0.614583
0.10643	0.614583
0.108647	0.614583
0.108647	0.614583
0.108647	0.614583
0.108647	0.614583
0.108647	0.614583
0.110865	0.614583
0.113082	0.614583
0.113082	0.614583
0.115299	0.614583
0.115299	0.614583
0.115299	0.614583
0.117517	0.614583
0.117517	0.614583
0.117517	0.614583
0.117517	0.614583
0.117517	0.614583
0.117517	0.614583
0.117517	0.614583
0.117517	0.614583
0.119734	0.614583
0.121951	0.614583
0.121951	0.614583
0.121951	0.614583
0.124169	0.614583
0.124169	0.614583
0.124169	0.614583
0.124169	0.614583
0.124169	0.614583
0.124169	0.614583
0.124169	0.614583
0.124169	0.614583
0.126386	0.614583
0.126386	0.614583
0.126386	0.614583
0.126386	0.614583
0.128603	0.614583
0.13082	0.614583
0.13082	0.614583
0.133038	0.614583
0.133038	0.614583
0.133038	0.614583
0.133038	0.614583
0.133038	0.614583
0.135255	0.614583
0.135255	0.614583
0.135255	0.614583
0.135255	0.614583
0.135255	0.614583
0.137472	0.614583
0.13969	0.614583
0.141907	0.614583
0.141907	0.614583
0.141907	0.614583
0.141907	0.614583
0.141907	0.614583
0.144124	0.614583
0.144124	0.614583
0.146341	0.614583
0.146341	0.614583
0.146341	0.614583
0.146341	0.614583
0.146341	0.614583
0.146341	0.614583
0.146341	0.614583
0.146341	0.614583
0.146341	0.614583
0.146341	0.614583
0.148559	0.614583
0.148559	0.614583
0.148559	0.614583
0.148559	0.614583
0.148559	0.614583
0.150776	0.614583
0.150776	0.614583
0.150776	0.614583
0.150776	0.625
0.150776	0.625
0.152993	0.625
0.152993	0.625
0.152993	0.625
0.152993	0.625
0.152993	0.625
0.152993	0.625
0.152993	0.625
0.152993	0.625
0.155211	0.625
0.155211	0.625
0.155211	0.625
0.155211	0.625
0.155211	0.625
0.157428	0.625
0.157428	0.625
0.157428	0.625
0.159645	0.625
0.159645	0.625
0.161863	0.625
0.161863	0.625
0.161863	0.625
0.161863	0.625
0.161863	0.625
0.161863	0.625
0.161863	0.625
0.161863	0.625
0.16408	0.625
0.16408	0.625
0.16408	0.625
0.16408	0.625
0.166297	0.625
0.166297	0.625
0.166297	0.625
0.168514	0.625
0.168514	0.625
0.168514	0.625
0.168514	0.625
0.168514	0.625
0.170732	0.625

## Sheet: Figs2andS2_TPs,FPs,TNs,FNs
	BioID	PATS	PlasmoAP	ApicoAP	All 3 Algorithms
True Positives	50	85	81	38	34
False Positives	5	304	144	160	100
True Negatives	451	152	312	296	356
False Negatives	46	11	15	58	62

## Sheet: Fig2C
Sensitivity
Data Set	Value	95% CI Lower Limit	95% CI Upper Limit
BioID	0.520833	0.422	0.618
PATS	0.885417	0.8047	0.9364
PlasmoAP	0.84375	0.7569	0.9041
ApicoAP	0.395833	0.3038	0.4959

## Sheet: Fig2D
Positive Predictive Value
Data Set	Value	95% CI Lower Limit	95% CI Upper Limit
BioID	0.909091	0.8001	0.9647
PATS	0.218509	0.1802	0.2623
PlasmoAP	0.36	0.3001	0.4246
ApicoAP	0.191919	0.1428	0.2527
All 3 Algorithms	0.253731	0.1873	0.3339

## Sheet: Fig3A
Membrane Proteins
Category	Number of Proteins
Membrane	20
Soluble	167

## Sheet: Fig3B
Lumenal and Non-Lumenal Proteins
Category	Identified	Not Identified
Lumenal	45	36
Non-Lumenal	5	10

## Sheet: Fig3C
Protein Functions
Category	Identified	Not Identified
Translation	17	3
Fatty Acid Biosynthesis	3	15
Protein Import	4	10
Protein Quality Control	4	5
Isoprenoid Biosynthesis	6	2
Redox Regulation	3	5
DNA Replication	6	0
Iron-Sulfur Cluster Biosynthesis	4	2
Heme Biosynthesis	0	3
Metabolite Transport	2	0
Lipid Homeostasis	1	0
Calcium Signaling	0	1

## Sheet: Fig5A
Percentages of Proteins in Known Pathways, with Unknown Function, or with Annotated Gene Products but Unknown Function
Data Set	Known Pathway	Unknown Function	Annotated Gene Product, Unknown Function
BioID	50.8021	34.2246	14.9733
PlastNN	28.8136	50	21.1864
Compiled Apicoplast Proteome	49.711	35.2601	15.0289
Raw Numbers
Data Set	Known Pathway	Unknown Function	Annotated Gene Product, Unknown Function
BioID	95	64	28
PlastNN	34	59	25
Compiled Apicoplast Proteome	172	122	52

## Sheet: Fig5B
Percentages of Proteins Conserved Outside of Apicomplexa, Found in Plasmodium and Other Apicomplexa, and Found in Plasmodium Only
Data Set	Conserved Outside of Apicomplexa	Plasmodium and Other Apicomplexa	Plasmodium Only
BioID	60.4278	17.6471	21.9251
PlastNN	52.5424	18.6441	28.8136
Compiled Apicoplast Proteome	60.6936	16.474	22.8324
Raw Numbers
Data Set	Conserved Outside of Apicomplexa	Plasmodium and Other Apicomplexa	Plasmodium Only
BioID	113	33	41
PlastNN	62	22	34
Compiled Apicoplast Proteome	210	57	79

[truncated: 7 more sheets: Fig5C, Fig5D, Fig8C, Fig8D, FigS2A, FigS2B, FigS8C]
